# Supplementary material for: N2 fixation dominates nitrogen cycling in a mangrove fiddler crab holobiont
Source: Sci Rep. 2020 Aug 18;10:13966. doi: 10.1038/s41598-020-70834-0 (PMC7435186; doi:10.1038/s41598-020-70834-0)
Supplement: Supplementary file 1 — Supplementary Information 1 [file 41598_2020_70834_MOESM1_ESM.xlsx]

## Sheet: Title page
N2 fixation dominates nitrogen cycling in a mangrove fiddler crab holobiont
Mindaugas Zilius, Stefano Bonaglia, Elias Broman, Vitor Gonsalez Chiozzini, Aurelija Samuilovienė, Francisco J.A. Nascimento, Ulisse Cardini, Marco Bartoli

## Sheet: Supplementary Information 1
Supplementary Information 1
DADA2 results
ASVs, partial 16S rRNA genes, and the sequence counts.

## Sheet: DADA2 results
ASV	Sequence	Taxonomy	Sample 1	Sample 2	Sample 3
1	GAATTTTCCGCAATGGGCGAAAGCCTGACGGAGCAACGCCGCGTGGGGGAAGAAGGTCTTTGGATTGTAAACCCCTTTTCTCAGGGAAGAAGCTCTGACGGTACCTGAGGAATCAGCCTCGGCTAACTC	Bacteria/Cyanobacteria/Cyanobacteriia/Cyanobacteriales/Geitlerinemaceae/Geitlerinema_PCC-7105	18069	10118	18550
2	GGGAATATTGGACAATGGGCGAAAGCCTGATCCAGCAATGCCGCGTGAGTGATGAAGGCCTTAGGGTTGTAAAGCTCTTTTACCAGGGATGATAATGACAGTACCTGGAGAATAAGCTCCGGCTAACTCCG	Bacteria/Proteobacteria/Alphaproteobacteria/Sphingomonadales/Sphingomonadaceae/Erythrobacter	20268	8275	2806
3	GAATATTGCACAATGGGCGAAAGCCTGATGCAGCGACGCCGCGTGAGGGATGACGGCCTTCGGGTTGTAAACCTCTTTCAGCAGGGAAGAAGCGAAAGTGACGGTACCTGCAGAAGAAGCACCGGCTAACT	Bacteria/Actinobacteriota/Actinobacteria	3042	3210	5523
4	GAATATTGGACAATGGGCGAAAGCCTGATCCAGCAACGCCGCGTGGAGGACGAAGGCCTTCGGGTTGTAAACTCCTGTCAGATGGGAAGAAAAAGCTTTGGTTAACAGCCATTGCTCTTGACGGTACCATCAGAGGAAGCCCCGGCTAACT	Bacteria/Acidobacteriota/Thermoanaerobaculia/Thermoanaerobaculales/Thermoanaerobaculaceae/Subgroup_10	2192	52	9398
5	GAATATTGGACAATGGGCGGAAGCCTGATCCAGCCATGCCGCGTGCAGGAAGACTGCCCTATGGGTTGTAAACTGCTTTTGTACGGGAAGAAACACCCCCTCGCGAGGGGGCTTGACGGTACCGTAAGAATAAGGATCGGCTAACT	Bacteria/Bacteroidota/Bacteroidia/Flavobacteriales/Flavobacteriaceae/Hoppeia	4645	990	2929
6	GAATATTGGACAATGGGCGGAAGCCTGATCCAGCCATGCCGCGTGCAGGAAGACTGCCCTATGGGTTGTAAACTGCTTTTATACGGGAAGAAACACCCCCTCGTGAGGGGGCTTGACGGTACCGTAGGAATAAGGATCGGCTAACT	Bacteria/Bacteroidota/Bacteroidia/Flavobacteriales/Flavobacteriaceae/Hoppeia	5483	2408	78
7	GGGAATCTTAGACAATGGGGGCAACCCTGATCTAGCCATGCCGCGTGAGTGATGAAGGCCTTAGGGTTGTAAAGCTCTTTCAGCTGGGAAGATAATGACGGTACCAGCAGAAGAAGCCCCGGCTAACTCCG	Bacteria/Proteobacteria/Alphaproteobacteria/Rhodobacterales/Rhodobacteraceae/Paracoccus	2233	1664	4002
8	GAATATTGGACAATGGAGGCAACTCTGATCCAGCCATGCCGCGTGCAGGAAGACTGCCCTATGGGTTGTAAACTGCTTTTATAGAGGAAGAATAGGCATTACGTGTAGTGTTTTGACGGTACTCTACGAATAAGGATCGGCTAACT	Bacteria/Bacteroidota/Bacteroidia/Flavobacteriales/Flavobacteriaceae	4277	2740	271
9	GAATATTGCACAATGGGCGGAAGCCTGATGCAGCGACGCCGCGTGAGGGATGACGGCCTTCGGGTTGTAAACCTCTTTCAGCTCTGACGAAGCTTTGTGTGACGGTAGGAGCAGAAGAAGCACCGGCTAACT	Bacteria/Actinobacteriota/Actinobacteria/Micrococcales/Intrasporangiaceae/Ornithinimicrobium	2133	618	3181
10	GAATATTGGACAATGGGCGGAAGCCTGATCCAGCCATGCCGCGTGCAGGAAGACTGCCCTATGGGTTGTAAACTGCTTTTATACGGGAAGAAACACCCCCACGCGCTGGGGGCTTGACGGTACCGTAGGAATAAGCATCGGCTAACT	Bacteria/Bacteroidota/Bacteroidia/Flavobacteriales/Flavobacteriaceae	2788	1816	1022
11	GAATATTGCGCAATGGGCGAAAGCCTGACGCAGCGACGCCGCGTGAGGGATGAAGGCCTTCGGGTTGTAAACCTCTTTCAGCAGGGAAGAAGCGAAAGTGACGGTACCTGCAGAAGAAGCACCGGCTAACT	Bacteria/Actinobacteriota/Actinobacteria/Kineosporiales/Kineosporiaceae/Angustibacter	4472	774	110
12	GGGAATATTGGACAATGGGCGAAAGCCTGATCCAGCAATGCCGCGTGAGTGATGAAGGCCTTAGGGTTGTAAAGCTCTTTTGCCAGGGATGATAATGACAGTACCTGGAGAATAAGCTCCGGCTAACTCCG	Bacteria/Proteobacteria/Alphaproteobacteria/Sphingomonadales/Sphingomonadaceae/Sphingomicrobium	848	194	3523
13	GAATTTTCCGCAATGGGCGAAAGCCTGACGGAGCAATCCCGCGTGGAGGATGACACCTTTCGGGGCGTAAACTCCTTTTCTGAGGGAAGAAATTCTGACGGTACCTCAGGAATAAGCACCGGCTAACTA	Bacteria/Patescibacteria/Gracilibacteria	0	0	4198
14	GGGAATATTGGACAATGGGGGAAACCCTGATCCAGCAATGCCGCGTGAGTGATGAAGGCCTTAGGGTTGTAAAGCTCTTTTACCAGGGATGATAATGACAGTACCTGGAGAATAAGCTCCGGCTAACTCCG	Bacteria/Proteobacteria/Alphaproteobacteria/Sphingomonadales/Sphingomonadaceae/Sphingorhabdus	3331	627	239
15	GGGAATATTGCACAATGGGGGAAACCCTGATGCAGCGACGCCGCGTGGAGGAAGAAGGTCTTCGGATTGTAAACTCCTGTTGTTGAGGAAGATAATGACGGTACTCAACAAGGAAGTGACGGCTAACTACG	Bacteria/Firmicutes/Clostridia/Oscillospirales/Ruminococcaceae/Faecalibacterium	1779	2322	83
16	GGGAATCTTAGACAATGGGGGAAACCCTGATCTAGCCATGCCGCGTGAGTGACGAAGGCCCTAGGGTCGTAAAGCTCTTTCAGCTGTGAAGATAATGACGGTAGCAGCAGAAGAAACCCCGGCTAACTCCG	Bacteria/Proteobacteria/Alphaproteobacteria/Rhodobacterales/Rhodobacteraceae/Silicimonas	1112	385	2178
17	TTAGGAATCTTCCACAATGGGCGCAAGCCTGATGGAGCGACACTGCATGAAGGATGACGGCTCTAGGGTTGTAAACTTCTGAACTGGGGACGATAATGACGGTACCCAGGTAATAGCACCGGCTAACTCCGTG	Bacteria/Deinococcota/Deinococci/Deinococcales/Trueperaceae/Truepera	2461	1014	89
18	GAATATTGGACAATGGGCGGGAGCCTGATCCAGCCATGCCGCGTGCGGGAAGAAGGCCCTACGGGTCGTAAACCGCTTTTGTACGGGAAGAAACGGGGGCACGTGTGCCCTTTTGACGGTACCGTAAGAATAAGGACCGGCTAACT	Bacteria/Bacteroidota/Bacteroidia/Flavobacteriales/Flavobacteriaceae/Euzebyella	2105	977	415
19	GAATATTGGACAATGGGCGAAAGCCTGATCCAGCAACGCCGCGTGGAGGAAGAAGGTCTTCGGATCGTAAACTCCTGTCAGGTAGGACGAAGGTTCGTTGGCGAATAGTCAGCGCACTTGACGGTACTGCCAGAGGAAGCCCCGGCTAACT	Bacteria/Acidobacteriota/Thermoanaerobaculia/Thermoanaerobaculales/Thermoanaerobaculaceae/Subgroup_10	874	54	2128
20	GAATATTGGACAATGGGCGGAAGCCTGATCCAGCCATGCCGCGTGCAGGAAGACTGCCCTATGGGTTGTAAACTGCTTTTATACGGGAAGAAACCTCCCCTCGTGAGGGGAGCTGACGGTACCGTAAGAATAAGCATCGGCTAACT	Bacteria/Bacteroidota/Bacteroidia/Flavobacteriales/Flavobacteriaceae/Hoppeia	2692	253	98
21	GAATATTGGACAATGGGCGGAAGCCTGATCCAGCAATACCGCGTGTGTGAAGAAGGCCTGCGGGTTGTAAAGCACTTTCAGTAAGGAAGAAAAGCCATGGGCTAATACCCCGAGGTCTTGACGTTACTTACAGAAGAAGCACCGGCTAACT	Bacteria/Proteobacteria/Gammaproteobacteria	1944	1054	23
22	GGGAATATTGGACAATGGGCGAAAGCCTGATCCAGCAATGCCGCGTGAGTGATGAAGGCCTTAGGGTTGTAAAGCTCTTTTACCCGGGATGATAATGACAGTACCGGGAGAATAAGCTCCGGCTAACTCCG	Bacteria/Proteobacteria/Alphaproteobacteria/Sphingomonadales/Sphingomonadaceae/Sphingopyxis	1603	434	843
23	GGGAATATTGCACAATGGGCGAAAGCCTGATGCAGCAACGCCGCGTGGGGGATGAAGGCCTTCGGGTTGTAAACCCCTTTCAGGAGGGAAGAAAATGACGGTACCTCCAGAAGAAGCCCCGGCCAACTACG	Bacteria/Actinobacteriota/Acidimicrobiia/Actinomarinales	1634	91	1038
24	GGGAATATTGGACAATGGGGGCAACCCTGATCCAGCCATGCCGCGTGAGTGATGAAGGCCTTAGGGTTGTAAAGCTCTTTTACCAGGGATGATAATGACAGTACCTGGAGAATAAGCTCCGGCTAACTCCG	Bacteria/Proteobacteria/Alphaproteobacteria/Sphingomonadales/Sphingomonadaceae/Parasphingopyxis	0	0	2634
25	GGGAATCTTAGACAATGGGGGAAACCCTGATCTAGCCATGCCGCGTGAGCGATGAAGGCCTTAGGGTTGTAAAGCTCTTTCACCAGGGAAGATAATGACGGTACCTGGAGAAGAAGCCCCGGCTAACTCCG	Bacteria/Proteobacteria/Alphaproteobacteria/Rhodobacterales/Rhodobacteraceae	550	224	1842
26	GAATTTTCCGCAATGGGCGCAAGCCTGACGGAGCAAGACCGCGTGAGGGAAGAAGGCCTATTGGTTGTAAACCTCTTTTCTCGGGGAAGAAGAAAGTGACGGTACCCGAGGAATAAGCCTCGGCTAACT	Bacteria/Cyanobacteria/Cyanobacteriia/Cyanobacteriales	342	1294	968
27	AGGAATATTGCGCAATGGGCGAAAGCCTGACGCAGCAACGCCGCGTGCGGGAAGCAGGTCTTCGGATCGTAAACCGCTTTTCTGGGGGACGATGATGACGGTACCCCAGGAATAAGTCTCGGCTAACTACG	Bacteria/Chloroflexi/Anaerolineae	1217	207	845
28	GGAATATTGGGCAATGGGGGAAACCCTGACCCAGCAATGCCGCGTGCGGGAAGACGCCTTTCGGGGTGTAAACCGCTTTTCTGCATGAAGAGGAAGGACGGTAATGCAGGAATAAGTCACGGCTAACTAC	Bacteria	735	1472	36
29	AGGAATATTGCACAATGGGCGCAAGCCTGATGCAGCAACGCCGCGTGCGGGAAGAAGGGTTTCGGCTCGTAAACCGCTTTTCTGGGGGAAGAGGATGACGGTACCCCAGGAACAAGTCTCGGCTAACTACG	Bacteria/Chloroflexi/Anaerolineae	283	917	1029
30	GGGAATATTGGACAATGGGCGAAAGCCTGATCCAGCCATGCCGCGTGAGTGATGAAGGCCCTAGGGTTGTAAAGCTCTTTTACCCGGGAAGATAATGACTGTACCGGGAGAATAAGCTCCGGCTAACTCCG	Bacteria/Proteobacteria/Alphaproteobacteria/Sphingomonadales/Sphingomonadaceae	178	21	1997
31	GAATATTGGACAATGGGCGAAAGCCTGATCCAGCCATGCCGCGTGCAGGAAGAATGCCCTATGGGTTGTAAACTGCTTTTATATGGGAAGAATTGCTTCGACGTGTCGGAGTTTGACGGTACCATATGAATAAGCACCGGCTAACT	Bacteria/Bacteroidota/Bacteroidia/Flavobacteriales/Flavobacteriaceae	635	0	1426
32	GAATATTGCACAATGGGCGAAAGCCTGATGCAGCGACGCCGCGTGAGGGATGACGGCCTTCGGGTTGTAAACCTCTTTCGGCAGGGAAGAAGCGAAAGTGACGGTACCTGCAGAAGAAGCACCGGCTAACT	Bacteria/Actinobacteriota/Actinobacteria/Micrococcales/Intrasporangiaceae	494	459	1101
33	GGGAATCTTGGACAATGGGGGCAACCCTGATCCAGCGACGCCGCGTGGGTGATGAAGGCCTTCGGGTTGTAAACCCCTTTTACCCGGGAAGATGATGACGGTACCGGGTGAATAAGCACCGGCTAACTCCG	Bacteria/Proteobacteria/Alphaproteobacteria/Tistrellales/Geminicoccaceae	414	351	1273
34	GAATATTGCGCAATGGACGAAAGTCTGACGCAGCCACGCCGCGTGCAGGAAGACACCCCTCTGGGGCGTAAACTGCTTTTATACGGGAAGAACACCCTACTCGGTAGGGTCTGACGGTACCGTACGAATAAGGACCGGCTAACT	Bacteria/Bacteroidota/Rhodothermia/Rhodothermales/Rhodothermaceae	614	548	869
35	GGGAATCTTGGACAATGGGGGCAACCCTGATCCAGCCATGCCGCGTGTGTGATGAAGGCCTTAGGGTCGTAAAGCACTTTCGCTGGGGAAGATAATGACGGTACCCAGTAAAGAAACCCCGGCTAACTCCG	Bacteria/Proteobacteria/Alphaproteobacteria/Rhodobacterales/Rhodobacteraceae	1234	467	284
36	GGGAATCTTGCACAATGGGCGAAAGCCTGATGCAGCGACGCCGCGTGGGGGATGAAGGCCCTAGGGTCGTAAACCCCTTTCAGTAGGGACGAAATTGACGGTACCTACAGAAGAAGCCCCGGCCAACTACG	Bacteria/Actinobacteriota/Acidimicrobiia/Microtrichales/Microtrichaceae	589	774	600
37	GGGAATATTGGACAATGGGCGCAAGCCTGATCCAGCAATGCCGCGTGAGTGATGAAGGCCTTAGGGTTGTAAAGCTCTTTTACCAGGGATGATAATGACAGTACCTGGAGAATAAGCTCCGGCTAACTCCG	Bacteria/Proteobacteria/Alphaproteobacteria/Sphingomonadales/Sphingomonadaceae	744	0	1155
38	GGGAATCTTGCACAATGGGCGAAAGCCTGATGCAGCGACGCCGCGTGGGGGATGAAGGCCCTAGGGTCGTAAACCCCTTTCAGTAGGGACGAAAATGACGGTACCTACAGAAGAAGCTCCGGCCAACTACG	Bacteria/Actinobacteriota/Acidimicrobiia/Microtrichales/Microtrichaceae	729	230	939
39	GAATTTTCCGCAATGGGCGCAAGCCTGACGGAGCAATCTCGCGTGAGGGATGACGGCCTATGGGTTGTAAACCTCTTTTTTCAGGGAGGAACAAAATGACGTGTACCTGAAGAATAAGCATCGGCTAACT	Bacteria/Cyanobacteria/Cyanobacteriia/Chloroplast	705	298	889
40	GAATATTGGACAATGGGCGGAAGCCTGATCCAGCCATGCCGCGTGCAGGAAGACTGCCCTATGGGTTGTAAACTGCTTTTATACGGGAAGAAACACCCCCACGCGTTGGGGGCTTGACGGTACCGTAGGAATAAGCATCGGCTAACT	Bacteria/Bacteroidota/Bacteroidia/Flavobacteriales/Flavobacteriaceae/Hoppeia	668	78	1120
41	GGGAATCTTAGACAATGGGCGAAAGCCTGATCTAGCCATGCCGCGTGAGTGACGAAGGCCCTAGGGTCGTAAAGCTCTTTCGCCAGGGAAGATAATGACGGTACCTGGTAAAGAAACCCCGGCTAACTCCG	Bacteria/Proteobacteria/Alphaproteobacteria/Rhodobacterales/Rhodobacteraceae	965	664	183
42	GAATATTGGACAATGGGCGCAAGCCTGATCCAGCCATGCCGCGTGCAGGAAGACTGCCCTATGGGTTGTAAACTGCTTTTATACGGGAAGAAACACCGCTACGTGTAGCGGCTTGACGGTACCGTAAGAATAAGGATCGGCTAACT	Bacteria/Bacteroidota/Bacteroidia/Flavobacteriales/Flavobacteriaceae	1606	25	44
43	GAATATTGGACAATGGGCGAAAGCCTGATCCAGCAATGCCGCGTGTGTGAAGAAGGCCTGCGGGTTGTAAAGCACTTTCAGTAGGGAGGATGACTCATGAGGTTAATACCCTCGAGAGTTGACGTTACCTACAGAAGAAGCACCGGCTAACT	Bacteria/Proteobacteria/Gammaproteobacteria	968	254	453
44	GAATATTGGACAATGGGCGAGGGCCTGATCCAGCCATGCCGCGTGCAGGAAGAATGCCCTATGGGTAGTAAACTGCTTTTATACGGGAAGAAAAAGGGGCACGTGTGCCCCACTGACGGTACCGTAAGAATAAGGACCGGCTAACT	Bacteria/Bacteroidota/Bacteroidia/Flavobacteriales/Flavobacteriaceae/Maribacter	1462	26	104
45	GGGAATCTTGGACAATGGGGGCAACCCTGATCCAGCGATGCCGCGTGGACGATGAAGGCCCTAGGGTTGTAAAGTCCTTTCACCGGTGACGATAATGACGGTAGCCGGAGAAGAAGCCCCGGCTAACTCCG	Bacteria/Proteobacteria/Alphaproteobacteria/Rhodobacterales/Rhodobacteraceae	1011	263	304
46	GAATCTTCCACAATGGACGCAAGTCTGATGGAGCAACGCCGCGTGAGTGAAGAAGGTTTTCGGATCGTAAAGCTCTGTTGTTGGTGAAGAAGGATAGAGGTAGTAACTGGCCTTTATTTGACGGTAATCAACCAGAAAGTCACGGCTAACT	Bacteria/Firmicutes/Bacilli/Lactobacillales/Lactobacillaceae/Lactobacillus	543	991	18
47	GAATATTGGACAATGGGGGAAACCCTGATCCAGCAACGCCGCGTGGAGGAAGAAGGTCTTCGGATCGTAAACTCCTGTCAGGTAGGACGAAGGTGCGTTGGTGAATACCCAGCGTACTTGACGGTACTGCCAGAGGAAGCCCCGGCTAACT	Bacteria/Acidobacteriota/Thermoanaerobaculia/Thermoanaerobaculales/Thermoanaerobaculaceae/Subgroup_10	1444	66	27
48	GGGAATATTGCACAATGGGGGAAACCCTGATGCAGCGACGCCGCGTGGAGGAAGAAGGTCTTCGGATTGTAAACTCCTGTTGTTGGGGAAGATAATGACGGTACCCAACAAGGAAGTGACGGCTAACTACG	Bacteria/Firmicutes/Clostridia/Oscillospirales/Ruminococcaceae/Faecalibacterium	605	863	45
49	GGGAATCTTAGACAATGGGGGAAACCCTGATCTAGCCATGCCGCGTGAGTGACGAAGGCCCTAGGGTCGTAAAGCTCTTTCGCCGGGGAAGATAATGACGGTACCCGGTAAAGAAGTCCCGGCTAACTCCG	Bacteria/Proteobacteria/Alphaproteobacteria/Rhodobacterales/Rhodobacteraceae/Palleronia-Pseudomaribius	362	501	577
50	AGGAATCTTCCACAATGGGGGCAACCCTGATGGAGCAACGCCGCGTGCAGGATGAAGGCCTTCGGGTTGTAAACTGCTTTTATAAGTGAGGAATATGACGGTAACTTATGAATAAGGATCGGCTAACTACG	Bacteria/Patescibacteria/Saccharimonadia/Saccharimonadales/Saccharimonadaceae	458	149	773
51	GAATATTGCGCAATGGTCGAAAGACTGACGCAGCGACGCCGCGTGTGGGAGGAAGCCCTTCGGGGTGTAAACCACTGTCAGGGGGGAAGAACCCTGGTTGCGAAAACATCGTAGCCAGCTGACGGTACCCCCAGAGGAAGCGCCGGCTAACT	Bacteria/Gemmatimonadota/BD2-11_terrestrial_group	635	303	421
52	GAATATTGGACAATGGGGGCAACCCTGATCCAGCCATGCCGCGTGGAGGATGACTGTCCTACGGATTGTAAACTCCTTTTGCATGGGAAGAATATGGTGGATTGATCCGCTATTGACGGTACCATGAGAATAAGCACCGGCTAACT	Bacteria	693	558	84
53	GGGAATCTTGCACAATGGGCGAAAGCCTGATGCAGCGACGCCGCGTGGGGGATGAAGGCCTTAGGGTCGTAAACCCCTTTCAGCAGGGACGAAATTGACGGTACCTGCAGAAGAAGCCCCGGCCAACTACG	Bacteria/Actinobacteriota/Acidimicrobiia/Microtrichales/Microtrichaceae	509	504	322
54	GGGAATCTTGGACAATGGGGGCAACCCTGATCCAGCGACGCCGCGTGGGTGATGAAGGCCTTCGGGTTGTAAACCCCTTTTATCCGGGAAGATGATGACGGTACCGGATGAATAAGCACCGGCTAACTCCG	Bacteria/Proteobacteria/Alphaproteobacteria/Tistrellales/Geminicoccaceae	147	82	1099
55	GGAATATTGCTCAATGGGCGCAAGCCTGAAGCAGCGACGCCGCGTGGATGAAGAAGGGTTTCGGCCTGTAAAGTCCTTTTCTGTGTGACGAGAGTGGACGGTAGCACAGGAATAAGTCTCGGCTAACTAC	Bacteria/Chloroflexi/Anaerolineae/SBR1031/A4b	345	279	658
56	GAATATTGGACAATGGTGGGAACACTGATCCAGCCATGCCGCGTGCAGGAAGACTGCCCTATGGGTTGTAAACTGCTTTTGTACGGGAAGAAACCTCCCCTCGTGAGGGGAGCTGACGGTACCGTAAGAATAAGGATCGGCTAACT	Bacteria/Bacteroidota/Bacteroidia/Flavobacteriales/Flavobacteriaceae	214	1035	15
57	GAATATTGCACAATGGGCGCAAGCCTGATGCAGCCATGCCGCGTGTGTGAAGAAGGCCTTCGGGTTGTAAAGCACTTTCAGTCGTGAGGAAGGTGGTAGTGTTAATAGCACTATCATTTGACGTTAGCGACAGAAGAAGCACCGGCTAACT	Bacteria/Proteobacteria/Gammaproteobacteria/Vibrionales/Vibrionaceae/Vibrio	569	248	434
58	GAATTTTCCGCAATGGGCGAAAGCCTGACGGAGCAATACCGCGTGAGGGAGGAAGGTTCTTGGATTGTAAACCTCTTTTCTCAAGGAAGAAAAAAATGACGGTACTTGAGGAATAAGCATCGGCTAACT	Bacteria/Cyanobacteria/Cyanobacteriia/Cyanobacteriales	138	975	135
59	GGGAATCTTAGACAATGGGGGCAACCCTGATCTAGCCATGCCGCGTGAGTGACGAAGGCCTTAGGGTCGTAAAGCTCTTTCGCCGGGGAAGATAATGACGGTACCCGGTAAAGAAACCCCGGCTAACTCCG	Bacteria/Proteobacteria/Alphaproteobacteria/Rhodobacterales/Rhodobacteraceae	396	145	701
60	GAATATTGGACAATGGGCGAGAGCCTGATCCAGCCATGCCGCGTGCAGGAAGACTGCCCTATGGGTTGTAAACTGCTTTTACAGAGGAAGAAACCTCCCTTCGTGAGGGGAGCTGACGGTACTCTGCGAATAAGGATCGGCTAACT	Bacteria/Bacteroidota/Bacteroidia/Flavobacteriales/Flavobacteriaceae	988	212	37
61	GAATATTGCGCAATGGAGGCAACTCTGACGCAGCCACGCCGCGTGCAGGAAGACACCCCTCAGGGGCGTAAACTGCTTTTGTATGGGAAGAACACCTCCTTTTGGGAGGTCTGACGGTACCGTACGAATAAGGACCGGCTAACT	Bacteria/Bacteroidota/Rhodothermia/Rhodothermales/Rhodothermaceae/Rubrivirga	1142	0	34
62	GAATATTGCGCAATGGGCGGAAGCCTGACGCAGCGACGCCGCGTGGGGGATGAAGGCCTTCGGGTTGTAAACCTCTTTCAGCAGGGAAGAAGCGTGAGTGACGGTACCTGCAGAAGAAGCACCGGCTAACT	Bacteria/Actinobacteriota/Actinobacteria	361	282	513
63	GAATATTGCGCAATGGACGAAAGTCTGACGCAGCAACGCCGCGTGCAGGATGACGGCCCTCCGGGTTGTAAACTGCTGTAGCAGGGGAATAATACTCGCCTCGGGCGAGTTGAAGGTACCCTGAAAGTAAGCTCCGGCTAACT	Bacteria/Bacteroidota	266	499	344
64	GAATATTGCACAATGGGCGCAAGCCTGATGCAGCCATGCCGCGTGTGTGAAGAAGGCCTTCGGGTTGTAAAGCACTTTCAGTGGTGAGGAAAGGGTTAAGGTTAATACCCTTGATCTGTGACGTTAACCACAGAAGAAGCACCGGCTAACT	Bacteria/Proteobacteria/Gammaproteobacteria	1048	0	49
65	GGGAATCTTAGACAATGGGGGCAACCCTGATCTAGCCATGCCGCGTGAGTGATGAAGGCCTTAGGGTTGTAAAGCTCTTTCAGCTGGGAAGATAATGACGGTACCAGCAGAAGAAGTCCCGGCTAACTCCG	Bacteria/Proteobacteria/Alphaproteobacteria/Rhodobacterales/Rhodobacteraceae/Paracoccus	623	468	0
66	GAATATTGGACAATGGGGGGAACCCTGATCCAGCAATACCGCGTGTGTGAAGAAGGCCTGCGGGTTGTAAAGCACTTTCAGTGGGGAAGAAAAGCGATCGGTTAATACCCGACAGTCTTGACGTTACCCACAGAAGAAGCACCGGCTAACT	Bacteria/Proteobacteria/Gammaproteobacteria	572	302	192
67	GAATATTGCGCAATGGGCGAAGGCCTGACGCAGCAACGCCGCGTGGAGGATGAAGGTTTTCGGACTGTAAACTCCTGTCAGAGGGGAAGAAAAGATGTCGGCTAATACCTGGCATCCTTGACGGTACCTTCAGAGGAAGCCCCGGCTAACT	Bacteria	1009	0	47
68	GGAATTTTCCACAATGGACGAAAGTCTGATGGAGCAACGCCGCGTGCAGGATGAAGGCTTTCGGGTCGTAAACTGCTTTTATGAGTGAAGATTTAAGACGGTAACTCAAGAATAAGGGACGGCTAACTAC	Bacteria/Patescibacteria/Saccharimonadia/Saccharimonadales	884	0	145
69	GGGAATCTTGGACAATGGGGGAAACCCTGATCCAGCCATGCCGCGTGTGTGATGAAGGCCTTAGGGTCGTAAAGCACTTTCGCTGGGGAAGATAATGACGGTACCCAGTAAAGAAACCCCGGCTAACTCCG	Bacteria/Proteobacteria/Alphaproteobacteria/Rhodobacterales/Rhodobacteraceae	193	372	442
70	GAATTTTCCGCAATGGGCGAAAGCCTGACGGAGCAATACCGCGTGAGGGATGACTGCCTATGGGTTGTAAACCTCTTTTTTCAGGGAGGAACAAAATGACGTGTACCTGAAGAATAAGCATCGGCTAACT	Bacteria/Cyanobacteria/Cyanobacteriia/Chloroplast	245	400	348
71	GGGAATCTTGCACAATGGGCGAAAGCCTGATGCAGCGACGCCGCGTGGGGGATGACGGCCTTCGGGTTGTAAACCCCTTTCAGTAGGGACGAAAATGACGGTACCTACAGAAGAAGCTCCGGCCAACTACG	Bacteria/Actinobacteriota/Acidimicrobiia/Microtrichales/Microtrichaceae	587	86	282
72	GGGAATATTGGACAATGGGCGCAAGCCTGATCCAGCCATGCCGCGTGAGTGATGAAGGCCTTAGGGTTGTAAAGCTCTTTCAACGGTGATGATAATGACAGTAGCCGTAGAAGAAGCCCCGGCTAACTTCG	Bacteria/Proteobacteria/Alphaproteobacteria/Rhizobiales	726	106	116
73	GAATATTGGTCAATGGAGGCAACTCTGAACCAGCCATGCCGCGTGCAGGAAGACTGCCCTATGGGTTGTAAACTGCTTTTATACAGGAAGAAACATGCTTACGTGTAGGCATTTGACGGTACTGTAAGAATAAGCACCGGCTAACT	Bacteria/Bacteroidota/Bacteroidia/Flavobacteriales/Flavobacteriaceae	772	37	118
74	GGGAATCTTAGTCAATGGGCGAAAGCCTGAACTAGCGACGCCGCGTGTGCGATGAAGGCCTTAGGGTTGTAAAGCACTGTCGTACGGGACGATAATGACGGTACCGTACAAGAAAGGACCGGCCAACTTCG	Bacteria	0	0	900
75	GGGAATATTGCACAATGGAGGAAACTCTGATGCAGCGACGCCGCGTGAGTGAAGAAGTAATTCGTTATGTAAAGCTCTATCAGCAGGGAAGATAGTGACGGTACCTGACTAAGAAGCTCCGGCTAAATACG	Bacteria/Firmicutes/Clostridia/Lachnospirales/Lachnospiraceae/Lachnospira	323	531	32
76	GAATATTGCGCAATGGAGGCAACTCTGACGCAGCCACGCCGCGTGCAGGAAGACACCCCTCAGGGGCGTAAACTGCTTTTGTACGGGAAGAATGCCCTGGTCGCCAGGGAGTGACGGTACCGTACGAATAAGGACCGGCTAACT	Bacteria/Bacteroidota/Rhodothermia/Rhodothermales/Rhodothermaceae/Rubrivirga	169	670	44
77	GAATATTGGACAATGGACGGAAGTCTGATCCAGCCATCCCGCGTGCAGGATGAAGGCGCTACGCGTTGTAAACTGCTTTTGTACAGGAAGAAACGTCTGGATTTATCTGGACCTGACGGTACTGTAAGAATAAGCACCGGCTAACT	Bacteria/Bacteroidota/Bacteroidia/Chitinophagales/Saprospiraceae/Lewinella	607	65	168
78	GAATATTGGACAATGGGCGGAAGCCTGATCCAGCAATACCGCGTGTGTGAAGAAGGCCTGCGGGTTGTAAAGCACTTTCAGTAAGGAAGAAAAGCCATGGGCTAATACCCTGAGGTCTTGACGTTACTTACAGAAGAAGCACCGGCTAACT	Bacteria/Proteobacteria/Gammaproteobacteria	838	0	0
79	GAATATTGGTCAATGGACGAGAGTCTGAACCAGCCAAGTAGCGTGAAGGATGACTGCCCTATGGGTTGTAAACTTCTTTTATACGGGAATAAAGTGAGGCACGTGTGCCTTTTTGTATGTACCGTATGAATAAGGATCGGCTAACT	Bacteria/Bacteroidota/Bacteroidia/Bacteroidales/Bacteroidaceae/Bacteroides	282	526	27
80	GAATCTTCCACAATGGACGCAAGTCTGATGGAGCAACGCCGCGTGAGTGAAGAAGGGTTTCGGCTCGTAAAGCTCTGTTGTTGGTGAAGAAGGACAGGGGTAGTAACTGACCTTTGTTTGACGGTAATCAATTAGAAAGTCACGGCTAACT	Bacteria/Firmicutes/Bacilli/Lactobacillales/Lactobacillaceae/Lactobacillus	481	342	0
81	GAATCTTCCGCAATGGACGAAAGTCTGACGGAGCAACGCCGCGTGAGTGATGACGGCCTTCGGGTTGTAAAGCTCTGTTAATCGGGACGAAAGGCCTTCTTGCGAATAGTGAGAAGGATTGACGGTACCGGAATAGAAAGCCACGGCTAACT	Bacteria/Firmicutes/Negativicutes/Veillonellales-Selenomonadales/Veillonellaceae/Veillonella	51	754	0
82	GGGAATATTGGACAATGGGCGAAAGCCTGATCCAGCAATGCCGCGTGAGTGATGAAGGCCTTAGGGTTGTAAAGCTCTTTTACTAGGGATGATAATGACAGTACCTAGAGAATAAGCTCCGGCTAACTCCG	Bacteria/Proteobacteria/Alphaproteobacteria/Sphingomonadales/Sphingomonadaceae/Sphingorhabdus	332	82	387
83	GGGAATATTGCACAATGGGCGAAAGCCTGATGCAGCGACGCCGCGTGAGCGAAGAAGTATTTCGGTATGTAAAGCTCTATCAGCAGGGAAGATAATGACGGTACCTGACTAAGAAGCACCGGCTAAATACG	Bacteria/Firmicutes/Clostridia/Lachnospirales/Lachnospiraceae/Pseudobutyrivibrio	304	470	26
84	GGGAATCTTAGACAATGGGCGCAAGCCTGATCTAGCCATGCCGCGTGAGTGACGAAGGCCCTAGGGTCGTAAAGCTCTTTCGCCAGGGAAGATAATGACGGTACCTGGTAAAGAAACCCCGGCTAACTCCG	Bacteria/Proteobacteria/Alphaproteobacteria/Rhodobacterales/Rhodobacteraceae	505	90	160
85	GAATATTGGTCAATGGGCGATGGCCTGAACCAGCCAAGTAGCGTGAAGGATGACTGCCCTATGGGTTGTAAACTTCTTTTATAAAGGAATAAAGTCGGGTATGCATACCCGTTTGCATGTACTTTATGAATAAGGATCGGCTAACT	Bacteria/Bacteroidota/Bacteroidia/Bacteroidales/Bacteroidaceae/Bacteroides	238	460	46
86	GGGAATCTTAGACAATGGGCGCAAGCCTGATCTAGCCATGCCGCGTGAGTGACGAAGGCCCTAGGGTCGTAAAGCTCTTTCGCCAGGGAAGATAATGACGGTACCTGGTAAAGAAGTCCCGGCTAACTCCG	Bacteria/Proteobacteria/Alphaproteobacteria/Rhodobacterales/Rhodobacteraceae	341	278	98
87	GGGAATCTTAGACAATGGGGGAAACCCTGATCTAGCGATGCCGCGTGAGTGATGAAGGCCCTAGGGTTGTAAAACTCTTTCGCCTGGGAAGATAATGACGGTACCAGGTAAAGAAGCCCCGGCTAACTCCG	Bacteria/Proteobacteria/Alphaproteobacteria/Rhodobacterales/Rhodobacteraceae	266	128	311
88	GGGAATATTGGACAATGGGCGAAAGCCTGATCCAGCAATGCCGCGTGAGTGATGAAGGCCCTCGGGTCGTAAAGCTCTTTTACCAGGGATGATAATGACAGTACCTGGAGAATAAGCTCCGGCTAACTCCG	Bacteria/Proteobacteria/Alphaproteobacteria/Sphingomonadales/Sphingomonadaceae/Croceicoccus	314	55	335
89	GGGAATATTGCACAATGGGCGCAAGCCTGATGCAGCAACGCCGCGTGCGGGAAGAAGGCCCTAGGGTTGTAAACCGCTTTCAGCAGGGAAGAAAATGACGGTACCTGCAGAAGAAGGTGCGGCCAACTACG	Bacteria/Actinobacteriota/Acidimicrobiia/Microtrichales/Ilumatobacteraceae/Ilumatobacter	216	108	363
90	GGGAATATTGGACAATGGGCGAAAGCCTGATCCAGCCATGCCGCGTGAGTGACGACGGCCTTAGGGTTGTAAAGCTCTTTTGGTAGGGACGATAATGACGGTACCTACAGAATAAGCCCCGGCTAACTTCG	Bacteria/Proteobacteria/Alphaproteobacteria/Rhizobiales/Hyphomicrobiaceae	244	99	332
91	AGGAATTTTCTGCAATGGACGCAAGTCTGACAGAGCAACGCCGCGTGCAGGAAGACGGCTTTCGGGTTGTAAACTGCTTTCGGGTGGGACGATACTGACGGTACCACCAAAATCAGGTCCGGCTAACTACG	Bacteria	238	255	174
92	GAATATTGCGCAATGGGCGAAAGCCTGACGCAGCGACGCCGCGTGTGGGAGGAAGCCTTTCGGGGTGTAAACCACTGTCAGAGGGGAAGAACAGCGTCTTTTCGAACAGGACTGGCGTTTGACGGTACCCTCAAAGGAAGCGCCGGCTAACT	Bacteria/Gemmatimonadota/BD2-11_terrestrial_group	101	29	533
93	GAATATTGCACAATGGGCGCAAGCCTGATGCAGCCATGCCGCGTGTGTGAAGAAGGCCTTCGGGTTGTAAAGCACTTTCAGTAAGGAGGAAAGGTTAAGTGTTAATAGCACTTAGCTGTGACGTTACTTACAGAAGAAGCACCGGCTAACT	Bacteria/Proteobacteria/Gammaproteobacteria/Alteromonadales/Pseudoalteromonadaceae/Pseudoalteromonas	271	153	212
94	GAATATTGGACAATGGTGGGAACACTGATCCAGCCATGCCGCGTGCAGGAAGACTGCCCTATGGGTTGTAAACTGCTTTTATACAGGAAGAATAAGCCTTACGTGTAGGGTGATGACGGTACTGTAAGAATAAGGATCGGCTAACT	Bacteria/Bacteroidota/Bacteroidia/Flavobacteriales/Flavobacteriaceae	273	275	66
95	GAATATTGGTCAATGGGCGAGAGCCTGAACCAGCCAAGTAGCGTGAAGGATGACTGCCCTATGGGTTGTAAACTTCTTTTATAAAGGAATAAAGTCGGGTATGGATACCCGTTTGCATGTACTTTATGAATAAGGATCGGCTAACT	Bacteria/Bacteroidota/Bacteroidia/Bacteroidales/Bacteroidaceae/Bacteroides	262	352	0
96	GAATATTGGACAATGGGCGAAAGCCTGATCCAGCCATGCCGCGTGCAGGAAGACGGCGCTACGCGTTGTAAACTGCTTTTATTCGGGAAGAAACCCCCTTACGTGTAAGGGGCTGACGGTACCGAAAGAATAAGGACCGGCTAACT	Bacteria/Bacteroidota/Bacteroidia/Flavobacteriales	210	0	403
97	GGGAATATTGCACAATGGGGGAAACCCTGATGCAGCGACGCCGCGTGAGTGAAGAAGTATTTCGGTATGTAAAGCTCTATCAGCAGGGAAGAAAATGACGGTACCTGACTAAGAAGCCCCGGCTAACTACG	Bacteria/Firmicutes/Clostridia/Lachnospirales/Lachnospiraceae	270	275	65
98	GAATATTGCACAATGGGCGAAAGCCTGATGCAGCGACGCCGCGTGAGGGATGACGGCCTTCGGGTTGTAAACCTCTTTCAGTATTGAAGAAGCCTTTTTAGGTGACGGTAGGTACAGAAGAAGCACCGGCTAACT	Bacteria/Actinobacteriota/Actinobacteria	326	228	49
99	GGAATATTGCACAATGGGCGAAAGCCTGATGCAGCAACGCCGCGTGGGTGAAGAAGGTTTTCGGATCGTAAAGCCCTTTTCTTGGTGACGAGAGAGGACGGTAGCCAAGGAATAAGTGTCGGCTAACTAC	Bacteria/Chloroflexi/Anaerolineae/SBR1031/A4b	254	53	294
100	GAATATTGGACAATGGGCGCAAGCCTGATCCAGCAATGCCGCGTGTGTGAAGAAGGCCTGCGGGTTGTAAAGCACTTTCAGTGGGGAAGAAACGCCGACGGCTAATACCCGTAGGTATTGACGTTACCCACAGAAGAAGCACCGGCTAACT	Bacteria/Proteobacteria/Gammaproteobacteria/Chromatiales/Chromatiaceae	198	67	316
101	GAATATTGGACAATGGGCGGAAGCCTGATCCAGCAACGCCGCGTGAGGGATGACGGCCTTCGGGTTGTAAACCTCTTTCACCGATGGCGAAGCCGCCTTTTTTTGGGGGTGGTGACGGTAGTCGGAGAAGAAGCACCGGCCAACT	Bacteria/Actinobacteriota/Actinobacteria/Propionibacteriales/Nocardioidaceae/Nocardioides	74	60	444
102	GAATTTTCCCCAATGGGCGCAAGCCTGAGGGAGCAACGCCGCGTGGGGGATGAAGCGTTTCGGCGTGTAAACCCCTTTTCCGAGGGACGAAGGAAGTGACGGTACCTCGGGAAGAAGGCCCGGCTAACT	Bacteria/Chloroflexi/Chloroflexia	34	40	494
103	GGGAATATTGGACAATGGGCGAAAGCCTGATCCAGCCATGCCGCGTGAGTGATGAAGGCCCTAGGGTTGTAAAGCTCTTTCACCGGTGAAGATAATGACGGTAACCGGAGAAGAAGCCCCGGCTAACTTCG	Bacteria/Proteobacteria/Alphaproteobacteria/Rhizobiales/Rhizobiaceae	323	132	111
104	GAATATTGGACAATGGGCGGAAGCCTGATCCAGCAACGCCGCGTGAGGGATGACGGCCTTCGGGTTGTAAACCTCTTTCACCGATGGCGAAGCCGCTTCTTTTTGGGGGTGGTGACGGTAGTCGGAGAAGAAGCACCGGCCAACT	Bacteria/Actinobacteriota/Actinobacteria/Propionibacteriales/Nocardioidaceae/Nocardioides	75	62	424
105	GAATATTGGACAATGGCCGCGAGGCTGATCCAGCCATGCCGCGTGCAGGAAGACTGCCCTATGGGTTGTAAACTGCTTTTATACGGGAAGAATAAGGGGTACGTGTACCCTGGTGACGGTACCGTAAGAATAAGGACCGGCTAACT	Bacteria/Bacteroidota/Bacteroidia/Flavobacteriales/Flavobacteriaceae	29	452	77
106	GGGAATATTGGACAATGGGGGCAACCCTGATCCAGCCATGCCGCGTGCGTGAAGAAGGCCTTAGGGTTGTAAAGCGCTTTCACTGGTGAAGATGATGACGGTAGCCAGAGAAGAAGCCCCGGCTAACTCCG	Bacteria/Proteobacteria/Alphaproteobacteria/Kiloniellales/Kiloniellaceae/Pelagibius	69	12	476
107	GAATATTGCGCAATGGAGGCAACTCTGACGCAGCCACGCCGCGTGCAGGAAGACACCCCTCAGGGGCGTAAACTGCTTTTATACGGGAAGAACACCTCCTTCTGGGAGGCCTGACGGTACCGTACGAATAAGGACCGGCTAACT	Bacteria/Bacteroidota/Rhodothermia/Rhodothermales/Rhodothermaceae/Rubrivirga	524	0	0
108	GAATATTGGTCAATGGGCGAGAGCCTGAACCAGCCAAGTAGCGTGCAGGATGACGGCCCTATGGGTTGTAAACTGCTTTTATAAGGGAATAAAGTGAGTCTCGTGAGACTTTTTGCATGTACCTTATGAATAAGGACCGGCTAATT	Bacteria/Bacteroidota/Bacteroidia/Bacteroidales/Prevotellaceae/Prevotella	186	327	0
109	GAATATTGGGCAATGGGCGAAAGCCTGACCCAGCCACGCCGCGTGAGTGATGAAGGCCTTCGGGTTGTAAAGCTCTGTGGAGAGGGACGAAAAAGCGTGCGAATAATACCAAGCGCCTTGACGGTACCTCTTTAGCAAGCACCGGCTAACT	Bacteria/Myxococcota/Polyangia/Polyangiales/Sandaracinaceae	178	278	56
110	GGGAATCTTAGACAATGGGGGCAACCCTGATCTAGCCATGCCGCGTGAGTGATGAAGGCCTTAGGGTCGTAAAGCTCTTTCGCCGGGGAAGATAATGACTGTACCCGGTAAAGAAACCCCGGCTAACTCCG	Bacteria/Proteobacteria/Alphaproteobacteria/Rhodobacterales/Rhodobacteraceae	308	107	92
111	GGGAATATTGCACAATGGGGGAAACCCTGATGCAGCAACGCCGCGTGAGTGAAGAAGTATTTCGGTATGTAAAGCTCTATCAGCAGGAAAGAAAATGACGGTACCTGACTAAGAAGCCCCGGCTAACTACG	Bacteria/Firmicutes/Clostridia/Lachnospirales/Lachnospiraceae	183	324	0
112	GGGAATCTTAGACAATGGGGGAAACCCTGATCTAGCCATGCCGCGTGAGCGATGACGGCCTTAGGGTTGTAAAGCTCTTTCGACGGGGACGATAATGACGGTACCCGTAGAAGAAGCCCCGGCTAACTTCG	Bacteria/Proteobacteria/Alphaproteobacteria/Rhodobacterales/Rhodobacteraceae	240	172	94
113	GGGAATCTTAGACAATGGGGGAAACCCTGATCTAGCCATGCCGCGTGTGTGACGAAGGCCTTAGGGTCGTAAAGCACTTTCGCCAGGGATGATAATGACAGTACCTGGTAAAGAAACCCCGGCTAACTCCG	Bacteria/Proteobacteria/Alphaproteobacteria/Rhodobacterales/Rhodobacteraceae	433	69	0
114	GGGAATCTTGCACAATGGGCGAAAGCCTGATGCAGCGACGCCGCGTGGGGGATGAAGGCCTTAGGGTCGTAAACCCCTTTCAGTAGGGACGAAATTGACGGTACCTACAGAAGAAGCCCCGGCCAACTACG	Bacteria/Actinobacteriota/Acidimicrobiia/Microtrichales/Microtrichaceae	65	302	135
115	GAATATTGGACAATGGGCGAGAGCCTGATCCAGCCATGCCGCGTGCAGGAAGACTGCCCTATGGGTTGTAAACTGCTTTTATACGGGAAGAAACCTCCCTTCGTGAGGGGAGCTGACGGTACCGTACGAATAAGGATCGGCTAACT	Bacteria/Bacteroidota/Bacteroidia/Flavobacteriales/Flavobacteriaceae	419	22	59
116	GAATATTGGTCAATGGACGAGAGTCTGAACCAGCCAAGTAGCGTGCAGGATGACGGCCCTATGGGTTGTAAACTGCTTTTATAAGGGAATAAAGTGAGTCTCGTGAGACTTTTTGCATGTACCTTATGAATAAGGACCGGCTAATT	Bacteria/Bacteroidota/Bacteroidia/Bacteroidales/Prevotellaceae/Prevotella	190	300	0
117	GAATATTGGACAATGGGCGAAAGCCTGATCCAGCAACGCCGCGTGGAGGACGAAGGTCTTCGGATCGTAAACTCCTGTCAGCAGGGACGAAAGCTCGAGGGCTAATATCTCTCGAGTTTGACGGTACCTGCAGAGGAAGCCCCGGCTAACT	Bacteria/Acidobacteriota	165	66	258
118	GAATATTGCACAATGGGCGCAAGCCTGATGCAGCCATGCCGCGTGTGTGAAGAAGGCCTTCGGGTTGTAAAGCACTTTCAGTCGTGAGGAAGGTTTATGCGTTAATAGCGTATAGATTTGACGTTAGCGACAGAAGAAGCACCGGCTAACT	Bacteria/Proteobacteria/Gammaproteobacteria/Vibrionales/Vibrionaceae/Catenococcus	222	67	192
119	GAATATTGGACAATGGCCGAGAGGCTGATCCAGCCATGCCGCGTGCAGGAAGACTGCCCTATGGGTTGTAAACTGCTTTTATACAGGAAGAAACCCCTTGACGTGTTGAGGGCTGACGGTACTGTATGAATAAGCACCGGCTAACT	Bacteria/Bacteroidota/Bacteroidia/Flavobacteriales/Flavobacteriaceae	123	78	271
120	GAATATTGGACAATGGGCGCAAGCCTGATCCAGCAATACCGCGTGTGTGAAGAAGGCCTTAGGGTTGTAAAGCACTTTTATATGGGAAGAAGGTATGTTTGTTAATAGCAGATGTATTTGACGGTACCATAGGAATAAGCACCGGCTAACT	Bacteria/Proteobacteria/Gammaproteobacteria/Gammaproteobacteria_Incertae_Sedis/Unknown_Family/Marinicella	80	0	387
121	GGGAATCTTAGACAATGGGGGAAACCCTGATCTAGCCATGCCGCGTGAGTGATGAAGGCCCTAGGGTCGTAAAGCTCTTTCGCCAGGGAAGATAATGACGGTACCTGGTAAAGAAACCCCGGCTAACTCCG	Bacteria/Proteobacteria/Alphaproteobacteria/Rhodobacterales/Rhodobacteraceae	243	219	0
122	GAATATTGGTCAATGGGCGAGAGCCTGAACCAGCCAAGTAGCGTGAAGGATGACTGCCCTATGGGTTGTAAACTTCTTTTATAAAGGAATAAAGTCGGGTATGCATACCCGTTTGCATGTACTTTATGAATAAGGATCGGCTAACT	Bacteria/Bacteroidota/Bacteroidia/Bacteroidales/Bacteroidaceae/Bacteroides	133	328	0
123	GGGAATCTTGGACAATGGGGGCAACCCTGATCCAGCGACGCCGCGTGGGTGACGAAGGCCTTCGGGTTGTAAATCCCTTTTCTCGAGGAAGATGATGACGGTACTCGAGGAATAAGCACCGGCTAACTCCG	Bacteria/Proteobacteria/Alphaproteobacteria/Tistrellales/Geminicoccaceae	194	136	114
124	GAATATTGGACAATGGGCGGAAGCCTGATCCAGCAACGCCGCGTGAGGGATGACGGCCTTCGGGTTGTAAACCTCTTTCACTGATGACGAAGTCTGCGCTTTTTGGTGTGGGTGACGGTAGTCGGAGAAGAAGCACCGGCCAACT	Bacteria/Actinobacteriota/Actinobacteria/Propionibacteriales/Nocardioidaceae	0	0	433
125	GAATATTGGACAATGGGCGGAAGCCTGATCCAGCCATGCCGCGTGCAGGAAGACTGCCCTATGGGTTGTAAACTGCTTTTATACGGGAAGAAACCCACCTACGCGTAGGTGGCTGACGGTACCGTAAGAATAAGCATCGGCTAACT	Bacteria/Bacteroidota/Bacteroidia/Flavobacteriales/Flavobacteriaceae/Winogradskyella	411	0	20
126	GGGAATATTGCACAATGGAGGAAACTCTGATGCAGCGACGCCGCGTGAGTGAAGAAGTAGTTCGCTATGTAAAGCTCTATCAGCAGGGAAGATAGTGACGGTACCTGACTAAGAAGCTCCGGCTAAATACG	Bacteria/Firmicutes/Clostridia/Lachnospirales/Lachnospiraceae/Lachnospira	130	300	0
127	GGGAATATTGGACAATGGGCGAAAGCCTGATCCAGCCATGCCGCGTGAGTGATGACGGCCTTAGGGTTGTAAAGCTCTTTCAGTGGGGAAGATAATGACGGTACCCACAGAAGAAGCCCCGGCTAACTCCG	Bacteria/Proteobacteria/Alphaproteobacteria/Rhizobiales/Rhizobiales_Incertae_Sedis/Anderseniella	90	25	315
128	GGAATTTTCCACAATGGACGAAAGTCTGATGGAGCAACGCCGCGTGCAGGATGAAGGCCTTCGGGTTGTAAACTGCTTTTATGAGTGAAGATTTAAGACGGTAACTCAAGAATAAGGGACGGCTAACTAC	Bacteria/Patescibacteria/Saccharimonadia/Saccharimonadales	146	44	234
129	GAATATTGCGCAATGGGCGAAAGCCTGACGCAGCGACGCCGCGTGGGGGATGAAGGTTTTCGGATTGTAAACCCCTTTCATGAGGAAAGATAAAGTGGGTAACCACTTAGACGGTACCTCAAGAAGAAGCCACGGCTAACT	Bacteria/Nitrospirota/Nitrospiria/Nitrospirales/Nitrospiraceae/Nitrospira	0	0	422
130	GAATATTGGACAATGGTCGCAAGACTGATCCAGCCATCCCGCGTGCAGGATGACGGCCCTATGGGTTGTAAACTGCTTTTATTTGGGAAGAATGTTATCTATTTTTAGGTATTTGACGGTACCTTATGAATAAGCACCGGCTAACT	Bacteria/Bacteroidota/Bacteroidia	330	74	17
131	GGGAATATTGGACAATGGGCGAAAGCCTGATCCAGCCATGCCGCGTGGGTGAAGAAGGCCCTAGGGTTGTAAACCCCTTTCAGCGGGGAAGATAATGACGGTACCCGCAGAAGAAGCCCCGGCTAACTCCG	Bacteria/Proteobacteria/Alphaproteobacteria/Rhizobiales/Methyloligellaceae/Methyloceanibacter	96	54	271
132	GAATATTGGACAATGGGGGAAACCCTGATCCAGCAACGCCGCGTGGAGGATGAAGGCCTTCGGGTTGTAAACTCCTGTCAGGTGGAGCGAAAAGCATCGGTGAATAGCCGATGTCTATGACGGTACCACCAGAGGAAGCCCCGGCTAACT	Bacteria/Acidobacteriota/Thermoanaerobaculia/Thermoanaerobaculales/Thermoanaerobaculaceae/Subgroup_10	223	0	195
133	GGGAATATTGCACAATGGGCGAAAGCCTGATGCAGCAACGCCGCGTGAGTGAAGAAGTATCTCGGTATGTAAAGCTCTATCAGCAGGGAAGAAAATGACGGTACCTGACTAAGAAGCCCCGGCTAACTACG	Bacteria/Firmicutes/Clostridia/Lachnospirales/Lachnospiraceae	185	229	0
134	GAATATTGGTCAATGGACGCAAGTCTGAACCAGCCATGCCGCGTGCAGGATGACGGCTCTATGAGTTGTAAACTGCTTTTGTACGAGGGTAAACGCAGATACGTGTATCTGTCTGAAAGTATCGTACGAATAAGGATCGGCTAACT	Bacteria/Bacteroidota/Bacteroidia/Bacteroidales/Rikenellaceae/Alistipes	140	257	17
135	GAATATTGGACAATGGACGGAAGTCTGATCCAGCCATCCCGCGTGCAGGATGACGGCGCTACGCGTTGTAAACTGCTTTTGTACAGGAAGAAACGCCTGAATTTATTTGGGCCTGACGGTACTGTAAGAATAAGCACCGGCTAACT	Bacteria/Bacteroidota/Bacteroidia/Chitinophagales/Saprospiraceae/Lewinella	131	88	189
136	GAATATTGCACAATGGGGGAAACCCTGATGCAGCGACGCCGCGTGAGCGAAGAAGTATTTCGGTATGTAAAGCTCTATCAGCAGGGAAGAAGAAATGACGGTACCTGACTAAGAAGCACCGGCTAAATA	Bacteria/Firmicutes/Clostridia/Lachnospirales/Lachnospiraceae/Roseburia	0	372	35
137	GAATATTGCGCAATGGAGGAAACTCTGACGCAGCCACGCCGCGTGCAGGAAGACACCCCTCAGGGGCGTAAACTGCTTTTGTACGGGAAGAAGGCCCTGGTCGCCAGGGTTTGACGGTACCGTACGAATAAGGACCGGCTAACT	Bacteria/Bacteroidota/Rhodothermia/Rhodothermales/Rhodothermaceae/Rubrivirga	369	33	0
138	GGGGATATTGCACAATGGGGGAAACCCTGATGCAGCGACGCCGCGTGGAGGAAGAAGGTTTTCGGATTGTAAACTCCTGTCGTTAGGGACGATAATGACGGTACCTAACAAGAAAGCACCGGCTAACTACG	Bacteria/Firmicutes/Clostridia/Oscillospirales/Ruminococcaceae/Subdoligranulum	171	203	28
139	GGGAATCTTAGACAATGGGGGCAACCCTGATCTAGCCATGCCGCGTGAGTGATGAAGGCCTTAGGGTCGTAAAGCTCTTTCGCCAGGGAAGATAATGACTGTACCTGGTAAAGAAACCCCGGCTAACTCCG	Bacteria/Proteobacteria/Alphaproteobacteria/Rhodobacterales/Rhodobacteraceae/Wenxinia	0	343	53
140	GGGAATCTTGGACAATGGGGGCAACCCTGATCCAGCCATGCCGCGTGAGCGATGAAGGCCTTAGGGTTGTAAAGCTCTTTCACCGGTGAAGATAATGACGGTAGCCGGAGAAGAAGCCCCGGCTAACTCCG	Bacteria/Proteobacteria/Alphaproteobacteria/Rhodobacterales/Rhodobacteraceae/Limibaculum	34	0	352
141	GAATATTGGTCAATGGACGAGAGTCTGAACCAGCCAAGTAGCGTGAAGGATGACTGCCCTATGGGTTGTAAACTTCTTTTATACGGGAATAAAGTTAGCCACGTGTGGCTTTTTGTATGTACCGTATGAATAAGGATCGGCTAACT	Bacteria/Bacteroidota/Bacteroidia/Bacteroidales/Bacteroidaceae/Bacteroides	125	258	0
142	GAATATTGGACAATGGGCGGAAGCCTGATCCAGCCATGCCGCGTGCAGGAAGACTGCCCTATGGGTTGTAAACTGCTTTTATACGGGAAGAAACCCACCTACGTGTAGGTGGCTGACGGTACCGTAGGAATAAGCATCGGCTAACT	Bacteria/Bacteroidota/Bacteroidia/Flavobacteriales/Flavobacteriaceae	133	66	179
143	GAATATTGCGCAATGGACGAAAGTCTGACGCAGCAACGCCGCGTGCAGGATGACGGCCCTCCGGGTTGTAAACTGCTGTAGCAGGGGAATAACACTCGCCTTTTTGGCGGGTTGAAGGTACCCTGAAAGTAAGCTCCGGCTAACT	Bacteria/Bacteroidota	346	0	28
144	GGAATTTTCCACAATGGACGAAAGTCTGATGGAGCAACGCCGCGTGCAGGATGAAGGCCTTCGGGTCGTAAACTGCTTTTATGAGTGAAGATTTTAGACGGTAACTCAAGAATAAGGGACGGCTAACTAC	Bacteria/Patescibacteria/Saccharimonadia/Saccharimonadales	274	39	61
145	GGGAATATTGGACAATGGGCGCAAGCCTGATCCAGCCATGCCGCGTGAGTGATGAAGGCCCTAGGGTTGTAAAGCTCTTTCGCCAGGGACGATAATGACGGTACCTGGATAAGAAGCCCCGGCTAACTTCG	Bacteria/Proteobacteria/Alphaproteobacteria/Rhizobiales/Beijerinckiaceae/Methylocystis	56	24	294
146	GAATTTTGCGCAATGGGGGAAACCCTGACGCAGCAACGCCGCGTGAGTGATGAAGGCCTTCGGGTTGTAAAGCTCTTTCAGCAGGGAAGACGTAAGGACGGTACCTGCAGAAGAAGCACCGGCTAATTC	Bacteria	239	66	66
147	GAATATTGGTCAATGGGCGTAAGCCTGAACCAGCCAAGTAGCGTGAGGGAAGACTGCCCTATGGGTTGTAAACCTCTTTTGTGCGGGGATAAAGTGTGGGACGTGTCCCATATTGCAGGTACCGCACGAATAAGGACCGGCTAATT	Bacteria/Bacteroidota/Bacteroidia/Bacteroidales/Prevotellaceae/Prevotellaceae_NK3B31_group	121	245	0
148	GGGAATCTTGGACAATGGGGGAAACCCTGATCCAGCGACGCCGCGTGATCGATGAAGGCCTTCGGGTCGTAAAGATCTTTCGACGGGGACAATAGTGATGGTACCCGTATAAGAAGGAGCGGCTAACTACG	Bacteria/Acidobacteriota/Acidobacteriae/PAUC26f	70	18	275
149	GAATATTGGTCAATGGGCGCAGGCCTGAACCAGCCAAGTAGCGTGAAGGATGACTGCCCTATGGGTTGTAAACTTCTTTTATAAAGGAATAAAGTCGGGTATGTATACCCGTTTGCATGTACTTTATGAATAAGGATCGGCTAACT	Bacteria/Bacteroidota/Bacteroidia/Bacteroidales/Bacteroidaceae/Bacteroides	129	232	0
150	GAATTTTCCGCAATGGGCGAAAGCCTGACGGAGCAATCTCGCGTGAGGGATGACGGCCTATGGGTTGTAAACCTCTTTTTTCAGGGAGGAACAAAATGACGTGTACCTGAAGAATAAGCATCGGCTAACT	Bacteria/Cyanobacteria/Cyanobacteriia/Chloroplast	0	0	359
151	GGAATATTGCCCAATGGACGGAAGTCTGAGGCAGCAACACCGCGTGGAGGACGAAGGCCTTCGGGTTGTAAACTCCTTTTCTGGGGGATGAGAAAGGACAGTACCCCAGGAAGAAGTCTCGGCTAACTAC	Bacteria/Chloroflexi/Anaerolineae/Ardenticatenales	72	0	285
152	GAATATTGGACAATGGAGGCAACTCTGATCCAGCCATGCCGCGTGCAGGAAGACTGCCCTATGGGTTGTAAACTGCTTTTATACAGGAAGAAACCCTTGCTCGTGAGCGAGGCTGACGGTACTGTAAGAATAAGGATCGGCTAACT	Bacteria/Bacteroidota/Bacteroidia/Flavobacteriales/Flavobacteriaceae	194	60	101
153	GAATATTGCACAATGGGCGCAAGCCTGATGCAGCCATGCCGCGTGTGTGAAGAAGGCCTTCGGGTTGTAAAGCACTTTCAGTCGTGAGGAAGGTAGTGTAGTTAATAGCTGCATTATTTGACGTTAGCGACAGAAGAAGCACCGGCTAACT	Bacteria/Proteobacteria/Gammaproteobacteria/Vibrionales/Vibrionaceae/Catenococcus	177	75	102
154	GAATATTGGACAATGGGCGCAAGCCTGATCCAGCCATGCCGCGTGCAGGAAGACTGCCCTATGGGTTGTAAACTGCTTTTATACGGGAAGAAACACCGCTACGTGTAGCGGCCTGACGGTACCGTAAGAATAAGGATCGGCTAACT	Bacteria/Bacteroidota/Bacteroidia/Flavobacteriales/Flavobacteriaceae	349	0	0
155	GGGAATATTGCACAATGGGGGAAACCCTGATGCAGCAACGCCGCGTGAGTGAAGAAGTATTTCGGTATGTAAAGCTCTATCAGCAGGGAAGAAAATGACGGTACCTGACTAAGAAGCCCCGGCTAACTACG	Bacteria/Firmicutes/Clostridia/Lachnospirales/Lachnospiraceae	129	215	0
156	GAATATTGGGCAATGGGCGCAAGCCTGACCCAGCAACGCCGCGTGAAGGAAGAAGGCTTTCGGGTTGTAAACTTCTTTTAAGAGGGAAGAGCAGAAGACGGTACCTCTAGAATAAGCCACGGCTAACTA	Bacteria/Firmicutes/Clostridia/Oscillospirales/Oscillospiraceae/UCG-002	123	212	0
157	GGGAATCTTGCACAATGGGCGAAAGCCTGATGCAGCAACGCCGCGTGCGGGAAGAAGGCCCTAGGGTTGTAAACCGCTTTCAGTAGGGAAGAAAATGACGGTACCTACAGAAGAAGGTGCGGCCAACTACG	Bacteria/Actinobacteriota/Acidimicrobiia/Microtrichales/Ilumatobacteraceae/Ilumatobacter	90	21	224
158	GGGAATCTTAGACAATGGGCGAAAGCCTGATCTAGCCATGCCGCGTGAGTGACGAAGGCCCTAGGGTCGTAAAGCTCTTTCGCCAGGGATGATAATGACAGTACCTGGTAAAGAAACCCCGGCTAACTCCG	Bacteria/Proteobacteria/Alphaproteobacteria/Rhodobacterales/Rhodobacteraceae	239	87	0
159	GAATTTTGGACAATGGGCGAAAGCCTGATCCAGCAATGCCGCGTGAGTGAAGAAGGCCTTCGGGTTGTAAAGCTCTTTCAGTCGAGAAGAAAAGATTGTGACTAATAATCACAATTCATGACGGTATCGACAGAAGAAGCACCGGCTAACT	Bacteria/Proteobacteria/Gammaproteobacteria/Burkholderiales/Nitrosomonadaceae/Nitrosomonas	8	0	317
160	GAATATTGCACAATGGGCGCAAGCCTGATGCAGCAATACCGCGTGTGTGAAGAAGGCCTGCGGGTTGTAAAGCACTTTCAATCGTGAGGAAAAGCCTGTGGTTAATAGCTACGGGTCTTGACGTTAGCGATACAAGAAGCACCGGCTAACT	Bacteria/Proteobacteria/Gammaproteobacteria/Thiotrichales/Thiotrichaceae	156	30	138
161	GGGAATCTTGGACAATGGGGGCAACCCTGATCCAGCCATGCCGCGTGTGTGATGAAGGCCTTAGGGTCGTAAAGCACTTTCGCCGGGGAAGATAATGACGGTACCCGGTAAAGAAACCCCGGCTAACTCCG	Bacteria/Proteobacteria/Alphaproteobacteria/Rhodobacterales/Rhodobacteraceae	226	71	26
162	GGGAATATTGCACAATGGGCGAAAGCCTGATGCAGCAACGCCGCGTGCGGGAAGAAGGCCCTAGGGTTGTAAACCGCTTTCAGCAGGGAAGAAAATGACGGTACCTGCAGAAGAAGGTGCGGCCAACTACG	Bacteria/Actinobacteriota/Acidimicrobiia/Microtrichales/Ilumatobacteraceae/Ilumatobacter	100	0	212
163	GAATATTGCACAATGGGCGCAAGCCTGATGCAGCCATGCCGCGTGTGTGAAGAAGGCCTTCGGGTTGTAAAGCACTTTCAGCAAGGAGGAAAGGTTAGTCGTTAATACCGGCTAGCTGTGACGTTACTTGCAGAAGAAGCACCGGCTAACT	Bacteria/Proteobacteria/Gammaproteobacteria	151	52	107
164	GAATATTGGGCAATGGGCGCAAGCCTGACCCAGCAACGCCGCGTGAAGGAAGAAGGCTTTCGGGTTGTAAACTTCTTTTGTCAGGGACGAGTAGAAGACGGTACCTGACGAATAAGCCACGGCTAACTA	Bacteria/Firmicutes/Clostridia/Oscillospirales/Oscillospiraceae/UCG-002	176	131	0
165	GAATATTGGACAATGGGCGGAAGCCTGATCCAGCCATGCCGCGTGCAGGAAGACTGCCCTATGGGTTGTAAACTGCTTTTATACGGGAAGAAACCCACCTACGTGTAGGTGGCTGACGGTACCGTAAGAATAAGCATCGGCTAACT	Bacteria/Bacteroidota/Bacteroidia/Flavobacteriales/Flavobacteriaceae/Winogradskyella	305	0	0
166	GGGAATATTGGACAATGGGCGCAAGCCTGATCCAGCCATGCCGCGTGAGTGATGAAGGCCCTAGGGTTGTAAAGCTCTTTCAGCGGGGAAGATAATGACGGTACCCGCAGAAGAAGCCCCGGCTAACTTCG	Bacteria/Proteobacteria/Alphaproteobacteria/Rhizobiales	60	64	181
167	GAATCTTGCGCAATGGGCGAAAGCCTGACGCAGCCACGCCGCGTGAAGGATGACACCCCTCAGGGGCGTAAACTTCTTTTATACGGGAAGAACACCTTGCTCGGCAAGGTCTGACGGTACCGTATGAATAAGCACCGGCTAACT	Bacteria/Bacteroidota/Rhodothermia/Rhodothermales/Rhodothermaceae	128	0	175
168	GAATATTGCACAATGGGCGCAAGCCTGATGCAGCCATGCCGCGTGTATGAAGAAGGCCTTCGGGTTGTAAAGTACTTTCAGCGGGGAGGAAGGGAGTAAAGTTAATACCTTTGCTCATTGACGTTACCCGCAGAAGAAGCACCGGCTAACT	Bacteria/Proteobacteria/Gammaproteobacteria/Enterobacterales/Enterobacteriaceae/Escherichia/Shigella	82	221	0
169	GAATATTGCGCAATGGAGGAAACTCTGACGCAGCCACGCCGCGTGCAGGAAGACACCCCTCAGGGGCGTAAACTGCTTTTGTATGGGAAGAACACCTCCTTCTGGGAGGTCTGACGGTACCGTACGAATAAGGACCGGCTAACT	Bacteria/Bacteroidota/Rhodothermia/Rhodothermales/Rhodothermaceae/Rubrivirga	103	159	40
170	GGGAATCTTGGACAATGGGGGCAACCCTGATCCAGCGATGCCGCGTGAGCGATGAAGGCCTTAGGGTTGTAAAGCTCTTTCACCGGTGACGATAATGACGGTAGCCGGAGAAGAAGCCCCGGCTAACTCCG	Bacteria/Proteobacteria/Alphaproteobacteria/Rhodobacterales/Rhodobacteraceae	152	100	49
171	GGAATATTGCGCAATGGACGAAAGTCTGACGCAGCGACGCCGCGTGGGTGAAGAAGGTTTTCGGATCGTAAAACCCTTTTCTGTGTGACGAGAGAGGACGGTAGCACAGGAATAAGTGTCGGCTAACTAC	Bacteria/Chloroflexi/Anaerolineae/SBR1031/A4b	176	76	45
172	GAATATTGCACAATGGGCGCAAGCCTGATGCAGCCATGCCGCGTGTGTGAAGAAGGCCTTCGGGTTGTAAAGCACTTTCAGTCGTGAGGAAGGCGGGTACGTTAATAGCGTATTCGTTTGACGTTAGCGACAGAAGAAGCACCGGCTAACT	Bacteria/Proteobacteria/Gammaproteobacteria/Vibrionales/Vibrionaceae/Vibrio	123	62	111
173	GAATCATTCACAATGGACGCAAGTCTGATGGTGCAACGCCGCGTGGAGGATGAAGGCCCTAGGGTCGTAAACTCCTGTCATATAAGAGTAAGGCATAGTCGGTTAAGAGCTAATTATGTTTGATAGTATTATAAGAGGAAGGGACGGCTAACT	Bacteria/Verrucomicrobiota/Verrucomicrobiae/Verrucomicrobiales/Rubritaleaceae/Persicirhabdus	103	116	77
174	GAATATTGGTCAATGGACGAGAGTCTGAACCAGCCAAGTAGCGTGAAGGATGACTGCCCTATGGGTTGTAAACTTCTTTTATACGGGAATAAAGTGAGCCACGTGTGGCTTTTTGTATGTACCGTATGAATAAGGATCGGCTAACT	Bacteria/Bacteroidota/Bacteroidia/Bacteroidales/Bacteroidaceae/Bacteroides	135	157	0
175	GGGAATTTTCCACAATGGGGGCAACCCTGATGGAGCAACGCCGCGTGCAGGATGAAGGCCTTCGGGTTGTAAACTGCTTTTATATGTGACGAATATGACGGTAGCATATGAATAAGGATCGGCTAACTCCG	Bacteria/Patescibacteria/Saccharimonadia/Saccharimonadales/LWQ8	37	0	251
176	GAATCATTCACAATGGGGGAAACCCTGATGGTGCGACGCCGCGTGGGGGAATGAAGGTCTTCGGATTGTAAACCCCTGTCATGTGGGAGCAAATTAAAAAGATAGTACCACAAGAGGAAGAGACGGCTAACT	Bacteria/Verrucomicrobiota/Verrucomicrobiae/Verrucomicrobiales/Akkermansiaceae/Akkermansia	163	123	0
177	GAATATTGGACAATGGGCGCAAGCCTGATCCAGCCATGCCGCGTGCAGGATGACGGCCCTATGGGTTGTAAACTGCTTTTATACGGGAATAAACCCCTCTACGAGTAGAGGGCTGAAGGTACCGTAAGAATAAGGACCGGCTAACT	Bacteria/Bacteroidota/Bacteroidia	232	30	19
178	GGGAATATTGGACAATGGGCGCAAGCCTGATCCAGCCATGCCGCGTGAGTGACGAAGGCCTTAGGGTTGTAAAGCTCTTTTGGCGGGGACGATAATGACGGTACCCGCAGAATAAGCCCCGGCTAACTTCG	Bacteria/Proteobacteria/Alphaproteobacteria/Rhizobiales/Hyphomicrobiaceae/Filomicrobium	76	17	185
179	GAATATTGGTCAATGGACGAGAGTCTGAACCAGCCAAGTAGCGTGCAGGAAGACGGCCCTATGGGTTGTAAACTGCTTTTATAAGGGAATAAAGTGAGTCTCGTGAGACTTTTTGCATGTACCTTATGAATAAGGACCGGCTAATT	Bacteria/Bacteroidota/Bacteroidia/Bacteroidales/Prevotellaceae/Prevotella	69	202	0
180	GAATATTGGACAATGGGCGCAAGCCTGATCCAGCCATCCCGCGTGGAGGAAGACGGCCCTACGGGTTGTAAACTCCTTTTACAGGTAAAGAAACCCCTGCCTGCGGGCGGGGCTGACGGTAACCTGGGAATAAGCACCGGCTAACT	Bacteria/Bacteroidota/Bacteroidia	138	117	15
181	GGAATATTGCACAATGGGGGAAACCCTGATGCAGCGACGCCGCGTGAGCGAAGAAGTATTTCGGTATGTAAAGCTCTATCAGCAGGGAAGAAGAATGACGGTACCTGACTAAGAAGCACCGGCTAAATAC	Bacteria/Firmicutes/Clostridia/Lachnospirales/Lachnospiraceae/Roseburia	264	0	0
182	GAATATTGCACAATGGGCGCAAGCCTGATGCAGCCATGCCGCGTGTATGAAGAAGGCCTTCGGGTTGTAAAGTACTTTCAGCAGTGAGGAAGGTTCATACGTTAATAGCGTATGGATTTGACGTTAGCTGCAGAAGAAGCACCGGCTAACT	Bacteria/Proteobacteria/Gammaproteobacteria/Vibrionales/Vibrionaceae/Vibrio	104	52	107
183	GAATATTGCACAATGGGCGAAAGCCTGATGCAGCGACGCCGCGTGAGGGATGACGGCCTTCGGGTTGTAAACCTCTTTCAGCTCTGACGAAGCTTTTGTGACGGTAGGAGCAGAAGAAGCACCGGCTAACT	Bacteria/Actinobacteriota/Actinobacteria/Micrococcales/Intrasporangiaceae/Ornithinimicrobium	127	135	0
184	GAATATTGGACAATGGGCGGAAGCCTGATCCAGCAACGCCGCGTGAGGGATGACGGCCTTCGGGTTGTAAACCTCTTTCACCGATGGCGAAGCCGTTCCTTTTTGGGGGTGGTGACGGTAGTCGGAGAAGAAGCACCGGCCAACT	Bacteria/Actinobacteriota/Actinobacteria/Propionibacteriales/Nocardioidaceae	54	31	176
185	GGGAATCTTGGACAATGGGGGCAACCCTGATCCAGCGATGCCGCGTGGACGATGAAGGCCCTAGGGTTGTAAAGTCCTTTCACCGGTGACGATAATGACGGTAACCGGAGAAGAAGCCCCGGCTAACTCCG	Bacteria/Proteobacteria/Alphaproteobacteria	111	0	148
186	GAATATTGGTCAATGGACGAGAGTCTGAACCAGCCAAGTAGCGTGCAGGAAGACGGCCCTATGGGTTGTAAACTGCTTTTATAAGGGAATAAAGTGAGAGTCGTGACTCTTTTTGCATGTACCTTATGAATAAGGACCGGCTAATT	Bacteria/Bacteroidota/Bacteroidia/Bacteroidales/Prevotellaceae/Prevotella	84	175	0
187	GGGAATATTGGACAATGGGGGAAACCCTGATCCAGCCATGCCGCGTGAGTGAAGAAGGCCCTAGGGTTGTAAAGCTCTTTCGCCAGGGAAGATAATGACGGTACCTGGTAAAGAAGCCCCGGCTAACTTCG	Bacteria/Proteobacteria/Alphaproteobacteria	0	0	259
188	GAATATTGGACAATGGGCGGAAGCCTGATCCAGCAACGCCGCGTGAGGGATGACGGCCTTCGGGTTGTAAACCTCTTTCACTGATGACGAAGCCTGTGCTTTTTGGTGTGGGTGACGGTAGTCGGAGAAGAAGCACCGGCCAACT	Bacteria/Actinobacteriota/Actinobacteria/Propionibacteriales/Nocardioidaceae	31	0	227
189	GAATTTTGCACAATCGACGCAAGTCGGATGCAGCAACGCCGCGTGGGGGAAGAAGGCTTTCGAGTCGTAAACCCCTTTTGCGAGGGAAGAAGATCTGACGGTACCTCGCGAATAAGTCACGGCTAACTA	Bacteria/Chloroflexi/JG30-KF-CM66	0	7	247
190	GAATATTGGTCAATGGACGCAAGTCTGAACCAGCCATGCCGCGTGGAGGATGACAGCCTTCTGGGTTGTAAACTTCTTTTATATGGGAAGAAAAGTACGGTTTCTACTGTATCCGACGGTACCATATGAATAAGCACCGGCTAACT	Bacteria/Bacteroidota/Bacteroidia/Chitinophagales/Chitinophagaceae/Edaphobaculum	187	0	64
191	GAATATTGGACAATGGGCGAAAGCCTGATCCAGCCATGCCGCGTGCAGGATGACAGCCCTACGGGTCGTAAACTGCTTTTATACGGGAATAAACCCCTCTACGTGTAGAGGGCTGAAGGTACCGTAAGAATAAGGATCGGCTAACT	Bacteria/Bacteroidota/Bacteroidia/Flavobacteriales	79	59	112
192	GGGAATATTGCACAATGGGGGAAACCCTGATGCAGCGACGCCGCGTGAGTGATGAAGTATTTCGGTATGTAAAGCTCTATCAGCAGGGAAGATAATGACGGTACCTGACTAAGAAGCACCGGCTAAATACG	Bacteria/Firmicutes/Clostridia/Lachnospirales/Lachnospiraceae	110	137	0
193	GAATATTGGACAATGGGGGGAACCCTGATCCAGCCATGCCGCGTGTGTGAAGAAGGCCTTTTGGTTGTAAAGCACTTTAAGCGAGGAGGAGGCTTACCTGGTTAATACCTGGGATAAGTGGACGTTACTCGCAGAATAAGCACCGGCTAACT	Bacteria/Proteobacteria/Gammaproteobacteria/Pseudomonadales/Moraxellaceae/Acinetobacter	149	56	41
194	GAATATTGGACAATGGGCGCAAGCCTGATCCAGCAATGCCGCGTGTGTGAAGAAGGCCTGCGGGTTGTAAAGCACTTTCAATTGGGAAGAAAAGCCTAAGGTTAATACCCTTGGGACTTGACGTTACCTTTAGAAGAAGCACCGGCTAACT	Bacteria/Proteobacteria/Gammaproteobacteria/Chromatiales	72	44	130
195	GAATATTGGTCAATGGACGAGAGTCTGAACCAGCCAAGTAGCGTGAAGGATGAAGGTTCTATGGATTGTAAACTTCTTTTATACGGGAATAAACGAATCCACGTGTGGATTTTTGCATGTACCGTATGAATAAGGATCGGCTAACT	Bacteria/Bacteroidota/Bacteroidia/Bacteroidales/Bacteroidaceae/Bacteroides	173	72	0
196	GGGAATCTTCCACAATGGGCGAAAGCCTGATGGAGCAACGCCGCGTGCAGGATGAATGCCTTCGGGTTGTAAACTGCTTTTATGATTGAGGATTATGACAGTAGATCATGAATAAGGACCTGCTAACTACG	Bacteria/Patescibacteria/Saccharimonadia/Saccharimonadales/Saccharimonadaceae	74	7	164
197	GAATATTGCGCAATGGGGGAAACCCTGACGCAGCGACGCCGCGTGCGGGATGAAGGCCTTCGGGTTGTAAACCGCTTTTGATTGGGAGCAAGCCTTTTGGGTGAGTGTACCTTTCGAATAAGCGCCGGCTAACT	Bacteria/Actinobacteriota/Actinobacteria/Bifidobacteriales/Bifidobacteriaceae/Gardnerella	88	155	0
198	GGGAATCTTCGGCAATGGGCGCAAGCCTGACCGAGCCATGCCGCGTGAGCGATGACGGCCTTAGGGTTGTAAAGCTCTTTCGATGGGGACGATAATGACGGTACCCATAGAAGAAGCCCCGGCTAACTTCG	Bacteria/Proteobacteria/Alphaproteobacteria/Rhizobiales	161	59	22
199	GGGAATATTGCACAATGGGCGCAAGCCTGATGCAGCCATGCCGCGTGAGTGAAGAAGGCCCTAGGGTTGTAAAGCTCTTTCGGCGGGGACGATAATGACGGTACCCGCAGAAGAAGCCCCGGCTAACTCCG	Bacteria/Proteobacteria/Alphaproteobacteria/Rhizobiales	112	21	107
200	GGGAATATTGGACAATGGGCGAAAGCCTGATCCAGCCATGCCGCGTGGATGAAGAAGGCCCTAGGGTTGTAAAGTCCTTTCGATGGTGAAGATAATGACGGTAACCATACAAGAAGCCCCGGCTAATTTCG	Bacteria/Proteobacteria/Alphaproteobacteria/Caulobacterales/Parvularculaceae	181	58	0
201	GAATATTGGACAATGGGGGCAACCCTGATCCAGCAATACCGCGTGTGTGAAGAAGGCCTGCGGGTTGTAAAGCACTTTCAGTAGAGAAGAAAAGCCTGAGGATAATACCCTCGGGTCTTGACGTAACCTACAGAAGAAGCACCGGCTAACT	Bacteria/Proteobacteria/Gammaproteobacteria	72	46	121
202	GAATATTGGACAATGGAGGTAACTCTGATCCAGCCATGCCGCGTGCAGGAAGAATGCCCTATGGGTAGTAAACTGCTTTTATACGGGAAGAAAAAGGGCCACGTGTGGCCTGTTGACGGTACCGTAAGAATAAGGACCGGCTAACT	Bacteria/Bacteroidota/Bacteroidia/Flavobacteriales/Flavobacteriaceae	97	115	24
203	GGGAATATTGGACAATGGGGGCAACCCTGATCCAGCCATGCCGCGTGAGTGAAGAAGGCCCTAGGGTTGTAAAGCTCTTTCAACGGTGAAGATAATGACGGTAGCCGTAGAAGAAGCCCCGGCTAACTTCG	Bacteria/Proteobacteria/Alphaproteobacteria/Rhizobiales/Rhizobiaceae	36	13	184
204	GAATATTGGTCAATGGAGGCAACTCTGAACCAGCCATGCCGCGTGAAGGAAGAATGTCCTATGGATTGTAAACTTCTTTTATTTGGGAAGAAACTTCTCTACGTGTAGAGAACTGACGGTACCAAACGAATAAGGACCGGCTAACT	Bacteria/Bacteroidota/Bacteroidia/Flavobacteriales/Crocinitomicaceae/Crocinitomix	69	49	114
205	GAATATTGCGCAATGGAGGCAACTCTGACGCAGCCACGCCGCGTGCAGGAAGACACCCCTCAGGGGCGTAAACTGCTTTTATACGGGAAGAACACCTCCTCTTGGGGAGGTCTGACGGTACCGTACGAATAAGGACCGGCTAACT	Bacteria/Bacteroidota/Rhodothermia/Rhodothermales/Rhodothermaceae/Rubrivirga	201	0	30
206	GAATATTGGACAATGGGCGCAAGCCTGATCCAGCAATGCCGCGTGTGTGAAGAAGGCCTGCGGGTTGTAAAGCACTTTCAGTAGAGAAGAAAAGCCTAGGGTTAATACCCCTGAGTCTTGACGTAACCTACAGAAGAAGCACCGGCTAACT	Bacteria/Proteobacteria/Gammaproteobacteria/Steroidobacterales/Woeseiaceae/Woeseia	82	97	51
207	GAATCTTGCGCAATGGGCGAAAGCCTGACGCAGCCACGCCGCGTGGAGGATGACACCCCTCAGGGGCGTAAACTCCTTTTATACGGGAAGAACACCCTACTCGGTAGGGTCTGACGGTACCGTACGAATAAGCACCGGCTAACT	Bacteria/Bacteroidota/Rhodothermia/Rhodothermales/Rhodothermaceae	97	42	90
208	GGGAATCTTAGACAATGGGCGCAAGCCTGATCTAGCCATGCCGCGTGAGTGATGAAGGCCCTAGGGTCGTAAAGCTCTTTCGCCAGGGATGATAATGACAGTACCTGGTAAAGAAACCCCGGCTAACTCCG	Bacteria/Proteobacteria/Alphaproteobacteria/Rhodobacterales/Rhodobacteraceae	80	61	88
209	GGGAATATTGGACAATGGGCGCAAGCCTGATCCAGCAATGCCGCGTGAGTGATGAAGGCCTTAGGGTTGTAAAGCTCTTTTACTAGGGATGATAATGACAGTACCTAGAGAATAAGCTCCGGCTAACTCCG	Bacteria/Proteobacteria/Alphaproteobacteria/Sphingomonadales/Sphingomonadaceae	128	0	100
210	GAATATTGGTCAATGGACGAGAGTCTGAACCAGCCAAGTAGCGTGAAGGATGACTGCCCTATGGGTTGTAAACTTCTTTTATATGGGAATAAAGTGAGCCACGTGTGGCTTTTTGTATGTACCATACGAATAAGGATCGGCTAACT	Bacteria/Bacteroidota/Bacteroidia/Bacteroidales/Bacteroidaceae/Bacteroides	59	167	0
211	GAATATTGGTCAATGGACGCAAGTCTGAACCAGCCATGCCGCGTGCAGGAAGACGGCTCTATGAGTTGTAAACTGCTTTTGTACGAGGGTAAACTCACCTACGTGTAGGTGACTGAAAGTATCGTACGAATAAGGATCGGCTAACT	Bacteria/Bacteroidota/Bacteroidia/Bacteroidales/Rikenellaceae/Alistipes	91	121	11
212	CGAATATTCCGCAATGCGCGAAAGCGTGACGGAGCAATGCCGCGTGCAGGATGAAGCCCCTCGGGGTGTAAACTGCTGTCAGGGTTTAGGAACACAATGACCACACCCAAAGGAAGGACCGGCTAACTCT	Bacteria/Planctomycetota/Phycisphaerae/Phycisphaerales/Phycisphaeraceae/Algisphaera	80	0	142
213	GAATCTTGCGCAATGGGCGAAAGCCTGACGCAGCAACGCCGCGTGAGGGAAGAAGGCTTTCGGGTTGTAAACCTCTTTCAGGAGGGACGAAGCTTCCAGGGTTAATAGCCCATGGGGTGACGGTACCTCCAGAAGAAGCCCCGGCTAACT	Bacteria/Actinobacteriota/Thermoleophilia/Gaiellales	0	0	222
214	GGGAATATTGCACAATGGGGGAAACCCTGATGCAGCGACGCCGCGTGAGTGAAGAAGTATTTCGGTATGTAAAGCTCTATCAGCAGGGAAGATAATGACGGTACCTGACTAAGAAGCCCCGGCTAACTACG	Bacteria/Firmicutes/Clostridia/Lachnospirales/Lachnospiraceae	120	100	0
215	GGGGATATTGGACAATGGGGGCAACCCTGATCCAGCGACGCCGCGTGAGGGAAGAAGGTTTTCGGATTGTAAACCTCTGTTGACGGAGAAAAAAATGATGGTATCCGTTTAGAAAGCCACGGCTAACTACG	Bacteria/Firmicutes/Clostridia/Oscillospirales/Ruminococcaceae	89	121	10
216	GAATCTTCCACAATGGACGAAAGTCTGATGGAGCAACGCCGCGTGAGTGAAGAAGGTTTTCGGATCGTAAAGCTCTGTTGTTGGTGAAGAAGGATAGAGGTAGTAACTGGCCTTTATTTGACGGTAATCAACCAGAAAGTCACGGCTAACT	Bacteria/Firmicutes/Bacilli/Lactobacillales/Lactobacillaceae/Lactobacillus	66	153	0
217	GAATATTGCGCAATGGGCGAAAGCCTGACGCAGCCACGCCGCGTGAGCGATGAAGGCCCTCGGGTCGTAAAGCTCTGTGGAGGGAGAAGAATCAAGCCGGTGAAGAGCCGGCCCTGACGGTATCCCTTTAGCAAGCACCGGCTAACT	Bacteria/Myxococcota/Polyangia	61	0	157
218	GAATATTGGACAATGGGCGGGAGCCTGATCCAGCCATGCCGCGTGCAGGAAGACTGCCCTATGGGTTGTAAACTGCTTTTGTACGGGAAGAACCGCGACCACGTGTGGTCGCTTGACGGTACCGTAAGAATAAGGATCGGCTAACT	Bacteria/Bacteroidota/Bacteroidia/Flavobacteriales/Flavobacteriaceae	174	41	0
219	GGGAATATTGGACAATGGGCGCAAGCCTGATCCAGCCATGCCGCGTGAGTGATGACGGCCCTAGGGTTGTAAAGCTCTTTCAACGGTGAAGATAATGACGGTAACCGTAGAAGAAGCCCCGGCTAACTTCG	Bacteria/Proteobacteria/Alphaproteobacteria/Rhizobiales/Rhizobiaceae	82	0	133
220	GAATATTGGACAATGGTGGGAACACTGATCCAGCCATGCCGCGTGCAGGAAGACGGCCCTATGGGTTGTAAACTGCTTTTGTACGGGAAGAAACCCCCCTACGCGTAGGGGGCTGACGGTACCGTAAGAATAAGGATCGGCTAACT	Bacteria/Bacteroidota/Bacteroidia/Flavobacteriales/Flavobacteriaceae	56	159	0
221	GGGAATATTGCACAATGGGGGAAACCCTGATGCAGCGACGCCGCGTGAAGGAAGAAGTATCTCGGTATGTAAACTTCTATCAGCAGGGAAGATAGTGACGGTACCTGACTAAGAAGCCCCGGCTAACTACG	Bacteria/Firmicutes/Clostridia/Lachnospirales/Lachnospiraceae/Blautia	105	108	0
222	GAATATTGGACAATGGTGGGAACACTGATCCAGCCATGCCGCGTGCAGGAAGACTGCCCTATGGGTTGTAAACTGCTTTTATACAGGAAGAATAAGCTCTACGTGTAGAGTGATGACGGTACTGTAGGAATAAGGATCGGCTAACT	Bacteria/Bacteroidota/Bacteroidia/Flavobacteriales/Flavobacteriaceae	173	14	22
223	GAATCTTGCGCAATGGGCGAAAGCCTGACGCAGCAACGCCGCGTGAGGGAAGAAGGCTCTCGGGTTGTAAACCTCTTTCAGGAGGGACGAAGCTTCCAGGGTGAATAGCCCATGGGGTGACGGTACCTCCAGAAGAAGCCCCGGCTAACT	Bacteria/Actinobacteriota/Thermoleophilia/Gaiellales	67	99	39
224	GAATATTGGTCAATGGGCGAGAGCCTGAACCAGCCAAGTAGCGTGAAGGATGACTGCCCTATGGGTTGTAAACTTCTTTTATAAAGGAATAAAGTCGGGTATGTATACCCGTTTGCATGTACTTTATGAATAAGGATCGGCTAACT	Bacteria/Bacteroidota/Bacteroidia/Bacteroidales/Bacteroidaceae/Bacteroides	83	121	0
225	GAATATTGGACAATGGAGGGAACTCTGATCCAGCCATGCCGCGTGCAGGATGACGGTCCTATGGATTGTAAACTGCTTTTATAAGGGAAGAAACTTTAGGATTTATCCAAAACTGACGGTACCTTAAGAATAAGCACCGGCTAACT	Bacteria/Bacteroidota/Bacteroidia	73	19	111
226	GGGAATATTGGACAATGGGCGCAAGCCTGATCCAGCCATGCCGCGTGGGTGAAGAAGGCCCTAGGGTTGTAAACCCCTTTCAGCGGGGAAGATAATGACGGTACCCGCAGAAGAAGCCCCGGCTAACTCCG	Bacteria/Proteobacteria/Alphaproteobacteria/Rhizobiales/Methyloligellaceae/Methyloceanibacter	78	0	124
227	GAATATTGGTCAATGGGCGAGAGCCTGAACCAGCCAAGTAGCGTGAAGGATGAAGGCTCTATGGGTCGTAAACTTCTTTTATATGGGAATAAAGTTTTCCACGTGTGGAATTTTGTATGTACCATATGAATAAGGATCGGCTAACT	Bacteria/Bacteroidota/Bacteroidia/Bacteroidales/Bacteroidaceae/Bacteroides	85	112	0
228	GGGAATATTGGACAATGGGCGAAAGCCTGATCCAGCCATGCCGCGTGAGTGACGAAGGCCTTAGGGTTGTAAAACTCTTTTGGCGGGGACGATAATGACGGTACCCGCAGAATAAGCCCCGGCTAACTTCG	Bacteria/Proteobacteria/Alphaproteobacteria/Rhizobiales/Hyphomicrobiaceae/Filomicrobium	0	0	196
229	GAATATTGCACAATGGGCGCAAGCCTGATGCAGCCATGCCGCGTGTATGAAGAAGGCCTTCGGGTTGTAAAGTACTTTCAGCGAGGAGGAAGGCGTTAAGGTTAATAACCTTGGCGATTGACGTTACTCGCAGAAGAAGCACCGGCTAACT	Bacteria/Proteobacteria/Gammaproteobacteria/Enterobacterales/Enterobacteriaceae/Cedecea	35	159	0
230	GAATATTGCACAATGGGGGAAACCCTGATGCAGCCATGCCGCGTGTGTGAAGAAGGCCTTCGGGTTGTAAAGCACTTTCAGCGAGGAGGAAAGGTTAGTAGTTAATACCTGCTAGCTGTGACGTTACTCGCAGAAGAAGCACCGGCTAACT	Bacteria/Proteobacteria/Gammaproteobacteria/Alteromonadales	57	38	95
231	GGGAATATTGCACAATGGGGGAAACCCTGATGCAGCGACGCCGCGTGAGCGAAGAAGTATTTCGGTATGTAAAGCTCTATCAGCAGGGAAGAAAATGACGGTACCTGACTAAGAAGCCCCGGCTAACTACG	Bacteria/Firmicutes/Clostridia/Lachnospirales/Lachnospiraceae	0	189	0
232	GAATATTGGGCAATGGAGGCAACTCTGACCCAGCCATCCCGCGTGCAGGATGAATGCGCTAAGCGTTGTAAACTGCTTTTGGATAGGATGAAACCCTGGCATTTATGCTGGGCTGACGTTATTATCAGAATAAGCACCGGCTAACT	Bacteria/Bacteroidota/Bacteroidia/Chitinophagales/Saprospiraceae	148	29	11
233	GAATCATTCGCAATGGGGGAAACCCTGACGGTGCGACGCCGCGTGGAGGATGACGGCCCTAGGGTTGTAAACTCCTGTCATCGGGGAGTAAGGCTCGCTATTTAATAGATGGTGAGATTGATAGTACCCGAAGAGGAAGAGACGGCTAACT	Bacteria/Verrucomicrobiota/Verrucomicrobiae/Verrucomicrobiales/DEV007	65	7	116
234	GAATATTGGGCAATGGGGGAAACCCTGACCCAGCAACGCCGCGTGAAGGAAGAAGGCTTTCGGGTTGTAAACTTCTTTTACCAGGGACGAAGGACGTGACGGTACCTGGAGAAAAAGCCACGGCTAACT	Bacteria/Firmicutes/Clostridia/Oscillospirales/Oscillospiraceae/UCG-005	55	130	0
235	GAATATTGCACAATGGGCGCAAGCCTGATGCAGCCATGCCGCGTGTATGAAGAAGGCCTTCGGGTTGTAAAGTACTTTCAGCAGTGAGGAAGGCGGATGTGTTAATAGCGCATTCGTTTGACGTTAGCTGCAGAAGAAGCACCGGCTAACT	Bacteria/Proteobacteria/Gammaproteobacteria/Vibrionales/Vibrionaceae/Vibrio	92	0	91
236	GAATCTTCGGCAATGGGCGCAAGCCTGACCGAGCGACGCCGCGTGCGGGATGAAGGCCCTTGGGTTGTAAACCGCTGTCAGGGGGGATGAAAGCTTCGGCTTGACAGAGCCCCAGAGGAAGCACGGGCTAAGT	Bacteria/Planctomycetota/Planctomycetes/Planctomycetales/Rubinisphaeraceae/Planctomicrobium	24	6	152
237	GAATATTGGTCAATGGGCGGAAGCCTGAACCAGCCAAGTAGCGTGCAGGACGACGGCCCTACGGGTTGTAAACTGCTTTTATGCGGGGATAAAGTTGCCCACGCGTGGGTTTTTGCAGGTACCGCATGAATAAGGACCGGCTAATT	Bacteria/Bacteroidota/Bacteroidia/Bacteroidales/Prevotellaceae/Prevotellaceae_UCG-001	77	104	0
238	GAATATTGGTCAATGGGCGCAAGCCTGAACCAGCCATGCCGCGTGGAGGATGACGGCCTTCTGGGTTGTAAACTTCTTTTATATGGGAAGAAAAGTACGGTTTCTACTGTATCCGACGGTACCATATGAATAAGCACCGGCTAACT	Bacteria/Bacteroidota/Bacteroidia/Chitinophagales/Chitinophagaceae/Edaphobaculum	0	0	181
239	GAATCTTCCGCAATGGGCGAAAGCCTGACGGAGCAACGCCGCGTGAGTGATGACGGCCTTCGGGTTGTAAAACTCTGTGATCCGGGACGAAAAGGCAGAGTGCGAAGAACAAACTGCATTGACGGTACCGGAAAAGCAAGCCACGGCTAACT	Bacteria/Firmicutes/Negativicutes/Veillonellales-Selenomonadales/Veillonellaceae/Dialister	64	108	8
240	GAATATTGCACAATGGGCGCAAGCCTGATGCAGCGACGCCGCGTGAGGGATGGAGGCCTTCGGGTTGTAAACCTCTTTTGTTAGGGAGCAAGGCACTTTGTGTTGAGTGTACCTTTCGAATAAGCACCGGCTAACT	Bacteria/Actinobacteriota/Actinobacteria/Bifidobacteriales/Bifidobacteriaceae/Bifidobacterium	67	112	0
241	TTAGGAATCTTCCACAATGGGCGAAAGCCTGATGGAGCGACACTGCATGAAGGATGAAGGCTCTAGGGTCGTAAACTTCTGAACTAGAGACGATAGTGACGGTATCTAGGTAATAGCACCGGCTAACTCTGTG	Bacteria/Deinococcota/Deinococci/Deinococcales/Trueperaceae/Truepera	65	70	44
242	GGGGATATTGCACAATGGAGGAAACTCTGATGCAGCGACGCCGCGTGAGTGAAGAAGTATTTCGGTATGTAAAGCTCTATCAGCAGGGAAGAAAATGACGGTACCTGACTAAGAAGCCCCGGCTAACTACG	Bacteria/Firmicutes/Clostridia/Lachnospirales/Lachnospiraceae/Lachnospiraceae_UCG-004	64	114	0
243	GAATATTGGTCAATGGGCGAGAGCCTGAACCAGCCAAGTAGCGTGCAGGATGACGGCCCTATGGGTTGTAAACTGCTTTTATAAGGGAATAAAGTGAGCCTCGTGAGGCTTTTTGCATGTACCTTATGAATAAGGACCGGCTAATT	Bacteria/Bacteroidota/Bacteroidia/Bacteroidales/Prevotellaceae/Prevotella	56	122	0
244	GAATATTGGACAATGGGCGAAAGCCTGATCCAGCAATGCCGCGTGTGTGAAGAAGGCCTGCGGGTTGTAAAGCACTTTCAGTAGGGAGGATGGCTCAGGAGGTTAATACCCTCAAGAGTTGACGTTACCTACAGAAGAAGCACCGGCTAACT	Bacteria/Proteobacteria/Gammaproteobacteria	94	13	68
245	GGGAATTTTGCTCAATGGGCGCAAGCCTGAAGCAGCAACGCCGCGTGAGGGATGAAGGCCTTCGGGTTGTAAACCTCTTTTCTCAGGGACGATGATGACGGTACCTGAGGAATAAGTCACGGCTAACTACG	Bacteria/Chloroflexi/KD4-96	40	10	124
246	GGGAATTTTGCTCAATGGGGGAAACCCTGAAGCAGCAACGCCGCGTGAGGGATGACGGCCTTCGGGTTGTAAACCTCTTTTGTCAGGGACGATAATGACGGTACCTGAAGAATAAGCCACGGCTAACTACG	Bacteria/Chloroflexi/KD4-96	28	15	131
247	GAATATTGGTCAATGGGCGCAGGCCTGAACCAGCCAAGTAGCGTGAAGGATGACTGCCCTATGGGTTGTAAACTTCTTTTATATGGGAATAAAGTTTTCCACGTGTGGAATTTTGTATGTACCATATGAATAAGGATCGGCTAACT	Bacteria/Bacteroidota/Bacteroidia/Bacteroidales/Bacteroidaceae/Bacteroides	53	119	0
248	GAATATTGGACAATGGAGGCAACTCTGATCCAGCCATGCCGCGTGCAGGAAGACGGCCCTATGGGTTGTAAACTGCTTTTATACGGGAAGAACCACATCTACGTGTAGATGCTTGACGGTACCGTATGAATAAGGACCGGCTAACT	Bacteria/Bacteroidota/Bacteroidia/Flavobacteriales/Flavobacteriaceae/Gramella	104	47	20
249	GAATATTGCACAATGGGCGCAAGCCTGATGCAGCCATGCCGCGTGTATGAAGAAGGCCTTCGGGTTGTAAAGTACTTTCAGCAGTGAGGAAGGGGTGTGCGTTAATAGCGTACATCTTTGACGTTAGCTGCAGAAGAAGCACCGGCTAACT	Bacteria/Proteobacteria/Gammaproteobacteria/Vibrionales/Vibrionaceae	77	34	59
250	GAATATTGGTCAATGGTCGGCAGACTGAACCAGCCAAGTCGCGTGAGGGAAGACGGCCCTACGGGTTGTAAACCTCTTTTGTCGGAGAGTAAAGTACGCTACGTGTAGCGTATTGCAAGTATCCGAAGAAAAAGCATCGGCTAACT	Bacteria/Bacteroidota/Bacteroidia/Bacteroidales/Barnesiellaceae/Barnesiella	55	114	0
251	GAATATTGCACAATGGGCGAAAGCCTGATGCAGCCATGCCGCGTGTATGAAGAAGGCCTTCGGGTTGTAAAGTACTTTCAGTTGTGAGGAAGGGGGTAGTGTTAATAGCGCTATCTCTTGACGTTAGCAACAGAAGAAGCACCGGCTAACT	Bacteria/Proteobacteria/Gammaproteobacteria/Vibrionales/Vibrionaceae/Vibrio	29	47	93
252	GGGAATTTTCCACAATGGGCGAAAGCCTGATGGAGCAACGCCGCGTGCAGGATGAAGGTCTTCGGATTGTAAACTGCTTTTCTGATTGACGATTATGACGGTAGATCAGGAATAAGGATCGGCTAACTCCG	Bacteria/Patescibacteria/Saccharimonadia/Saccharimonadales	83	17	68
253	GAATATTGGACAATGGGCGCAAGCCTGATCCAGCAATGCCGCGTGTGTGAAGAAGGCCCGAGGGTTGTAAAGCACTTTCAATTGTGAAGAAGAGTTTAAGGTTAATACCCTTGAGCTTTGACGTTAACTTTAGAAGAAGCACCGGCTAACT	Bacteria/Proteobacteria/Gammaproteobacteria/Thiotrichales/Thiotrichaceae	45	27	96
254	GGAATATTCGTCAATGGGCGCAAGCCTGAACGAGCAACGCCGCGTGGAGGATGAAGGTCTTTGGATTGTAAACTCCTTTTCTGCGGGAAGAGAAAGGACGGTACCGCAGGAATAAGTCACGGCTAACTAC	Bacteria/Chloroflexi/Anaerolineae/Caldilineales/Caldilineaceae	72	41	51
255	GAATATTGGTCAATGGGCGAGAGCCTGAACCAGCCAAGTAGCGTGCAGGAAGACGGCCCTATGGGTTGTAAACTGCTTTTATAAGGGAATAAAGTGAGTCTCGTGAGACTTTTTGCATGTACCTTATGAATAAGGACCGGCTAATT	Bacteria/Bacteroidota/Bacteroidia/Bacteroidales/Prevotellaceae/Prevotella	51	90	23
256	GGAATATTGCACAATGGGTGCCAACCTGATGCAGCAACGCCGCGTGAAGGATGACGGTCTTCGGATTGTAAACTTCTTTTCTGAGGGACGAGACAGGACGGTACCTCAGGAATAAGTCTCGGCTAACTAC	Bacteria/Chloroflexi/Anaerolineae	47	29	88
257	GAATATTGGGCAATGGACGCAAGTCTGACCCAGCAACGCCGCGTGAAGGAAGAAGGCTTTCGGGTTGTAAACTTCTTTTGTCAGGGAAGAGTAGAAGACGGTACCTGACGAATAAGCCACGGCTAACTA	Bacteria/Firmicutes/Clostridia/Oscillospirales/Oscillospiraceae/Oscillospira	94	69	0
258	GAATATTGCGCAATGGGCGAAAGCCTGACGCAGCGACGCCGCGTGTGGGAGGAAGCCTTTCGGGGTGTAAACCACTGTCAGAGGGGAAGAACAGCATCATGTCGAACAGGCCTGGTGTTTGACGGTACCCTCAAAGGAAGCGCCGGCTAACT	Bacteria/Gemmatimonadota/BD2-11_terrestrial_group	63	0	100
259	GGGAATATTGGACAATGGGCGAAAGCCTGATCCAGCAATGCCGCGTGTGTGAAGAAGGCCTGCGGGTTGTAAAGCACTTTCAGTAGGGAAGATAATGACGGTACCTACAGAAGAAGCACCGGCTAACTCTG	Bacteria/Proteobacteria/Gammaproteobacteria/Tenderiales/Tenderiaceae/Candidatus_Tenderia	119	43	0
260	GAATATTGGTCAATGGGCGAGAGCCTGAACCAGCCAAGTAGCGTGAAGGATGAAGGTCCTACGGATTGTAAACTTCTTTTATACGGGAATAAAGTTTCCTACGTGTAGGATTTTGTATGTACCGTATGAATAAGCATCGGCTAACT	Bacteria/Bacteroidota/Bacteroidia/Bacteroidales/Bacteroidaceae/Bacteroides	67	93	0
261	GGGAATATTGGACAATGGGCGAAAGCCTGATCCAGCCATGCCGCGTGAGTGACGAAGGTCTTCGGATTGTAAAGCTCTTTTGGCGGGGACGATAATGACGGTACCCGCAGAATAAGCCCCGGCTAACTTCG	Bacteria/Proteobacteria/Alphaproteobacteria/Rhizobiales/Hyphomicrobiaceae/Pedomicrobium	29	17	114
262	GAATATTGCACAATGGGCGCAAGCCTGATGCAGCCATGCCGCGTGTATGAAGAAGGCCTTCGGGTTGTAAAGTACTTTCAGCGAGGAGGAAGGCATTAAGGTTAATAACCTTAGTGATTGACGTTACTCGCAGAAGAAGCACCGGCTAACT	Bacteria/Proteobacteria/Gammaproteobacteria/Enterobacterales/Enterobacteriaceae/Raoultella	0	160	0
263	GAATATTGCGCAATGGGCGAAAGCCTGACGCAGCCACGCCGCGTGAGCGATGAAGGTCCTCGGATCGTAAAGCTCTGTGGGGAGAGAAGAATAAAGCCAGTGAAGAGCTGGCCTTGACGGTATCTCTTTAGCAAGCACCGGCTAACT	Bacteria/Myxococcota/Polyangia	0	0	158
264	GAATCATGCACAATGGACGAAAGTCTGATGCTGCAACGCCGCGTGGAGGATGAAGGCCCTAGGGTCGTAAACTCCTGTCATCAAAGAGTATGGGGGTGATGTTTAATAAATATTGCTCTTGATAGTATTTGAAGAGGAAGGGACGGCTAACT	Bacteria/Verrucomicrobiota/Verrucomicrobiae/Verrucomicrobiales/Rubritaleaceae/Roseibacillus	63	76	18
265	GAATATTGGACAATGGGCGCAAGCCTGATCCAGCAATGCCGCGTGTGTGAAGAAGGCCTGCGGGTTGTAAAGCACTTTCAGTTGGGAAGAAAAGCTTGGAGCTAATACCTCCGGGTCTTGACGTTACCTACAGAAGAAGCACCGGCTAACT	Bacteria/Proteobacteria/Gammaproteobacteria	79	0	77
266	GGGAATTTTCCACAATGGACGAAAGTCTGATGGAGCAACGCCGCGTGCAGGATGAAGGCTTTCGGGTCGTAAACTGCTTTTATCTGTGACGATTATGACGGTAGCAGATGAATAAGGATCGGCTAACTCCG	Bacteria/Patescibacteria/Saccharimonadia/Saccharimonadales/LWQ8	26	14	116
267	GAATTTTCCGCAATGGGCGAAAGCCTGACGGAGCAATCTCGCGTGAGGGATGACTGCCTATGGGTTGTAAACCTCTTTTTTCAGGGAGGAACCAAATGACGTGTACCTGAAGAATAAGCATCGGCTAACT	Bacteria/Cyanobacteria/Cyanobacteriia/Chloroplast	61	39	55
268	GGGAATATTGGACAATGGGGGAAACCCTGATCCAGCCATGCCGCGTGAGTGATGACGGCCTTAGGGTTGTAAAGCTCTTTCGCCGGTGAAGATAATGACGGTAACCGGTAAAGAAGCCCCGGCTAACTTCG	Bacteria/Proteobacteria/Alphaproteobacteria/Rhizobiales	52	0	103
269	GAATATTGGACAATGGGGGCAACCCTGATCCAGCAATGCCGCGTGTGTGAAGAAGGCCTGCGGGTTGTAAAGCACTTTCAGTAGAGAAGAAAAGCCTAGGGTTAATACCCCTGAGTCTTGACGTAACCTACAGAAGAAGCACCGGCTAACT	Bacteria/Proteobacteria/Gammaproteobacteria/Steroidobacterales/Woeseiaceae/Woeseia	44	0	110
270	GAATATTGGTCAATGGCCGAGAGGCTGAACCAGCCAAGTCGCGTGAGGGATGAAGGTTCTATGGATCGTAAACCTCTTTTATAAGGGAATAAAGTGCGGGACGTGTCCCGTTTTGTATGTACCTTATGAATAAGGATCGGCTAACT	Bacteria/Bacteroidota/Bacteroidia/Bacteroidales/Tannerellaceae/Parabacteroides	43	110	0
271	GGGAATATTGGACAATGGGCGCAAGCCTGATCCAGCCATGCCGCGTGAGTGAAGAAGGCCCTAGGGTTGTAAAGCTCTTTCGTCGGTGAAGATAATGACGGTAGCCGAAGAAGAAGCCCCGGCTAACTCCG	Bacteria/Proteobacteria/Alphaproteobacteria	0	0	153
272	GAATATTGGACAATGGAGGCAACTCTGATCCAGCCATGCCGCGTGCAGGAAGACTGCCCTATGGGTTGTAAACTGCTTTTATACAGGAAGAAACCCCTCCACGTGTGGAGGTCTGACGGTACTGTATGAATAAGGATCGGCTAACT	Bacteria/Bacteroidota/Bacteroidia/Flavobacteriales/Flavobacteriaceae/Gramella	88	63	0
273	GAATATTGCGCAATGGACGAAAGTCTGACGCAGCCACGCCGCGTGCAGGAAGACACCCCTCAGGGGCGTAAACTGCTTTTATACGGGAAGAACACCCTGGTTGCCAGGGTCTGACGGTACCGTATGAATAAGGACCGGCTAACT	Bacteria/Bacteroidota/Rhodothermia/Rhodothermales/Rhodothermaceae	35	96	20
274	GAATATTGCACAATGGGCGAAAGCCTGATGCAGCAATGCCGCGTGTGTGAAGAAGGCCTGCGGGTTGTAAAGCACTTTCAGTAGGGAGGAAACAGTAACGGAATAATACCCGTTACCTTGACGTTACCTACAGAAGAAGCACCGGCTAACT	Bacteria/Proteobacteria/Gammaproteobacteria/B2M28	63	18	69
275	GAATATTGCACAATGGGGGAAACCCTGATGCAGCCATGCCGCGTGTGTGAAGAAGGCCTTCGGGTTGTAAAGCACTTTCAGTTGTGAGGAAAGGTTGGTAGTTAATACCTGCCAGCTGTGACGTTAACAACAGAAGAAGCACCGGCTAACT	Bacteria/Proteobacteria/Gammaproteobacteria/Alteromonadales/Alteromonadaceae	52	36	62
276	GGGAATATTGCACAATGGGCGAAAGCCTGATGCAGCAACGCCGCGTGAGGGATGAAGGCCTTCGGGTTGTAAACCTCTTTCAGGAGGGAAGAAATTGACGGTACCTCCAAAAGAAGCCCCGGCTAACTACG	Bacteria/Actinobacteriota/Acidimicrobiia/Actinomarinales	36	19	95
277	GAATATTGGTCAATGGGCGTAAGCCTGAACCAGCCAAGTAGCGTGAGGGAAGACTGCCCTATGGGTTGTAAACCTCTTTTGTGCGGGGATAAAGTGAGGGACGTGTCCCTTATTGCAGGTACCGCACGAATAAGGACCGGCTAATT	Bacteria/Bacteroidota/Bacteroidia/Bacteroidales/Prevotellaceae/Prevotellaceae_NK3B31_group	0	150	0
278	GAATATTGGTCAATGGACGAGAGTCTGAACCAGCCAAGTAGCGTGAAGGATGAAGGTTCTATGGATTGTAAACTTCTTTTATACGGGAATAAACGGATCCACGTGTGGATTTTTGCATGTACCGTATGAATAAGGATCGGCTAACT	Bacteria/Bacteroidota/Bacteroidia/Bacteroidales/Bacteroidaceae/Bacteroides	0	150	0
279	GAATATTGGACAATGGGCGAGAGCCTGATCCAGCCATGCCGCGTGCAGGAAGACAGCCCTACGGGTCGTAAACTGCTTTTATACGGGAAGAAAAAGGGGTACGTGTACCCCACTGACGGTACCGTAAGAATAAGGACCGGCTAACT	Bacteria/Bacteroidota/Bacteroidia/Flavobacteriales/Flavobacteriaceae	74	19	55
280	GAATATTGGACAATGGGCGCAAGCCTGATCCAGCCATGCCGCGTGCAGGAAGACTGCCCTATGGGTTGTAAACTGCTTTTATACGGGAAGAAACACCCCCTCGTGAGGGGGCTTGACGGTACCGTAAGAATAAGGATCGGCTAACT	Bacteria/Bacteroidota/Bacteroidia/Flavobacteriales/Flavobacteriaceae/Subsaxibacter	147	0	0
281	GAATATTGCACAATGGGCGCAAGCCTGATGCAGCCATGCCGCGTGTATGAAGAAGGCCTTCGGGTTGTAAAGTACTTTCAGCAGTGAGGAAGGTGGTTAAGTTAATAGCTTAATCATTTGACGTTAGCTGCAGAAGAAGCACCGGCTAACT	Bacteria/Proteobacteria/Gammaproteobacteria/Vibrionales/Vibrionaceae/Vibrio	79	31	37
282	GAATATTGGACAATGGGCGCAAGCCTGATCCAGCCATGCCGCGTGCAGGAAGACTGCCCTATGGGTTGTAAACTGCTTTTATACGGGAAGAAACCACTCTACGTGTAGAGTTCTGACGGTACCGTAAGAATAAGGATCGGCTAACT	Bacteria/Bacteroidota/Bacteroidia/Flavobacteriales/Flavobacteriaceae/Aestuariibaculum	31	43	72
283	GAATATTGGTCAATGGGCGAGAGCCTGAACCAGCCAAGTAGCGTGAAGGATGAAGGTCCTACGGATTGTAAACTTCTTTTATACGGGAATAAAGTATCCTACGTGTAGGATTTTGTATGTACCGTATGAATAAGCATCGGCTAACT	Bacteria/Bacteroidota/Bacteroidia/Bacteroidales/Bacteroidaceae/Bacteroides	0	146	0
284	GAATATTGCACAATGGGCGCAAGCCTGATGCAGCGACGCCGCGTGAGGGATGGAGGCCTTCGGGTTGTAAACCTCTTTTATCAGGGAGCAAGGCTTCGGTTGAGTGTACCTGTTGAATAAGCACCGGCTAACT	Bacteria/Actinobacteriota/Actinobacteria/Bifidobacteriales/Bifidobacteriaceae/Bifidobacterium	0	146	0
285	GGGAATATTGGACAATGGGGGCAACCCTGATCCAGCCATGCCGCGTGTGTGAAGAAGGCCTTAGGGTTGTAAAACACTTTCAGCGGGGAAGATGATGACGGTACCCGCAGAAGAAGCCCCGGCTAACTCCG	Bacteria/Proteobacteria/Alphaproteobacteria	0	0	146
286	GAATCTTGCGCAATGGACGAAAGTCTGACGCAGCCACGCCGCGTGCAGGAAGACACCCCTCAGGGGCGTAAACTGCTTTTATATGGGAAGAACACCCTACTCGGTAGGGTCTGACGGTACCGTATGAATAAGGACCGGCTAACT	Bacteria/Bacteroidota/Rhodothermia/Rhodothermales/Rhodothermaceae	78	0	67
287	GAATATTGGTCAATGGACGCGAGTCTGAACCAGCCAAGTAGCGTGAAGGATGACTGCCCTATGGGTTGTAAACTTCTTTTATATGGGAATAAAGTGGTCCACGTGTGGATTTTTGTATGTACCATATGAATAAGGATCGGCTAACT	Bacteria/Bacteroidota/Bacteroidia/Bacteroidales/Bacteroidaceae/Bacteroides	85	59	0
288	GAATATTGCACAATGGGCGCAAGCCTGATGCAGCCATGCCGCGTGTGTGAAGAAGGCCTTCGGGTTGTAAAGCACTTTCAGCAGTGAGGAAGGTAGTGTAGTTAATAGCTGCATTATTTGACGTTAGCTGCAGAAGAAGCACCGGCTAACT	Bacteria/Proteobacteria/Gammaproteobacteria/Vibrionales/Vibrionaceae/Vibrio	48	45	51
289	GGGAATATTGGACAATGGGGGAAACCCTGATCCAGCCATGCCGCGTGAGTGAAGAAGGCCCTAGGGTTGTAAAACTCTTTCAGGGGGGACGATGATGACGGTACCCTCAGAAGAAGCCCCGGCTAACTCCG	Bacteria/Proteobacteria/Alphaproteobacteria	0	0	144
290	GAATATTGGGCAATGGGCGCAAGCCTGACCCAGCAACGCCGCGTGAGGGAAGAAGGTTTTCGGATTGTAAACCTCTGTCCTATGTGACGAAGGAAGTGACGGTAGCATAGGAGGAAGCCCCGGCTAACT	Bacteria/Firmicutes/Clostridia/Christensenellales/Christensenellaceae/Christensenellaceae_R-7_group	43	100	0
291	GAATATTGGTCAATGGAGGCAACTCTGAACCAGCCATGCCGCGTGCAGGAAGACGGTCCTATGGATTGTAAACTGCTTTTATTTGGGAATAAACCTTCTTACGTGTAGGAAGCTGAATGTACCAAACGAATAAGCACCGGCTAACT	Bacteria/Bacteroidota/Bacteroidia/Flavobacteriales/Crocinitomicaceae/Salinirepens	90	8	44
292	GGGAATATTGCACAATGGGCGAAAGCCTGATGCAGCAACGCCGCGTGAGCGATGAAGGCCTTCGGGTCGTAAAGCTCTGTCCTCAAGGAAGATAATGACGGTACTTGAGGAGGAAGCCCCGGCTAACTACG	Bacteria/Firmicutes/Clostridia/Peptostreptococcales-Tissierellales/Peptostreptococcaceae	65	48	29
293	GGAATATTGCACAATGGGCGCAAGCCTGATGCAGCGACGCCGCGTGGGTGAAGAAGGTTTTCGGATCGTAAAGCCCTTTTCTGTGTGACGAGCAAGGACGGTAGCACAGGAATAAGTGTCGGCTAACTAC	Bacteria/Chloroflexi/Anaerolineae/SBR1031/A4b	93	0	48
294	GAATATTGGGCAATGGGCGCAAGCCTGACCCAGCAACGCCGCGTGAAGGAAGAAGGCTTTCGGGTTGTAAACTTCTTTTGTCGGGGACGAGTAGAAGACGGTACCTGGCGAATAAGCCACGGCTAACTA	Bacteria/Firmicutes/Clostridia/Oscillospirales/Oscillospiraceae/UCG-002	88	51	0
295	GGAATATTGCACAATGGAGGAAACTCTGATGCAGCGATGCCGCGTGAGGGAAGAAGGTTTTAGGATTGTAAACCTCTGTCTTCAGGGACGAAAAAAGACGGTACCTGAGGAGGAAGCTCCGGCTAACTAC	Bacteria/Firmicutes/Clostridia/Oscillospirales/Ruminococcaceae/Ruminococcus	57	82	0
296	GGGAATCTTAGACAATGGGGGCAACCCTGATCTAGCCATGCCGCGTGAGTGATGAAGGCCCTAGGGTCGTAAAGCTCTTTCGCCTGTGAAGATAATGACGGTAGCAGGTAAAGAAACCCCGGCTAACTCCG	Bacteria/Proteobacteria/Alphaproteobacteria/Rhodobacterales/Rhodobacteraceae	20	40	79
297	GGGAATATTGCACAATGGAGGAAACTCTGATGCAGCGACGCCGCGTGAGCGATGAAGGCCTTCGGGTTGTAAAGCTCTGTGATATGGGAAGATAATGACGGTACCATATCAGAAAGGACCGGCTAACTTCG	Bacteria/Bdellovibrionota/Bdellovibrionia/Bdellovibrionales/Bdellovibrionaceae/Bdellovibrio	138	0	0
298	GGGAATCTTGCGCAATGGGCGAAAGCCTGACGCAGCAACGCCGCGTGGGGGAAGAAGGCTCTCGGGTCGTAAACCCCTTTCAGCAGGGAAGAAACTGACGGTACCTGCAGAAGAAGCGCCGGCCAACTACG	Bacteria/Actinobacteriota/Acidimicrobiia/Microtrichales	39	82	17
299	GAATATTGGTCAATGGACGAGAGTCTGAACCAGCCAAGTAGCGTGAAGGATGAAGGTCCTACGGATTGTAAACTTCTTTTATAAGGGAATAAAACCTCCCACGTGTGGGAGCTTGTATGTACCTTATGAATAAGCATCGGCTAACT	Bacteria/Bacteroidota/Bacteroidia/Bacteroidales/Bacteroidaceae/Bacteroides	36	102	0
300	GGGAATATTGGACAATGGGCGAAAGCCTGATCCAGCCATGCCGCGTGAGTGATGAAGGCCTTAGGGTTGTAATGCTCTTTTAGCGGGGAAGATAATGACGGTACCCGCAGAATAAGCCCCGGCTAACTTCG	Bacteria/Proteobacteria/Alphaproteobacteria/Rhizobiales/Hyphomicrobiaceae/Pedomicrobium	28	8	102
301	GAATATTGCACAATGGGCGCAAGCCTGATGCAGCCATGCCGCGTGTATGAAGAAGGCCTTCGGGTTGTAAAGTACTTTCAGCGAGGAGGAAGGCATTGTGGTTAATAACCGCAGTGATTGACGTTACTCGCAGAAGAAGCACCGGCTAACT	Bacteria/Proteobacteria/Gammaproteobacteria/Enterobacterales/Hafniaceae/Hafnia-Obesumbacterium	0	138	0
302	GAATCTTTGTCAATGGGCGAAAGCCTGAACAAGCGACGCTGCGTGCGGGATGAAGGCCCTTGGGTTGTAAACCGCTGTCAGGGGGGATGAAAGCTTCGGCTTGACAGAGCCCCAGAGGAAGCGCGGGCTAAGT	Bacteria/Planctomycetota/Planctomycetes/Planctomycetales/Rubinisphaeraceae/Planctomicrobium	74	38	25
303	GAATATTGGTCAATGGGCGAGAGCCTGAACCAGCCATGCCGCGTGCAGGATGACGGCCTTCTGGGTTGTAAACTGCTTTTCTACAGGAAGAAAAAGGCCTTGCGAGGCAAATTGCCGGTATTGTAGGAATAAGCACCGGCTAACT	Bacteria/Bacteroidota/Bacteroidia/Cytophagales/Cyclobacteriaceae	69	24	44
304	GGGAATCTTGCGCAATGGGCGAAAGCCTGACGCAGCAACGCCGCGTGGGGGATGAAGGCCTTCGGGTCGTAAACCCCTTTCAGCAGGGACGAAAATGACGGTACCTGCAGAAGAAGGTCCGGCCAACTACG	Bacteria/Actinobacteriota/Acidimicrobiia/Microtrichales/Microtrichaceae/Sva0996_marine_group	31	0	105
305	GAATCTTGCGCAATGGGCGAAAGCCTGACGCAGCGACGCCGCGTGAGCGATGAAGGCCCTCGGGTTGTAAAGCTCTGTGGGGAGGGAAGAATAAGCGCAAGTTAATATCTTGCGTGATGACGGTACCTCCTTAGCAAGCACCGGCTAACT	Bacteria/Myxococcota/Polyangia/Polyangiales/BIrii41	90	22	23
306	GAATATTGGTCAATGGACGAGAGTCTGAACCAGCCAAGTAGCGTGAAGGATGACTGCCCTATGGGTTGTAAACTTCTTTTATACGGGAATAAAGTGGAGTATGCATACTCCTTTGTATGTACCGTATGAATAAGGATCGGCTAACT	Bacteria/Bacteroidota/Bacteroidia/Bacteroidales/Bacteroidaceae/Bacteroides	36	99	0
307	GGGAATTTTGCCCAATGGGGGAAACCCTGAGGCAGCAACGCCGCGTGAGGGATGAAGGCCTTCGGGTTGTAAACCTCTTTTCTCAGGGACGATGATGACGGTACCTGAGGAATAAGCCACGGCTAACTACG	Bacteria/Chloroflexi/KD4-96	33	21	81
308	GAATATTGGGCAATGGGCGCAAGCCTGACCCAGCAACGCCGCGTGAAGGAAGAAGGCTTTCGGGTTGTAAACTTCTTTTAAGTGGGAAGAGTAGAAGACGGTACCACTTGAATAAGCCACGGCTAACTA	Bacteria/Firmicutes/Clostridia/Oscillospirales/Oscillospiraceae/UCG-003	72	62	0
309	GAATATTGGACAATGGGCGCAAGCCTGATCCAGCCATCCCGCGTGGAGGATGACTGCCCTATGGGTTGTAAACTCCTTTTAGATAGGAAGAAACCCCGAGATTTATCTTGGGCTGACGGTACTATCAGAATAAGCACCGGCTAACT	Bacteria/Bacteroidota/Bacteroidia/Chitinophagales/Saprospiraceae	113	0	20
310	GGGAATATTGGACAATGGGCGAAAGCCTGATCCAGCCATGCCGCGTGAATGAAGAAGGCCTTAGGGTTGTAAAGTTCTTTCAATGGTGAAGATAATGACGGTAACCATACAAGAAGCCCCGGCTAATTTCG	Bacteria/Proteobacteria/Alphaproteobacteria/Caulobacterales/Parvularculaceae/Marinicaulis	45	0	87
311	GAATCTTCCGCAATGGACGAAAGTCTGACGGAGCAACGCCGCGTGAGTGATGAAGGATTTCGGTCTGTAAAGCTCTGTTGTTTATGACGAACGTGCAGTGTGTGAACAATGCATTGCAATGACGGTAGTAAACGAGGAAGCCACGGCTAACT	Bacteria/Firmicutes/Negativicutes/Acidaminococcales/Acidaminococcaceae/Phascolarctobacterium	29	101	0
312	GGAATATTGCACAATGGGGGCAACCCTGATGCAGCAATGCCGCGTGAGTGAAGAAGGCCTTCGGGTTGTAAAGCTCTTTTCTGAGAGAAGAGAGAGGACGGTATCTCAGGAAGAAGTCCCGGCTAACTAC	Bacteria/Proteobacteria	16	0	112
313	GGAATATTGCACAATGGACGCTAGTCTGATGCAGCAACGCCGCGTGAAGGATGAAGGCTCTCGAGTTGTAAACTTCTTTTCTCAGGGACGAGCAAGGACGGTACCTGAGGAATAAGTCTCGGCTAACTAC	Bacteria/Chloroflexi/Anaerolineae	93	12	21
314	GAATATTGGTCAATGGATGGAAGTCTGAACCAGCCATCCCGCGTGCAGGATGACGGCCCATAGGGTTGTAAACTGCTTTTGTGTAGGAAGAATAGTATCAATTTATTGGTATGTGACGGTACTACAAGAATAAGCGACGGCTAACT	Bacteria/Bacteroidota/Bacteroidia	78	47	0
315	GGGAATATTGCACAATGGAGGAAACTCTGATGCAGCAACGCCGCGTGGAGGATGACGCATTTCGGTGTGTAAACTCCTTTTATATAGGAAGATAATGACGGTACTATATGAATAAGCACCGGCTAACTCCG	Bacteria/Campilobacterota/Campylobacteria/Campylobacterales/Sulfurovaceae/Sulfurovum	64	15	46
316	GAATATTGGTCAATGGGCGGAAGCCTGAACCAGCCAAGTAGCGTGCAGGATGACGGCCCTACGGGTTGTAAACTGCTTTTATGCGGGGATAAAGTTGCCCACGCGTGGGTTTTTGCAGGTACCGCATGAATAAGGACCGGCTAATT	Bacteria/Bacteroidota/Bacteroidia/Bacteroidales/Prevotellaceae/Prevotellaceae_UCG-001	0	125	0
317	GGGAATCTTGCGCAATGGGCGAAAGCCTGACGCAGCAACGCCGCGTGGGGGATGAAGGCCTTCGGGTTGTAAACCCCTTTCAGGAGGGAAGAAATTGACGGTACCTCCAAAAGAAGGACCGGCCAACTACG	Bacteria/Actinobacteriota/Acidimicrobiia/Actinomarinales	12	14	97
318	GGATATTGCGCAATGGGGGAAACCCTGACGCAGCAACGCCGCGTGAAGGATGAAGGTCTTCGGATTGTAAACTTCTTTTATTAAGGACGAAGAAAGTGACGGTACTTAATGAATAAGCTCCGGCTAACT	Bacteria/Firmicutes/Clostridia/Oscillospirales	43	79	0
319	AGGAATATTGGGCAATGGAGGCAACTCTGACCCAGCCATGCCGCGTGAGTGAAGAAGGTTTTCGGATTGTAAAGCTCTTTCGGATGTGACGATGATGACGGTAGCATCTAAAGAAGCCCCGGCTAACTTCG	Bacteria/Proteobacteria/Alphaproteobacteria/Rhodospirillales	32	90	0
320	GAATTTTCCGCAATGGGCGAAAGCCTGACGGAGCAATACCGCGTGAGGGATGACGGCCTATGGGTTGTAAACCTCTTTTTTCAGGGAGGAATCAATGACGTGTACCTGAAGAATAAGCATCGGCTAACT	Bacteria/Cyanobacteria/Cyanobacteriia/Chloroplast	0	0	122
321	GGGAATATTGGACAATGGGCGAAAGCCTGATCCAGCCATGCCGCGTGAGTGATGAAGGCCCTAGGGTTGTAAAGCTCTTTTGGCGGGGAAGATACTGACGGTACCCGCAGAATAAGCACCGGCTAACTTCG	Bacteria/Proteobacteria/Alphaproteobacteria/Rhizobiales	0	0	122
322	AGGAATATTGGACAATGGGGGAAACCCTGATCCAGCCATGCCGCGTGAGTGAAGAAGGCCTTAGGGTTGTAAAGCTCTTTCAATGGTGAAGATAATGACGGTAGCCATAGAAGAAGCCCCGGCTAAATTCG	Bacteria/Proteobacteria/Alphaproteobacteria/Micavibrionales/Micavibrionaceae	89	32	0
323	GGGAATATTGCACAATGGGGGAAACCCTGATGCAGCGACGCCGCGTGAGTGAAGAAGTATTTCGGTATGTAAAGCTCTATCAGCAGGGAAGAAAGTGACGGTACCTGAATAAGAAGCCCCGGCTAACTACG	Bacteria/Firmicutes/Clostridia/Lachnospirales/Lachnospiraceae	49	72	0
324	GAATATTGCACAATGGGCGCAAGCCTGATGCAGCCATGCCGCGTGTATGAAGAAGGCCTTCGGGTTGTAAAGTACTTTCAGCGAGGAGGAAGGCATTAAGGTTAATAACCTTGGTGATTGACGTTACTCGCAGAAGAAGCACCGGCTAACT	Bacteria/Proteobacteria/Gammaproteobacteria/Enterobacterales/Enterobacteriaceae	0	121	0
325	GGGAATATTGGACAATGGGCGCAAGCCTGATCCAGCCATGCCGCGTGAGTGATGAAGGCCCTAGGGTTGTAAAGCTCTTTCAACGGTGAAGATAATGACGGTAGCCGTAGAAGAAGCCCCGGCTAACTTCG	Bacteria/Proteobacteria/Alphaproteobacteria/Rhizobiales/Rhizobiaceae/Oricola	0	0	121
326	GGGAATATTGGACAATGCGGGAAACCGTGATCCAGCAATGCCGCGTGAGTGATGAAGGCCTTAGGGTTGTAAAGCTCTTTTACCAGGGATGATAATGACAGTACCTGGAGAATAAGCTCCGGCTAACTCCG	Bacteria/Proteobacteria/Alphaproteobacteria/Sphingomonadales/Sphingomonadaceae/Erythrobacter	119	0	0
327	GGGAATATTGCACAATGGAGGAAACTCTGATGCAGCGACGCCGCGTGAGCGATGAAGGCCTTCGGGTTGTAAAGCTCTGTGATAGGGGAAGATAATGACGGTACCCTATCAGAAAGGACCGGCTAACTTCG	Bacteria/Bdellovibrionota/Bdellovibrionia/Bdellovibrionales/Bdellovibrionaceae/Bdellovibrio	88	0	31
328	GGGAATATTGGACAATGGGCGCAAGCCTGATCCAGCCATGCCGCGTGAGTGATGAAGGCCCTAGGGTTGTAAAGCTCTTTCACCGGTGAAGATAATGACGGTAACCGGAGAAGAAGCCCCGGCTAACTTCG	Bacteria/Proteobacteria/Alphaproteobacteria/Rhizobiales/Rhizobiaceae/Brucella	0	0	119
329	GGGGATATTGGACAATGGGGGAAACCCTGATCCAGCGATGCCGCGTGAGGGAAGAAGGTTTTCGGATTGTAAACCTCTGTGGACAGGGACGATAATGACGGTACCTGTTTAGAAAGCCACGGCTAACTACG	Bacteria/Firmicutes/Clostridia/Oscillospirales/Ruminococcaceae	48	70	0
330	GGGAATCTTAGACAATGGGGGCAACCCTGATCTAGCCATGCCGCGTGAGTGATGAAGGCCTTAGGGTTGTAAAGCTCTTTCAGCTGGGAAGATAATGACGGTACCAGCAAAAGAAGCCCCGGCTAACTCCG	Bacteria/Proteobacteria/Alphaproteobacteria/Rhodobacterales/Rhodobacteraceae/Paracoccus	0	118	0
331	GAATATTGGTCAATGGACGAAAGTCTGAACCAGCCATGCCGCGTGCAGGAAGAATGCCCTATGGGTTGTAAACTGCTTTTATATAGGAAGAAACCCTCCCACGTGTGGGAGGCTGACGGTACTATAAGAATAAGCACCGGCTAACT	Bacteria/Bacteroidota/Bacteroidia/Flavobacteriales	0	0	118
332	GGGAATTTTCCACAATGGACGAAAGTCTGATGGAGCAACGCCGCGTGCAGGATGACGGCCTTCGGGTTGTAAACTGCTTTTATCTGTGAAGATTTTGACGGTAGCAGATGAATAAGGATCGGCTAACTCCG	Bacteria/Patescibacteria/Saccharimonadia/Saccharimonadales	13	0	104
333	TTAGGAATCTTCCACAATGGGCGCAAGCCTGATGGAGCGACACTGCATGAAGGATGACGGCTCTAGGGTTGTAAACTTCTGAACTGGAGACGATAATGACGGTACCCAGGTAATAGCACCGGCTAACTCCGTG	Bacteria/Deinococcota/Deinococci	0	117	0
334	GGGAATATTGGACAATGGGGGAAACCCTGATCCAGCCATGCCGCGTGAGTGATGAAGGCCCTAGGGTTGTAAAGCTCTTTTACCCGGGAAGATAATGACTGTACCGGGAGAATAAGCTCCGGCTAACTCCG	Bacteria/Proteobacteria/Alphaproteobacteria	0	0	117
335	GGAATATTGCACAATGGGCGCAAGCCTGATGCAGCGACGCCGCGTGGGTGAAGACGGTTTTCGGACTGTAAAGCCCTTTTCTAGGTGACGAGAGTGGACGGTAGCCTAGGAATAAGTCTCGGCTAACTAC	Bacteria/Chloroflexi/Anaerolineae/SBR1031/A4b	72	9	34
336	GAATTTTCTGCAATGGGCGAAAGCCTGACAGAGCAATACCGCGTGAGGGATGAAGGCCTACGGGTTGTAAACCTCTTTTCTCAAGGAGGAAGATCTGACGTTACTTGAGGAATAAGCATCGGCTAACCC	Bacteria/Cyanobacteria/Cyanobacteriia/Chloroplast	79	35	0
337	GAATATTGGTCAATGGGCGTAAGCCTGAACCAGCCAAGTCGCGTGAGGGATGAAGGTTCTATGGATCGTAAACCTCTTTTATAAGGGAATAAAGTGCGGGACGTGTCCCGTTTTGTATGTACCTTATGAATAAGGATCGGCTAACT	Bacteria/Bacteroidota/Bacteroidia/Bacteroidales/Tannerellaceae/Parabacteroides	40	74	0
338	GAATTTTCCGCAATGGGCGAAAGCCTGACGGAGCAACGCCGCGTGGGGGAAGAAGGCCCTCGGGTTGTAAACCCCTTTTGCGAGGGAAGAAGATCTGACGGTACCTCGCGAATAAGCCACGGCTAACTA	Bacteria/Chloroflexi/JG30-KF-CM66	0	0	114
339	GGGAATATTGGACAATGGGGGAAACCCTGATCCAGCAATGCCGCGTGCGTGAAGAAGGCCTTAGGGTTGTAAAGCGCTTTCACCTGCGATGATGATGACAGTAGCAGGAGAAGAAGCCCCGGCTAACTCCG	Bacteria/Proteobacteria/Alphaproteobacteria/Puniceispirillales	68	16	29
340	GAATCTTGGTCAATGGGCGAAAGCCTGAACCAGCGATGCCGCGTGTGCGAAGAAGGCCTTAGGGTTGTAAAGCACTTTCAGTCGCGAAGAAAAGCTTCGAGCCAATACCTCGGAGTCTTGACGTTAACGACAGAAGAAGTACCGGCTAACT	Bacteria/Proteobacteria/Gammaproteobacteria/KI89A_clade	0	0	112
341	GGAATATTGCACAATGGACGAAAGTCTGATGCAGCGACGCCGCGTGGGCGAAGAAGGTTTTCGGATCGTAAAGCCCTTTTCTGTGTGACGAGTAAGGACGGTAGCACAGGAATAAGTGTCGGCTAACTAC	Bacteria/Chloroflexi/Anaerolineae/SBR1031/A4b	82	11	17
342	GAATATTGGGCAATGGAGGAAACTCTGACCCAGCAACGCCGCGTGGAGGAAGAAGGTTTTCGGATCGTAAACTCCTGTCCTTGGAGACGAGTAGAAGACGGTATCCAAGGAGGAAGCCCCGGCTAACTA	Bacteria/Firmicutes/Clostridia/Christensenellales/Christensenellaceae/Christensenellaceae_R-7_group	41	69	0
343	GAATATTGGGCAATGGAGGAAACTCTGACCCAGCCACGCCGCGTGGTGGAAGACACCCCTATGGGGCGTAAACACCTTTTGTGTGAGAAGAACACCCTCTTTTGGGAGGGCTTGACGGTATCACACGAATAAGCACCGGCTAACT	Bacteria/Bacteroidota/Rhodothermia/Rhodothermales/Rhodothermaceae	0	0	109
344	GAATCTTGCGCAATGGGCGAAAGCCTGACGCAGCGATGCCGCGTGAGCGATGAAGGCCTTCGGGTTGTAAAGCTCTGTGGATGGAGACGAATAAGCGGTAGTTAATACCTGCCGTGATGACGGTATCCATTTAGCAAGCACCGGCTAACT	Bacteria/Myxococcota/Polyangia/Polyangiales/BIrii41	33	0	75
345	GGGAATATTGGACAATGGGCGAAAGCCTGATCCAGCCATGCCGCGTGAGTGACGAAGGTCTTCGGATTGTAAAACTCTTTTAGCAGGGACGATAATGACGGTACCTGCAGAATAAGCCCCGGCTAACTTCG	Bacteria/Proteobacteria/Alphaproteobacteria/Rhizobiales/Hyphomicrobiaceae/Hyphomicrobium	28	0	80
346	GGGAATCTTGGACAATGGGGGAAACCCTGATCCAGCGACGCCGCGTGACCGATGAAGGCCTTCGGGTCGTAAAGGTCTTTCGACGGGGACAATAGTGATGGTACCCGTATAAGAAGGAGCGGCTAACTACG	Bacteria/Acidobacteriota/Acidobacteriae/PAUC26f	0	0	108
347	GAATCTTGCACAATGGGCGAAAGCCTGATGCAGCGACGCCGCGTGCGGGATGAAGGCCTTCGGGTTGTAAACCGCTTTCAGCAGGGACGAGGCCGCAAGGTGACGGTACCTGCAGAAGAAGCCCCGGCTAACT	Bacteria/Actinobacteriota/Coriobacteriia/Coriobacteriales/Atopobiaceae/Atopobium	37	68	0
348	GAATATTGGACAATGGGCGAGGGCCTGATCCAGCCATGCCGCGTGCAGGAAGAATGCCCTATGGGTAGTAAACTGCTTTTATACGGGAAGAAAAAAGGGCACGTGTGCCCCACTGACGGTACCGTAAGAATAAGGACCGGCTAACT	Bacteria/Bacteroidota/Bacteroidia/Flavobacteriales/Flavobacteriaceae/Maribacter	104	0	0
349	GAATTTTGGACAATGGGCGAAAGCCTGATCCAGCCATGCCGCGTGCAGGATGAAGGCCTTCGGGTTGTAAACTGCTTTTGTACGGAACGAAAAGCCTCTTTCTAATAAAGAGGGGTCATGACGGTACCGTAAGAATAAGCACCGGCTAACT	Bacteria/Proteobacteria/Gammaproteobacteria/Burkholderiales/Comamonadaceae/Diaphorobacter	67	19	18
350	GAATATTGGTCAATGGGCGAGAGCCTGAACCAGCCATGCCGCGTGCAGGAAGACGGCCTTCTGGGTTGTAAACTGCTTTTATCAGGGAACAAAAAGGCCATGCGTGGCAAATTGCGTGTACCTGAAGAATAAGCACCGGCTAACT	Bacteria/Bacteroidota/Bacteroidia/Cytophagales/Cyclobacteriaceae/Fulvivirga	63	41	0
351	GAATATTGGACAATGGGCGGAAGCCTGATCCAGCCATCCCGCGTGCAGGATGACAGCCCTATGGGTCGTAAACTGCTTTTATCAGGGAAGAACCGCTTAGATTTATCTAGGTTTGACGGTACCTGAGGAATAAGCACCGGCTAACT	Bacteria/Bacteroidota/Bacteroidia/Chitinophagales/Saprospiraceae	48	43	13
352	GGGAATATTGCACAATGGGCGAAAGCCTGATGCAGCGACGCCGCGTGAAGGATGAAGTATTTCGGTATGTAAACTTCTATCAGCAGGGAAGAAAATGACGGTACCTGACTAAGAAGCCCCGGCTAACTACG	Bacteria/Firmicutes/Clostridia/Lachnospirales/Lachnospiraceae/Dorea	45	58	0
353	GAATATTGGACAATGGGGGCAACCCTGATCCAGCCATGCCGCGTGCAGGAAGACTGCCCTATGGGTTGTAAACTGCTTTTGTACGGGAAGAAACAGTGCCTCGTGAGGCGCCTTGACGGTACCGTAAGAATAAGGATCGGCTAACT	Bacteria/Bacteroidota/Bacteroidia/Flavobacteriales/Flavobacteriaceae/Mariniflexile	75	10	17
354	AGGAATATTGGACAATGGGCGAAAGCCTGATCCAGCCATGCCGCGTGAGTGAAGAAGGCCCTAGGGTTGTAAAGCTCTTTTAGTCGTGAAGATAATGACGGTAACGACAGAAAAAGCTCCGGCTAACTCCG	Bacteria/Proteobacteria/Alphaproteobacteria	0	0	102
355	GAATATTGGACAATGGGCGAAAGCCTGATCCAGCCACGCCGCGTGAGTGATGAAGGCCTTCGGGTTGTAAAGCTCTGTGGGGAGGGACGAAAAAGGCAGTCAAGAAACGGTCTGCCCTTGACGGTACCTCCTTAGCAAGCACCGGCTAACT	Bacteria/Myxococcota/Polyangia/Polyangiales/Sandaracinaceae/Sandaracinus	0	0	102
356	GAATATTGGTCAATGGCCGAGAGGCTGAACCAGCCAAGTCGCGTGAAGGAAGAAGGATCTATGGTTTGTAAACTTCTTTTATAGGGGAATAAAGTGGAGGACGTGTCCTTTTTTGTATGTACCCTATGAATAAGCATCGGCTAACT	Bacteria/Bacteroidota/Bacteroidia/Bacteroidales/Tannerellaceae/Parabacteroides	42	59	0
357	GAATATTGCGCAATGGAGGAAACTCTGACGCAGCCACGCCGCGTGCAGGAAGACACCCCTCAGGGGCGTAAACTGCTTTTATACGGGAAGAACACCTCCTTTTGGGAGGTCTGACGGTACCGTACGAATAAGGACCGGCTAACT	Bacteria/Bacteroidota/Rhodothermia/Rhodothermales/Rhodothermaceae/Rubrivirga	33	68	0
358	GAATATTGGGCAATGGGCGCAAGCCTGACCCAGCAACGCCGCGTGAAGGAAGAAGGCTTTCGGGTTGTAAACTTCTTTTCTCAGGGACGAAGCAAGTGACGGTACCTGAGGAATAAGCCACGGCTAACT	Bacteria/Firmicutes/Clostridia/Oscillospirales/Oscillospiraceae/Colidextribacter	30	71	0
359	GAATATTGCACAATGGGCGGAAGCCTGATGCAGCAACGCCGCGTGCGGGATGACGGCCTTCGGGTTGTAAACCGCTTTCGCCTGTGACGAAGCGTGAGTGACGGTAATGGGTAAAGAAGCACCGGCTAACT	Bacteria/Actinobacteriota/Actinobacteria/Propionibacteriales/Propionibacteriaceae/Cutibacterium	85	15	0
360	GAATATTGGACAATGGGCGAAAGCCTGATCCAGCAACGCCGCGTGGAGGATGACGGCCTTCGGGTTGTAAACTCCTGTCAGTTGGGACGAAAAGAATCAGGGTGAATATCCCTGGATCCATGACGGTACCAGCAGAGGAAGCCCCGGCTAACT	Bacteria/Acidobacteriota/Thermoanaerobaculia/Thermoanaerobaculales/Thermoanaerobaculaceae/Subgroup_10	5	0	95
361	GGGAATATTGCACAATGGGGGAAACCCTGATGCAGCGACGCCGCGTGAGTGAAGAAGTATCTCGGTATGTAAAGCTCTATCAGCAGGGAAGAAAATGACGGTACCTGACTAAGAAGCCCCGGCTAACTACG	Bacteria/Firmicutes/Clostridia/Lachnospirales/Lachnospiraceae/Anaerostipes	0	100	0
362	GGGAATATTGCGCAATGGGCGAAAGCCTGACGCAGCAACGCCGCGTGGGGGATGAAGGCCTTCGGGTTGTAAACCCCTTTCGGGAGGGAAGAAATTGACGGTACCTCCTAAAGAAGCCCCGGCCAACTACG	Bacteria/Actinobacteriota/Acidimicrobiia/Actinomarinales	20	19	60
363	GGGAATATTGGACAATGGGCGAAAGCCTGATCCAGCAATGCCGCGTGTGTGAAGAAGGCCTGCGGGTTGTAAAGCACTTTCAGTAGGGAAGATAATGACGGTACCTACAGAAGAAGCACCGGCTAACTCCG	Bacteria/Proteobacteria/Gammaproteobacteria/Tenderiales/Tenderiaceae/Candidatus_Tenderia	0	0	98
364	GAAGCTTCGGCAATGGGGGAAACCCTGACCGAGCGACGCCGCGTGCAGGATGAAGCCTCTTGGGGTGTAAACTGCTTTCGGCTGGGAAGAAGATCTGACGGTACCAGCAAAAGAAGCACCGGCTAACTC	Bacteria	0	0	98
365	GAATATTGCACAATGGGCGCAAGCCTGATGCAGCCATGCCGCGTGTATGAAGAAGGCCTTCGGGTTGTAAAGTACTTTCAGCGGGGAGGAAGGCGATAAGGTTAATAACCTTGTCGATTGACGTTACCCGCAGAAGAAGCACCGGCTAACT	Bacteria/Proteobacteria/Gammaproteobacteria/Enterobacterales/Enterobacteriaceae/Enterobacter	39	58	0
366	GAATATTGGACAATGGGCGCAAGCCTGATCCAGCCATGCCGCGTGCAGGAAGACAGCCCTACGGGTTGTAAACTGCTTTTATACGGGAAGAATAAGGGGTACGTGTACTCCGATGACGGTACCGTAAGAATAAGGACCGGCTAACT	Bacteria/Bacteroidota/Bacteroidia/Flavobacteriales/Flavobacteriaceae/Zeaxanthinibacter	0	0	97
367	GAATATTGGACAATGGGCGAAAGCCTGATCCAGCAATGCCGCGTGTGTGAAGAAGGCCTGCGGGTTGTAAAGCACTTTCAGTAGAGAAGAAAAGCCTGGGGATAATACCTCCGGGTCTTGACGTAACCTACAGAAGAAGCACCGGCTAACT	Bacteria/Proteobacteria/Gammaproteobacteria/Steroidobacterales/Woeseiaceae	75	0	21
368	GAATCTTGCGCAATGGGCGAAAGCCTGACGCAGCAACGCCGCGTGTGTGATGAAGGCCCTCGGGTCGTAAAGCACTGTCAGAAGGGAAGAAACAAATGACGGTACCTTCAAAGGAAGCACCGGCTAACT	Bacteria/Desulfobacterota/Desulfuromonadia/Bradymonadales	58	22	16
369	GAATCATTCGCAATGGGCGAAAGCCTGACGGTGCGACGCCGCGTGGAGGATGAAGGCCCTAGGGTCGTAAACTCCTGTCATCAGGGAGTAATTACTTACGTAGTAACTGACGTAGGTCTTGATAGTACCTGAAGAGGAAGGGACGGCAAACT	Bacteria/Verrucomicrobiota/Verrucomicrobiae/Verrucomicrobiales/DEV007	15	0	81
370	GAATATTGCGCAATGGGGGAAACCCTGACGCAGCAATGCCACGTGAGTGAGGAAGGTCTTCGGATTGTAAAGCTCTGTCCTATAGGAAGAACTGCATTATGGTTAATACCCATAGTGTTTGACGGTACTATAGAAGAAAGCACCGGCTAACT	Bacteria/Bdellovibrionota/Bdellovibrionia/Bacteriovoracales/Bacteriovoracaceae/Peredibacter	95	0	0
371	GAATATTGGACAATGGACGAAAGTCTGATCCAGCCATGCCGCGTGAAGGATGACGGCCCTACGGGTTGTAAACTTCTTTTATGTAGGAAGAAACCCCCTCTCGTGAGAGGGGCTGACGGTACTACACGAATAAGCACCGGCTAACT	Bacteria/Bacteroidota/Bacteroidia/Flavobacteriales/NS7_marine_group	72	8	15
372	GGGAATATTGGACAATGGGGGAAACCCTGATCCAGCCATGCCGCGTGAGTGAAGAAGGCCCTAGGGTTGTAAAGCTCTTTCGCTAGGGAAGATAATGACGGTACCTAGTAAAGAAGCCCCGGCTAACTTCG	Bacteria/Proteobacteria/Alphaproteobacteria/Rhizobiales/Rhizobiaceae/Cohaesibacter	21	0	74
373	GAATCTTGCGCAATGGGCGGAAGCCTGACGCAGCAACGCCGCGTGAGGGAAGACGGCCTTCGGGTTGTAAACCTCTTTCAGGGGGGACGAAGCTTCCGAGGTTAATAGCCTACGGGGTGACGGTACCCCCAGAAGAAGCCCCGGCTAACT	Bacteria/Actinobacteriota/Thermoleophilia/Gaiellales	0	19	76
374	GAATATTGGACAATGGGCGAAAGCCTGATCCAGCAACGCCGCGTGGAGGACGAAGGCCTTCGGGTTGTAAACTCCTGTCAGATGGGAAGAAAAAGCTCTGGTTAATATCCAGTGCTCTTGACGGTACCATCAGAGGAAGCCCCGGCTAACT	Bacteria/Acidobacteriota/Thermoanaerobaculia/Thermoanaerobaculales/Thermoanaerobaculaceae/Subgroup_10	94	0	0
375	GGGAATATTGCACAATGGAGGAAACTCTGATGCAGCGACGCCGCGTGAGTGAAGAAGTATTTCGGTATGTAAAGCTCTATCAGCAGGGAAGACAGTGACGGTACCTGACTAAGAAGCTCCGGCTAAATACG	Bacteria/Firmicutes/Clostridia/Lachnospirales/Lachnospiraceae/Lachnospira	37	57	0
376	GAATATTGCGCAATGGGCGAAAGCCTGACGCAGCCACGCCGCGTGGAGGATGACACCCCTATGGGGCGTAAACTCCTTTTGTGTGAGAAGAAGGCCTCGTTCTTCGAGGATTGACGGTATCACACGAATAAGCACCGGCTAACT	Bacteria/Bacteroidota/Rhodothermia/Rhodothermales/Rhodothermaceae	7	0	87
377	GGGAATATTGCACAATGGGGGAAACCCTGATGCAGCGACGCCGCGTGAGCGAAGAAGTATTTCGGTATGTAAAGCTCTATCAGCAGGGAAGATAATGACGGTACCTGACTAAGAAGCCCCGGCTAACTACG	Bacteria/Firmicutes/Clostridia/Lachnospirales/Lachnospiraceae/Fusicatenibacter	0	94	0
378	GGGAATCTTAGACAATGGGCGCAAGCCTGATCTAGCCATGCCGCGTGAGTGATGAAGGCCTTAGGGTCGTAAAGCTCTTTCGCCAGGGATGATAATGACAGTACCTGGTAAAGAAACCCCGGCTAACTCCG	Bacteria/Proteobacteria/Alphaproteobacteria/Rhodobacterales/Rhodobacteraceae/Tateyamaria	0	0	94
379	GGGAATATTGCACAATGGGCGAAAGCCTGATGCAGCGACGCCGCGTGCGGGATGAAGGCCTTCGGGTTGTAAACCGCTTTCAGGAGGGAAGAAAATGACGGTACCTCCAGAAGAAGCTCCGGCCAACTACG	Bacteria/Actinobacteriota/Acidimicrobiia/Actinomarinales	0	0	93
380	GAATATTGGACAATGGGCGAAAGCCTGATCCAGCAATGCCGCGTGTGTGAAGAAGGCCTGCGGGTTGTAAAGCACTTTTCTGAGAGAAGAAAGCATCCAGGTTAAGAGCTAGGGTGTATGACGGTATCTTAGGAATAAGCACCGGCTAACT	Bacteria/Proteobacteria/Gammaproteobacteria	18	0	74
381	GAATATTGGACAATGGGCGCAAGCCTGATCCAGCAATACCGCGTGTGTGAAGAAGGCCTTCGGGTTGTAAAGCACTTTTATATGGGAAGAAGGGTTAAGAGTTAATAGCTTTTGATTTTGACGGTACCATAGGAATAAGCACCGGCTAACT	Bacteria/Proteobacteria/Gammaproteobacteria/Gammaproteobacteria_Incertae_Sedis/Unknown_Family/Marinicella	43	22	26
382	GAATCTTGCGCAATGGGCGAAAGCCTGACGCAGCGACGCCGCGTGAGGGAAGAAGGCCTTCGGGTTGTAAACCTCTTTCAGGAGGGACGAAGCTACTCGGGTTAATAGCCCAGAGGGTGACGGTACCTCCAGAAGAAGCCCCGGCTAACT	Bacteria/Actinobacteriota/Thermoleophilia/Gaiellales/Gaiellaceae/Gaiella	22	0	69
383	GGGAATATTGCACAATGGGCGAAAGCCTGATGCAGCGACGCCGCGTGAGTGAAGAAGTATTTCGGTATGTAAAGCTCTATCAGCAGGGAAGAAAATGACGGTACCTGACTAAGAAGCCCCGGCTAACTACG	Bacteria/Firmicutes/Clostridia/Lachnospirales/Lachnospiraceae	0	91	0
384	GAATATTGGTCAATGGACGAAAGTCTGAACCAGCCATGCCGCGTGCAGGAAGAATGCCCTATGGGTTGTAAACTGCTTTTATTTGGGAAGAAACCTCCTTACGTGTAGGGAGCTGACGGTACCAAACGAATAAGCACCGGCTAACT	Bacteria/Bacteroidota/Bacteroidia/Flavobacteriales/Crocinitomicaceae/Lishizhenia	55	15	20
385	GGGAATCTTAGACAATGGGGGAAACCCTGATCTAGCCATGCCGCGTGAGTGACGAAGGCCTTAGGGTCGTAAAGCTCTTTCAGCTGTGAAGATAATGACGGTAGCAGCAGAAGAAACCCCGGCTAACTCCG	Bacteria/Proteobacteria/Alphaproteobacteria/Rhodobacterales/Rhodobacteraceae/Silicimonas	0	0	90
386	GAATATTGCACAATGGGCGCAAGCCTGATGCAGCGACGCCGCGTGCGGGATGGAGGCCTTCGGGTTGTAAACCGCTTTTGATCGGGAGCAAGCCCTTCGGGGTGAGTGTACCCTTCGAATAAGCACCGGCTAACT	Bacteria/Actinobacteriota/Actinobacteria/Bifidobacteriales/Bifidobacteriaceae/Bifidobacterium	35	54	0
387	GAATCATTCACAATGGGGGCAACCCTGATGGTGCAACGCCGCGTGGAGGATGAAGGCCCTAGGGTCGTAAACTCCTGTCATGTGGGAGTAAGGCATATCCGGTTAAGAGCTGGATATGTTTGACAGTATCACAAGAGGAAGGGACGGCTAACT	Bacteria/Verrucomicrobiota/Verrucomicrobiae/Verrucomicrobiales/Rubritaleaceae/Rubritalea	55	0	33
388	GGAATATTGCACAATGGACGCCAGTCTGATGCAGCAACGCCGCGTGGAGGATGACGGCCTTCGGGTTGTAAACTCCTTTTATGAGGGACGAGCAAGGACGGTACCTCAGGAATAAGTCTCGGCTAACTAC	Bacteria/Chloroflexi/Anaerolineae	23	10	55
389	GAATATTGGTCAATGGACGAGAGTCTGAACCAGCCAAGTAGCGTGAAGGATGACTGCCCTATGGGTTGTAAACTTCTTTTATACGGGAATAAAGTGAGGCACGCGTGCCTTTTTGTATGTACCGTATGAATAAGGATCGGCTAACT	Bacteria/Bacteroidota/Bacteroidia/Bacteroidales/Bacteroidaceae/Bacteroides	0	88	0
390	GAATATTGGACAATGGGCGAAAGCCTGATCCAGCCATGCCGCGTGTGTGAAGAAGGTCTTCGGATTGTAAAGCACTTTAAGTTGGGAGGAAGGGCATTAACCTAATACGTTAGTGTTTTGACGTTACCGACAGAATAAGCACCGGCTAACT	Bacteria/Proteobacteria/Gammaproteobacteria/Pseudomonadales/Pseudomonadaceae/Pseudomonas	0	87	0
391	GAATATTGGTCAATGGACGAGAGTCTGAACCAGCCAAGTAGCGTGAAGGATGAAGGTTCTATGGATTGTAAACTTCTTTTATACGGGAATAAACGAATCCACGCGTGGATTTTTGCATGTACCGTATGAATAAGGATCGGCTAACT	Bacteria/Bacteroidota/Bacteroidia/Bacteroidales/Bacteroidaceae/Bacteroides	0	77	10
392	GGGAATATTGGACAATGGGGGCAACCCTGATCCAGCAATGCCGCGTGTGTGAAGAAGGCCTGCGGGTTGTAAAGCACTTTCAGTTGGGAAGATGATGACGTTACCAACAGAAGAAGCACCGGCTAACTCCG	Bacteria/Proteobacteria/Gammaproteobacteria/Chromatiales/Chromatiaceae/Candidatus_Thiobios	41	0	45
393	GGAATATTGCACAATGGACGCTAGTCTGATGCAGCAACGCCGCGTGGAGGAGGAAGGCTTTCGAGTTGTAAACTCCTTTTTTGAGGGACGAGACAGGACGGTACCTCAAGAATAAGTCTCGGCTAACTAC	Bacteria/Chloroflexi/Anaerolineae	34	3	49
394	GGGAATATTGGACAATGGGCGGAAGCCTGATCCAGCAATGCCGCGTGTGTGAAGAAGGCCTGCGGGTTGTAAAGCACTTTCAGTGGGGAAGATAATGACGTTACCCACAGAAGAAGCACCGGCTAACTCCG	Bacteria/Proteobacteria/Gammaproteobacteria	32	14	40
395	GAATATTGGACAATGGGCGAGAGCCTGATCCAGCCATGCCGCGTGCAGGAAGACTGCCCTATGGGTTGTAAACTGCTTTTGTACGGGAAGAACCGCGACCACGTGTGGTCGCTTGACGGTACCGTAAGAATAAGGATCGGCTAACT	Bacteria/Bacteroidota/Bacteroidia/Flavobacteriales/Flavobacteriaceae	85	0	0
396	GGGAATATTGCACAATGGGGGAAACCCTGATGCAGCAACGCCGCGTGAGTGATGACGGCCTTCGGGTTGTAAAGCTCTGTCTTCAGGGACGATAATGACGGTACCTGAGGAGGAAGCCACGGCTAACTACG	Bacteria/Firmicutes/Clostridia/Clostridiales/Clostridiaceae/Clostridium_sensu_stricto_1	50	35	0
397	GAATCATTCGCAATGGACGAAAGTCTGACGGTGCGACGCCGCGTGGAGGATGAAGGCCCTAGGGTCGTAAACTCCTGTCATCAGGGAGTAAATGCTCATGTAGTAACTGCCATGGGTCTTGATAGTACCTGAAGAGGAAGGGACGGCAAACT	Bacteria/Verrucomicrobiota/Verrucomicrobiae/Verrucomicrobiales/DEV007	16	18	51
398	GGGAATATTGGACAATGGGCGAAAGCCTGATCCAGCCATGCCGCGTGAGTGATGACGGCCCTAGGGTTGTAAAGCTCTTTCAGTGGTGAAGATAATGACGGTAACCACAGAAGAAGCCCCGGCTAACTCCG	Bacteria/Proteobacteria/Alphaproteobacteria/Rhizobiales/Rhizobiales_Incertae_Sedis/Anderseniella	0	0	85
399	GGAATATTCGTCAATGGGGGGAACCCTGAACGAGCAACGCCGCGTGGAGGAAGAAGGTCTTTGGATTGTAAACTCCTTTTCAGAGGGAAGAGGAAGGACGGTACCTCTGGAATAAGTCACGGCTAACTAC	Bacteria/Chloroflexi/Anaerolineae/Caldilineales/Caldilineaceae	0	0	85
400	GAATATTGCGCAATGGGCGAAAGCCTGACGCAGCGACGCCGTGTGTGGGAGGAAGCCTTTCGGGGTGTAAACCACTGTCAGAGGGGAAGAACAGCGCCTTTTCGAACAGGACTGGCGTTTGACGGTACCCTCAGAGGAAGCGCCGGCTAACT	Bacteria/Gemmatimonadota/BD2-11_terrestrial_group	48	36	0
401	GAATATTGCACAATGGGGGAAACCCTGATGCAGCAACGCCGCGTGAAGGAAGAAGGTTTTCGGATCGTAAACTTCTATCAACAGGGACGAAGAAAGTGACGGTACCTGAATAAGAAGCCCCGGCTAACT	Bacteria/Firmicutes/Clostridia/Lachnospirales/Lachnospiraceae/Lachnospiraceae_UCG-010	39	45	0
402	GAATATTGGGCAATGGAGGAAACTCTGACCCAGCCACGCCGCGTGGTGGAAGACACCCCTATGGGGCGTAAACACCTTTTGTGTGAGAAGAACCCCCTCTTTTGGGAGGGCTTGACGGTATCACACGAATAAGCACCGGCTAACT	Bacteria/Bacteroidota/Rhodothermia/Rhodothermales/Rhodothermaceae	0	0	84
403	GAATATTGGGCAATGGCCGAAAGGCTGACCCAGCAACGCCGCGTGGAGGATGAATGTCGTAAGATTGTAAACTCCTGTTAGAGGGGAAGAACAGTCCCGATCGCATCGGGATTTGACTGTACCCTCAGAGAAAGCCCCGGCTAACT	Bacteria/Bacteroidota/Ignavibacteria/Ignavibacteriales	45	16	22
404	GAATATTGCACAATGGGCGCAAGCCTGATGCAGCCATGCCGCGTGTATGAAGAAGGCCTTCGGGTTGTAAAGTACTTTCAGCAGTGAGGAAGGTTCATGCGTTAATAGCGTATGGATTTGACGTTAGCTGCAGAAGAAGCACCGGCTAACT	Bacteria/Proteobacteria/Gammaproteobacteria/Vibrionales/Vibrionaceae/Vibrio	82	0	0
405	GGGAATCTTGCACAATGGAGGAAACTCTGATGCAGCGATGCCGCGTGAGTGAAGAAGGCCCTTGGGTTGTAAAGCTCTTTCGTCGGGGAAGAAAATGACTGTACCCGAATAAGAAGGTCCGGCTAACTTCG	Bacteria/Proteobacteria/Alphaproteobacteria/SAR11_clade/Clade_I/Clade_Ia	48	14	20
406	GGGAATATTGGACAATGGGCGCAAGCCTGATCCAGCCATGCCGCGTGAGTGATGAAGGCCCTAGGGTTGTAAAGCTCTTTCGCACGCGACGATAATGACGGTAGCGTGAGAAGAAGCCCCGGCTAACTTCG	Bacteria/Proteobacteria/Alphaproteobacteria/Rhizobiales/Beijerinckiaceae	0	12	70
407	GGGAATATTGGACAATGGGCGCAAGCCTGATCCAGCCATGCCGCGTGAGTGATGAAGGCCTTAGGGTTGTAAAGCTCTTTTATCCGGGACGATAATGACGGTACCGGAGGAATAAGCCCCGGCTAACTTCG	Bacteria/Proteobacteria/Alphaproteobacteria/Rhizobiales/Beijerinckiaceae/Methylobacterium-Methylorubrum	54	9	18
408	GAATTTTGGACAATGGGCGAAAGCCTGATCCAGCGACGCCGCGTGTGTGAAGAAGGCCTGCGGGTTGTAAAGCACTTTCGTTGGGAACGAAATATGCCGACCTAATACGTCGGTAGGCTGACGTTACCCAAATAAGAAGCACCGGCTAACT	Bacteria/Proteobacteria/Gammaproteobacteria/PLTA13	27	0	54
409	GAATATTGGACAATGGGCGAAAGCCTGATCCAGCAATGCCGCGTGTGTGAAGAAGGCCTGCGGGTTGTAAAGCACTTTTATCAGGAAAGAAAATCACAGGGATAATACCCCTGTGCCTTGACGGTACCTGATGAATAAGCACCGGCTAACT	Bacteria/Proteobacteria/Gammaproteobacteria/Gammaproteobacteria_Incertae_Sedis/Unknown_Family	41	0	39
410	GAATCTTGGGCAATGGACGAAAGTCTGACCCAGCCACGCCGCGTGCAGGAAGACACCCCTATGGGGCGTAAACTGCTTTTATAAGGGAAGAAGACCGTCTTCTTGACGGTTTGACGGTACCTTATGAATAAGCACCGGCTAACT	Bacteria/Bacteroidota/Rhodothermia	34	0	46
411	GAATATTGGACAATGGAGGCAACTCTGATCCAGCCATGCCGCGTGCAGGAAGACTGCCCTATGGGTTGTAAACTGCTTTTATACGGGAAGAAACAGCTCTTCGTGAAGAGCCTTGACGGTACCGTAAGAATAAGGATCGGCTAACT	Bacteria/Bacteroidota/Bacteroidia/Flavobacteriales/Flavobacteriaceae/Gaetbulibacter	25	0	55
412	GAATATTGCACAATGGGGGAAACCCTGATGCAGCCATGCCGCGTGTGTGAAGAAGGCTCTAGGGTTGTAAAGCACTTTCAGTTGTGAGGAAAGGGTGTCCGTTAATAGCGTGCATCTGTGACGTTAACAACAGAAGAAGCACCGGCTAACT	Bacteria/Proteobacteria/Gammaproteobacteria	65	8	6
413	GAATATTGGTCAATGGACGGAAGTCTGAACCAGCCATGCCGCGTGCAGGATGACGGCTCTATGAGTTGTAAACTGCTTTTGTACGAGGGTAAACCCGAATACGTGTATTCGGCTGAAAGTATCGTACGAATAAGGATCGGCTAACT	Bacteria/Bacteroidota/Bacteroidia/Bacteroidales/Rikenellaceae/Alistipes	20	59	0
414	GAATATTGGTCAATGGACGAGAGTCTGAACCAGCCAAGTAGCGTGAAGGATGACTGCCCTATGGGTTGTAAACTTCTTTTATATGGGAATAAAGTATTCCACGTGTGGAATTTTGTATGTACCATATGAATAAGGATCGGCTAACT	Bacteria/Bacteroidota/Bacteroidia/Bacteroidales/Bacteroidaceae/Bacteroides	0	79	0
415	GGGAATATTGGACAATGGGCGCAAGCCTGATCCAGCCATGCCGCGTGAGTGATGACGGCCCTAGGGTTGTAAAGCTCTTTCACCGGTGAAGATAATGACGGTAACCGGAGAAGAAGCCCCGGCTAACTTCG	Bacteria/Proteobacteria/Alphaproteobacteria/Rhizobiales/Rhizobiaceae	0	0	79
416	GGGAATATTGGACAATGGGCGAAAGCCTGATCCAGCCATGCCGCGTGAGTGATGAAGGCCCTAGGGTTGTAAAGCTCTTTTACTCGGGAAGATAATGACGGTACCGAGAGAATAAGCCCCGGCTAACTTCG	Bacteria/Proteobacteria/Alphaproteobacteria/Rhizobiales/Beijerinckiaceae/Methylocella	0	0	79
417	GAATCTTGCGCAATGGAGGAAACTCTGACGCAGCCACGCCGCGTGCAGGAAGACACCCCTCAGGGGCGTAAACTGCTTTTATACGGGAAGAACACCCTGCTCGGCAGGGTCTGACGGTACCGTACGAATAAGCACCGGCTAACT	Bacteria/Bacteroidota/Rhodothermia/Rhodothermales/Rhodothermaceae	51	27	0
418	GAATATTGGTCAATGGACGCAAGTCTGAACCAGCCATGCCGCGTGGAGGATGAAGGCCTTCTGGGTTGTAAACTTCTTTTGCTAGGGAAGAAAACCGGGATTTTTATCCTGTCCGACGGTACCTAGAGAATAAGCACCGGCTAACT	Bacteria/Bacteroidota/Bacteroidia/Chitinophagales/Chitinophagaceae	31	31	16
419	GGAATTTTGCGCAATGGGCGAAAGCCTGACGCAGCAACGCCGCGTGAAGGACGAAGGCCTTTACGGTCGTAAACTTCTGTCTGGGGGAAAGATGATGACGGTACCCCCAAAGCAAGCCCCGGCTAATTCC	Bacteria/Entotheonellaeota/Entotheonellia/Entotheonellales/Entotheonellaceae/Candidatus_Entotheonella	0	0	78
420	GAATTTTGGACAATGGGGGCAACCCTGATCCAGCCATGCCGCGTGCAGGATGAAGGTCTTCGGATTGTAAACTGCTTTTGTCAGGGACGAAAAGGGATGCGATAACACCGCATTCCGCTGACGGTACCTGAAGAATAAGCACCGGCTAACT	Bacteria/Proteobacteria/Gammaproteobacteria/Burkholderiales/Sutterellaceae/Sutterella	0	77	0
421	GGGAATATTGCACAATGGGGGAAACCCTGATGCAGCGACGCCGCGTGGAGGAAGAAGGTTTTCGGATTGTAAACTCCTGTCGTTAGGGACGATAATGACGGTACCTAACAAGAAAGCACCGGCTAACTACG	Bacteria/Firmicutes/Clostridia/Oscillospirales/Ruminococcaceae/Subdoligranulum	0	77	0
422	GAATATTGGTCAATGGGCGAGAGCCTGAACCAGCCAAGTAGCGTGCAGGATGACGGCCCTATGGGTTGTAAACTGCTTTTATAGGGGAATAAAGTGAGCCACGTGTGGTTTTTTGCATGTACCCTATGAATAAGGACCGGCTAATT	Bacteria/Bacteroidota/Bacteroidia/Bacteroidales/Prevotellaceae/Prevotella	0	75	0
423	GAATATTGGTCAATGGATGGAAGTCTGAACCAGCCATCCCGCGTGCAGGATGACGGCCCATAGGGTTGTAAACTGCTTTTGTGTAGGAAGAATAGTATCAATTTATTGGTATATGACGGTACTACAAGAATAAGCGACGGCTAACT	Bacteria/Bacteroidota/Bacteroidia	0	69	6
424	GGGAATATTGGACAATGGGCGAAAGCCTGATCCAGCCATGCCGCGTGGGTGAAGAAGGCCTTAGGGTTGTAAATCCCTTTCAGCTGGGAAGATAATGACGGTACCAGCAGAAGAAGCCCCGGCTAACTCCG	Bacteria/Proteobacteria/Alphaproteobacteria/Rhizobiales/Rhodobiaceae/Tepidamorphus	0	13	62
425	GGGAATCTTGGACAATGGGGGCAACCCTGATCCAGCGATGCCGCGTGGACGATGAAGGCCTTAGGGTTGTAAAGTCCTTTCACCGGTGAAGATAATGACGGTAGCCGGAGAAGAAGCCCCGGCTAACTCCG	Bacteria/Proteobacteria/Alphaproteobacteria/Rhodobacterales/Rhodobacteraceae/Limibaculum	0	0	75
426	GAATATTGGACAATGGGGGAAACCCTGATCCAGCAACGCCGCGTGGAGGAAGAAGGTCTTCGGATCGTAAACTCCTGTCAGGTAAGACGAAGGTGCGTTGGTGAATACCCAGCGTACTTGACGGTACTGCCAGAGGAAGCCCCGGCTAACT	Bacteria/Acidobacteriota/Thermoanaerobaculia/Thermoanaerobaculales/Thermoanaerobaculaceae/Subgroup_10	74	0	0
427	CGAATATTCCGCAATGCGCGAAAGCGTGACGGAGCAATGCCGCGTGTGGGATGAAGCATCTAGGTGTGTAAACCACTGTCAGGGTTTAGGAAACAAATGACCAGACCCAAAGGAAGAGCCGGCTAACTCT	Bacteria/Planctomycetota/Phycisphaerae/Phycisphaerales/Phycisphaeraceae/Phycisphaera	74	0	0
428	GAATATTGCACAATGGGCGCAAGCCTGATGCAGCCATGCCGCGTGTGTGAAGAAGGCCTTCGGGTTGTAAAGCACTTTCAGTCGTGAGGAAGGTAGTGTGTTTAATAGATGCATTATTTGACGTTAGCGACAGAAGAAGCACCGGCTAACT	Bacteria/Proteobacteria/Gammaproteobacteria/Vibrionales/Vibrionaceae/Vibrio	54	0	20
429	GAATAATTCACAATGGGGGCAACCCTGATGGTGCAACGCCGCGTGGAGGATGACGGTCTTAGGATTGTAAACTCCTGTCATCCGGGAGAAAGACCTGGGTCTTAATAGGACACAGGGTTGATAGTACCGGAAGAGGAAGGGACGGCTAACT	Bacteria/Verrucomicrobiota/Verrucomicrobiae/Verrucomicrobiales/Rubritaleaceae/Luteolibacter	42	18	14
430	GGAATATTGCACAATGGGCGAAAGCCTGATGCAGCAACGCCGCGTGCACGATGAAGGTCTTCGGATCGTAAAGTGCTTTTCTGGGAGATGAGAAAGGACAGTATCCCAGGAATAAGTCTCGGCTAACTAC	Bacteria/Chloroflexi/Anaerolineae/Anaerolineales/Anaerolineaceae/UTCFX1	34	0	40
431	GAATATTGGGCAATGGGCGAAAGCCTGACCCAGCAACGCCGCGTGAAGGAAGAAGGCTTTCGGGTTGTAAACTTCTTTTATCAGGGACGAAGGATGTGACGGTACCTGATGAATAAGCCACGGCTAACT	Bacteria/Firmicutes/Clostridia/Oscillospirales/Oscillospiraceae/NK4A214_group	31	43	0
432	GAATATTGGGCAATGGGGGAAACCCTGACCCAGCAACGCCGCGTGAAGGAAGAAGGCCTTCGGGTTGTAAACTTCTTTTACCAGGGACGAAGGACGTGACGGTACCTGGAGAAAAAGCAACGGCTAACT	Bacteria/Firmicutes/Clostridia/Oscillospirales/Oscillospiraceae/UCG-005	30	44	0
433	GAATATTGGTCAATGGGCGGGAGCCTGAACCAGCCAAGTAGCGTGAAGGACGACGGCCCTACGGGTTGTAAACTTCTTTTATAAGGGAATAAAGTTCGCCACGTGTGGTGTTTTGTATGTACCTTATGAATAAGCATCGGCTAATT	Bacteria/Bacteroidota/Bacteroidia/Bacteroidales/Prevotellaceae/Paraprevotella	0	74	0
434	GAATATTGCACAATGGGCGCAAGCCTGATGCAGCGACGCCGCGTGAGCGATGAAGGCCTTCGGGTCGTAAAGCTCTTTTCTATGTGACGAGAAACAGGACGGTAGCATAGGAATAAGTCTCGGCTAACT	Bacteria/Chloroflexi/Anaerolineae/SBR1031/A4b	0	0	74
435	GAATATTGGTCAATGGAGGCAACTCTGAACCAGCCATGCCGCGTGCAGGAAGACGGCCCTACGGGTTGTAAACTGCTTTTATACACCAAGAAACGCAGGTACGTGTACCTGTTTGACGGTAGTGTATGAATAAGCACCGGCTAACT	Bacteria/Bacteroidota/Bacteroidia/Flavobacteriales/Crocinitomicaceae/Crocinitomix	44	6	23
436	GCGCGCAAATTACCCAATCCTGACACAGGGAGGTAGTGACAATAAATATCAATACTGGGCCTTTTGGTCCGGTAATTGGAATGAGTACAATTTAAATCCGTTAACGAGGATCCATTGGAGGGCAAGTCTGGTG	Eukaryota/Chlorophyta_ph/Ulvophyceae	43	24	6
437	GAATATTGCGCAATGGTCGAAAGACTGACGCAGCGACGCCGCGTGTGGGAGGAAGCCTTTCGGGGTGTAAACCACTGTCAGAGGGGAAGAACACTGTTTGTTCGAACAGGGCAAGCAGCTGACGGTACCCTCAAAGGAAGCGCCGGCTAACT	Bacteria/Gemmatimonadota/BD2-11_terrestrial_group	31	0	42
438	GGGAATATTGCACAATGGGGGAAACCCTGATGCAGCGACGCCGCGTGAAGGAAGAAGTATCTCGGTATGTAAACTTCTATCAGCAGGGAAGATAATGACGGTACCTGACTAAGAAGCCCCGGCTAACTACG	Bacteria/Firmicutes/Clostridia/Lachnospirales/Lachnospiraceae/Blautia	0	73	0
439	GAATCTTCCGCAATGGGGGCAACCCTGACGGAGCGACACCGCGTGAAGGATGACACTCTTATCGAGCGTAAACTTCTGTTCTGAGGGACGAAATTTTTGACGGTACCTCAGGAGAAAGCACCGGCTAATT	Bacteria/Patescibacteria/Gracilibacteria/Candidatus_Peribacteria	0	0	73
440	GGGAATTTTGCACAATGGGGGAAACCCTGATGCAGCAACGCCGCGTGAGTGATGAAGGCCCTAGGGTTGTAAAGCTCTTTCAGCAGGGAAGATGATGACGGTACCTGCAGAAGAAGCCCCGGCTAACTCCG	Bacteria/Proteobacteria/Alphaproteobacteria/Puniceispirillales/EF100-94H03	0	0	73
441	GGGAATATTGGACAATGGGCGAAAGCCTGATCCAGCCATGCCGCGTGAGTGACGAAGGCCTTAGGGTTGTAAAACTCTTTTGGTAGGGACGATAATGACGGTACCTACAGAATAAGCCCCGGCTAACTTCG	Bacteria/Proteobacteria/Alphaproteobacteria/Rhizobiales/Hyphomicrobiaceae/Filomicrobium	0	0	72
442	GAATATTGCACAATGGGCGAAAGCCTGATGCAGCAACGCCGCGTGCCTGAATGAAGGCCTTCGGGTCGTAAAGGGCTTTTCTGCGGGAAGAGAAAGGACAGTACCGCAGGAATAAGTGTCGGCTAACTA	Bacteria/Chloroflexi/Anaerolineae	0	0	72
443	GAATATTGGACAATGGTCGCAAGACTGATCCAGCCATGCCGCGTGCAGGAAGACGGCCCTATGGGTTGTAAACTGCTTTTGTACAGGAAGAATAAGGCTCACGTGTGGGCTGATGACGGTACTGTACGAATAAGCACCGGCTAACT	Bacteria/Bacteroidota/Bacteroidia/Flavobacteriales/Flavobacteriaceae	37	13	21
444	GGGAATATTGGACAATGGGCGAAAGCCTGATCCAGCAATGCCGCGTGTGTGAAGAAGGCCTGCGGGTTGTAAAGCACTTTCAGTTGGGAAGATGATGACGTTACCAACAGAAGAAGCACCGGCTAACTCCG	Bacteria/Proteobacteria/Gammaproteobacteria/Chromatiales/Chromatiaceae/Candidatus_Thiobios	33	0	38
445	GAATATTGGACAATGGGGGAAACCCTGATCCAGCAATACCGCGTGAGTGATGAAGGTTTTCGGATCGTAAAGCTCTGTCAGGAGGGACGAAAAAGCCTAGGTAAATAACCTAGGCCTTTGACGGTACCTCCAAAGGAAGCACCGGCTAACT	Bacteria	30	0	41
446	GAATATTGGGCAATGGGCGCAAGCCTGACCCAGCAACGCCGCGTGAGGGAAGAAGGTTTTCGGATTGTAAACCTCTGTCGCAGGGGACGAAGGAAGTGACGGTACCCTGTAAGAAAGCCCCGGCTAACT	Bacteria/Firmicutes/Clostridia/Christensenellales/Christensenellaceae/Christensenellaceae_R-7_group	22	49	0
447	GAATATTGGTCAATGGACGAGAGTCTGAACCAGCCAAGTCGCGTGAAGGAAGACGGATCTATGGTTTGTAAACTTCTTTAGTGCGGGAACAAAGCGGTGTCGTGACGCCGGATGAGTGTACCGCAAGAATAAGCATCGGCTAACT	Bacteria/Bacteroidota/Bacteroidia/Bacteroidales/Tannerellaceae	14	57	0
448	GAATATTGGTCAATGGACGAGAGTCTGAACCAGCCAAGTAGCGTGCAGGATGACGGCCCTATGGGTTGTAAACTGCTTTTATAAGGGAATAAAGTGAGCCTCGTGAGGCTTTTTGCATGTACCTTATGAATAAGGACCGGCTAATT	Bacteria/Bacteroidota/Bacteroidia/Bacteroidales/Prevotellaceae/Prevotella	0	71	0
449	GAATATTGGTCAATGGGCGCAAGCCTGAACCAGCCAAGTAGCGTGAGGGAAGACTGCCCTATGGGTTGTAAACCTCTTTTGTGCGGGGATAAAGTGAGGGACGTGTCCCTTATTGCAGGTACCGCACGAATAAGGACCGGCTAATT	Bacteria/Bacteroidota/Bacteroidia/Bacteroidales/Prevotellaceae/Prevotellaceae_NK3B31_group	70	0	0
450	GAATATTGGACAATGGGCGCAAGCCTGATCCAGCCATGCCGCGTGTGTGAAGAAGGCCTTCGGGTTGTAAAGCACTTTCAGAAGTGAGGAAGGGTGTGTAGCTAATATCTACATATCTTGACGTTAGCTTCAGAAGAAGCACCGGCTAACT	Bacteria/Proteobacteria/Gammaproteobacteria/Oceanospirillales/Marinomonadaceae/Marinomonas	40	0	30
451	GGGAATCTTAGACAATGGGGGAAACCCTGATCTAGCCATGCCGCGTGAGTGACGAAGGCCTTAGGGTCGTAAAGCTCTTTCAACTGTGAAGATAATGACGGTAGCAGTAGAAGAAACCCCGGCTAACTCCG	Bacteria/Proteobacteria/Alphaproteobacteria/Rhodobacterales/Rhodobacteraceae/Silicimonas	0	0	70
452	GAATCTTCCGCAATGGGCGAAAGCCTGACGGAGCGACACCGCGTGAAGGATGACACTCTTTTCGAGCGTAAACTTCTGTTCTGAGGGACGAAATTTTTGACGGTACCTCAGGAGAAAGCACCGGCTAATT	Bacteria/Patescibacteria/Gracilibacteria/Candidatus_Peribacteria	0	0	70
453	GAATATTGGTCAATGGACGAAAGTCTGAACCAGCCATGCCGCGTGCAGGATGACTGCCCTATGGGTTGTAAACTGCTTTTATATAGGAAGAAACCTCTTTACGTGTAAAGAGCTGACGGTACTATAAGAATAAGGACCGGCTAACT	Bacteria/Bacteroidota/Bacteroidia/Flavobacteriales/Cryomorphaceae/Vicingus	59	10	0
454	GAATCATTCACAATGGGGGAAACCCTGATGGTGCGACGCCGCGTGGAGGATGACGGCCCTAGGGTTGTAAACTCCTGTCATCAGAGAGTAACGTTGTGTGGTTAATACCCGCGCAATTTGATAGTATCTGAAGAGGAAGGGACGGCTAACT	Bacteria/Verrucomicrobiota/Verrucomicrobiae/Verrucomicrobiales/DEV007	39	0	30
455	GGAATATTGCACAATGGGCGCAAGCCTGATGCAGCGACGCCGCGTGGGTGAAGAAGGATTTCGGTCTGTAAAGCCCTTTTCTGTGTGACGAGAGTGGACGGTAGCACAGGAATAAGTCTCGGCTAACTAC	Bacteria/Chloroflexi/Anaerolineae/SBR1031/A4b	68	0	0
456	GAATATTGCGCAATGGGGGAAACCCTGACGCAGCAATGCCACGTGAGTGAGGAATGCCTTCGGGTTGTAAAGCTCTGTCCTATAGGAAGAACGGTCATGGGTAACGCCATGATTTGACGGTACTATAGAAGAAAGCACCGGCTAACT	Bacteria/Bdellovibrionota/Bdellovibrionia/Bacteriovoracales/Bacteriovoracaceae/Peredibacter	45	23	0
457	GGAATATTGCACAATGGGCGCAAGCCTGATGCAGCGACGCCGCGTGGGTGAAGACGGTTTTCGGACTGTAAAGCCCTTTTCTGTGTGACGAGAGTGGACGGTAGCACAGGAATAAGTCTCGGCTAACTAC	Bacteria/Chloroflexi/Anaerolineae/SBR1031/A4b	39	0	29
458	GAATCTTCCACAATGGACGCAAGTCTGATGGAGCAACGCCGCGTGAGTGAAGAAGGGTTTCGGCTCGTAAAGCTCTGTTGGTAGTGAAGAAAGATAGAGGTAGTAACTGGCCTTTATTTGACGGTAATTACTTAGAAAGTCACGGCTAACT	Bacteria/Firmicutes/Bacilli/Lactobacillales/Lactobacillaceae/Lactobacillus	36	32	0
459	GAATATTGCGCAATGGGCGAAAGCCTGACGCAGCAACGCCGCGTGGAGGATGAAGGCCTTCGGGTCGTAAACTCCTGTCAGAAGGGACGAACAGATTTGGGCAAATAGTCCAAGTTGCTGACGGTACCTTCAGAGGAAGCCCCGGCTAACT	Bacteria/Acidobacteriota/Thermoanaerobaculia/Thermoanaerobaculales/Thermoanaerobaculaceae	23	6	39
460	GAATATTGGACAATGGGCGAAAGCCTGATCCAGCCATGCCGCGTGTGTGAAGAAGGTCTTCGGATTGTAAAGCACTTTAAGTTGGGAGGAAGGGCATTAACCTAATACGTTGGTGTCTTGACGTTACCGACAGAATAAGCACCGGCTAACT	Bacteria/Proteobacteria/Gammaproteobacteria/Pseudomonadales/Pseudomonadaceae/Pseudomonas	0	68	0
461	GGGAATATTGCACAATGGAGGAAACTCTGATGCAGCGACGCCGCGTGAGCGATGAAGGCCCTCGGGTTGTAAAGCTCTGTGATATGGGAAGATAATGACGGTACCATATCAGAAAGGACCGGCTAACTTCG	Bacteria/Bdellovibrionota/Bdellovibrionia/Bdellovibrionales/Bdellovibrionaceae/Bdellovibrio	0	0	68
462	GAATTTTGGACAATGGGGGCAACCCTGATCCAGCCATGCCGCGTGCGGGAAGAAGGCCTTCGGGTTGTAAACCGCTTTCATACGGAACGAAATGGTGCGGGTTAATACCCCGTATTGATGACGGTACCGTAAGAAGAAGCACCGGCTAACT	Bacteria/Proteobacteria/Gammaproteobacteria/Burkholderiales/Nitrosomonadaceae/IS-44	42	5	20
463	GAATATTGGACAATGGGCGAAAGCCTGATCCAGCCATGCCGCGTGTGTGAAGAAGGTCTTCGGATTGTAAAGCACTTTAAGTTGGGAGGAAGGGCAGTAAGTTAATACCTTGCTGTTTTGACGTTACCGACAGAATAAGCACCGGCTAACT	Bacteria/Proteobacteria/Gammaproteobacteria/Pseudomonadales/Pseudomonadaceae/Pseudomonas	23	44	0
464	GAATATTGCGCAATGGGCGAAAGCCTGACGCAGCAACACCGCGTGAGGGACGACGGCCTTCGGGTTGTAAACCTCTTTCAGCTCCGACGAAGCGAGAGTGACGGTAGGAGCAGAAGAAGCACCGGCTAACT	Bacteria/Actinobacteriota/Actinobacteria/Pseudonocardiales/Pseudonocardiaceae	11	9	47
465	GAATATTGCACAATGGGCGCAAGCCTGATGCAGCCATGCCGCGTGTGTGAAGAAGGCCTTCGGGTTGTAAAGCACTTTCAGCGGGGAGGAAGGCGTTAAGGTTAATAACCTTGGCGATTGACGTTACCCGCAGAAGAAGCACCGGCTAACT	Bacteria/Proteobacteria/Gammaproteobacteria/Enterobacterales/Enterobacteriaceae/Klebsiella	0	67	0
466	GGGAATATTGCGCAATGGGCGAAAGCCTGACGCAGCAACGCCGCGTGTGGGATGACAGCTTTCGGGTTGTAAACCACTTTCAGTGATGACGAAAATGACGGTAATCACAGAAGAAGGTCCGGCCAACTACG	Bacteria/Actinobacteriota/Acidimicrobiia/Microtrichales/Microtrichaceae/Sva0996_marine_group	0	0	67
467	GAATATTGCACAATGGGCGCAAGCCTGATGCAGCCATGCCGCGTGTATGAAGAAGGCCTTCGGGTTGTAAAGTACTTTCAGTCGTGAGGAAGGCGGTGTAGTTAATAGCTGCATCGTTTGACGTTAGCGACAGAAGAAGCACCGGCTAACT	Bacteria/Proteobacteria/Gammaproteobacteria/Vibrionales/Vibrionaceae/Vibrio	50	0	16
468	GAATCTTCGGCAATGGGGGGAACCCTGACCGAGCAACGCCGCGTGAGTGAAGAAGGTTTTCGGATCGTAAAGCTCTGTTGTAAGAGAAGAACGAGTGTGAGAGTGGAAAGTTCACACTGTGACGGTATCTTACCAGAAAGGGACGGCTAACT	Bacteria/Firmicutes/Bacilli/Lactobacillales/Streptococcaceae/Streptococcus	0	66	0
469	GGGAATATTGGACAATGGGGGAAACCCTGATCCAGCAATGCCGCGTGAGTGATGAAGGCCCTAGGGTTGTAAAGCTCTTTTACCAGGGATGATAATGACAGTACCTGGAGAATAAGCTCCGGCTAACTCCG	Bacteria/Proteobacteria/Alphaproteobacteria/Sphingomonadales/Sphingomonadaceae	0	0	65
470	GGGATATTGCGCAATGGGGGCAACCCTGACGCAGCAACGCCGCGTGAAGGATGAAGGTTTTCGGATTGTAAACTTCTTTTATTAAGGACGAAACTTGACGGTACTTAATGAATAAGCTCCGGCTAACTAC	Bacteria/Firmicutes/Clostridia/Oscillospirales/Ruminococcaceae/Ruminococcus	20	44	0
471	GAATATTGGTCAATGGGCGGAAGCCTGAACCAGCCAAGTAGCGTGCAGGATGACGGCCCTACGGGTTGTAAACTGCTTTTATGCGGGGATAAAGTCGCCCACGTGTGGGTTTTTGCAGGTACCGCATGAATAAGGACCGGCTAATT	Bacteria/Bacteroidota/Bacteroidia/Bacteroidales/Prevotellaceae/Prevotella	0	64	0
472	GAATTTTGGACAATGGGGGAAACCCTGATCCAGCAACGCCGCGTGAATGAAGAAGGCCTTAGGGTTGTAAAGTTCTTTTGTCAGGGAAGAAAGTTTCTGTGCTAATACCATAGAACGATGACGGTACCTGAAGAATAAGCACCGGCTAACT	Bacteria/Proteobacteria/Gammaproteobacteria/Burkholderiales/Neisseriaceae	40	14	9
473	GAATATTGCACAATGGAGGAAACTCTGATGCAGCGACGCCGCGTGAGTGATGACGGTCTTCGGATTGTAAAGCTCTGTTCTTAGGGAATAAGAAAGTGAATGTACCTAAGGAGAAAGCACCGGCTAACT	Bacteria/Bdellovibrionota/Bdellovibrionia/Bdellovibrionales/Bdellovibrionaceae/Bdellovibrio	37	0	26
474	GAATCTTCCGCAATGGACGAAAGTCTGACGGAGCAACGCCGCGTGTATGAAGAAGGTTTTCGGATCGTAAAGTACTGTTGTTAGAGAAGAACAAGGATAAGAGTAACTGCTTGTCCCTTGACGGTATCTAACCAGAAAGCCACGGCTAACT	Bacteria/Firmicutes/Bacilli/Lactobacillales/Listeriaceae/Listeria	13	50	0
475	GGGAATATTGGACAATGGGCGAAAGCCTGATCCAGCCATGCCGCGTGGATGAAGAAGGCCCTAGGGTTGTAAAGTCCTTTCGATGGTGAAGATAATGACGGTAACCATAGAAGAAGCCCCGGCTAATTTCG	Bacteria/Proteobacteria/Alphaproteobacteria/Caulobacterales/Parvularculaceae/Hyphococcus	0	0	63
476	GGGAATCTTAGACAATGGGGGAAACCCTGATCTAGCCATGCCGCGTGAGTGACGAAGGCCCTAGGGTCGTAAAGCTCTTTCAACTGTGAAGATAATGACGGTAGCAGTAGAAGAAACCCCGGCTAACTCCG	Bacteria/Proteobacteria/Alphaproteobacteria/Rhodobacterales/Rhodobacteraceae/Silicimonas	62	0	0
477	GAATATTGGACAATGGGCGCAAGCCTGATCCAGCCATCCCGCGTGCAGGAAGACAGCCCTATGGGTCGTAAACTGCTTTTAGATAGGATGAAACCCCTGGATTTATCTGGGGCTGACGTTATTATCAGAATAAGCACCGGCTAACT	Bacteria/Bacteroidota/Bacteroidia/Chitinophagales/Saprospiraceae	36	26	0
478	GAATATTGCGCAATGGGCGAAAGCCTGACGCAGCCACGCCGCGTGCAGGATGACACCCCTACGGGGCGTAAACTGCTTTTGTGTGAGAAGAACATCCCGGTTTCCCGGGCCTGACGGTATCACACGAATAAGGACCGGCTAACT	Bacteria/Bacteroidota/Rhodothermia/Rhodothermales/Rhodothermaceae	29	0	33
479	GAATATTGGGCAATGGGCGCAAGCCTGACCCAGCAACGCCGCGTGAAGGAAGAAGGCTTTCGGGTTGTAAACTTCTTTTGTCGGGGACGAAACAAATGACGGTACCCGACGAATAAGCCACGGCTAACT	Bacteria/Firmicutes/Clostridia/Oscillospirales/Oscillospiraceae/Flavonifractor	25	37	0
480	GGGAATCTTAGACAATGGGGGAAACCCTGATCTAGCCATGCCGCGTGAGTGACGAAGGCCCTAGGGTCGTAAAGCTCTTTCACCCGTGAAGATAATGACGGTAGCGGGAGAAGAAACCCCGGCTAACTCCG	Bacteria/Proteobacteria/Alphaproteobacteria/Rhodobacterales/Rhodobacteraceae/Roseivivax	21	0	41
481	GAATCTTGCGCAATGCGCGAAAGCGTGACGCAGCAACGCCGCGTGGGGGAAGACGGCCTTCGGGTTGTAAACCCCTTTCAGGAGGGACGAAGGTTCACCGGTGAATAGCCGTGTGGATTGACGGTACCTCCACAAGAAGCTCCGGCTAACT	Bacteria/Actinobacteriota/Thermoleophilia/Solirubrobacterales/67-14	17	0	45
482	GAATATTGGTCAATGGGCGTAAGCCTGAACCAGCCAAGTCGCGTGAGGGATGAAGGTTCTATGGATCGTAAACCTCTTTTATAAGGGAATAAAGTGTGGGACGTGTCCTATTTTGTATGTACCTTATGAATAAGGATCGGCTAACT	Bacteria/Bacteroidota/Bacteroidia/Bacteroidales/Tannerellaceae/Parabacteroides	0	62	0
483	GAATATTGGACAATGGGCGAAAGCCTGATCCAGCCATGCCGCGTGTGTGAAGAAGGTCTTCGGATTGTAAAGCACTTTAAGTTGGGAGGAAGGGCAGTTACCTAATACGTGATTGTCTTGACGTTACCGACAGAATAAGCACCGGCTAACT	Bacteria/Proteobacteria/Gammaproteobacteria/Pseudomonadales/Pseudomonadaceae/Pseudomonas	0	62	0
484	GGGAATCTTGGACAATGGGCGCAAGCCTGATCCAGCGACGCCGCGTGGGTGACGAAGGCCTTCGGGTTGTAAAGCCCTTTCACCGGGGACGATGATGACGGTACCCGGAGAAGAAGCACCGGCTAACTCCG	Bacteria/Proteobacteria/Alphaproteobacteria/Tistrellales/Geminicoccaceae	0	0	62
485	GGGAATATTGCGCAATGGGGGAAACCCTGACGCAGCCATGCCGCGTGAGTGAAGAAGGTCTTCGGATTGTAAAGCTCTTTCAACGGGGAAGATGATGACGGTACCCGTAGAAGAAGCCCCGGCTAACTTCG	Bacteria/Proteobacteria/Alphaproteobacteria	0	0	62
486	AGGAATATTGGACAATGGGCGCAAGCCTGATCCAGCCATGCCGCGTGAATGAAGAAGGCCTTAGGGTTGTAAAGTTCTTTCAAACGTGAAGATAATGACGGTAGCGTTAGAAGAAGCTCCGGCTAAATTCG	Bacteria/Proteobacteria/Alphaproteobacteria/Micavibrionales/Micavibrionaceae	43	0	18
487	GGAATATTGCGCAATGGAGGAAACTCTGACGCAGTGACGCCGCGTATAGGAAGAAGGTTTTCGGATTGTAAACTATTGTCGTTAGGGAAGATACAAGACAGTACCTAAGGAGGAAGCTCCGGCTAACTAC	Bacteria/Firmicutes/Clostridia/Clostridia_UCG-014	19	42	0
488	GGAATTTTCCGCAATGGGCGAAAGCCTGACGGAGCAACGCCGCGTGCGGGATGACGCCTTTCGGGGTGTAAACCGCTTTTCTGCGGGAGGAAGCATGACAGTACCGCAGGAAGAAGGCCCGGCTAACTAC	Bacteria/Chloroflexi/Chloroflexia/Thermomicrobiales/JG30-KF-CM45	14	0	47
489	GAATATTGCGCAATGGGCGAAAGCCTGACGCAGCCACGCCGCGTGCAGGATGACACCCCTACGGGGCGTAAACTGCTTTTGTGTGAGAAGAACAACCCGGTACTACCGGGCCTGACGGTATCACACGAATAAGGACCGGCTAACT	Bacteria/Bacteroidota/Rhodothermia/Rhodothermales/Rhodothermaceae	14	8	39
490	GGGAATTTTGCCCAATGGGGGAAACCCTGAGGCAGCAACGCCGCGTGAGGGATGAAGGCCTTCGGGTTGTAAACCTCTTTTCTCAGGGACGATAATGACGGTACCTGAGGAATAAGCCACGGCTAACTACG	Bacteria/Chloroflexi/KD4-96	0	0	61
491	GGGAATATTGGTCAATGGAGGAAACTCTGAACCAGCGACGCCGCGTGTGTGATGAAGGCTCTAGGGTCGTAAAACACTGTCGTACGGGACGATAATGACGGTACCGTACAAGAAAGGACCGGCCAACTTCG	Bacteria	0	0	61
492	GAATCTTGGTCAATGGGCGCAAGCCTGAACCAGCGACGCCGCGTGAGTGATGAAGGCCTTCGGGTTGTAAAGCTCTGTGGAGAGAGAAGAAAAAGGCGATTTCAAATAGGTTTCGCCCTTGACGGTATCTCTTTAGCAAGCACCGGCTAACT	Bacteria/Myxococcota/Polyangia/Polyangiales	60	0	0
493	GAATATTGGACAATGGGGGCAACCCTGATCCAGCCATGCCGCGTGTGTGAAGAAGGCCTTTTGGTTGTAAAGCACTTTAAGCAGTGAAGAAGACTCCATGGTTAATACCCATGGACGATGACATTAGCTGCAGAATAAGCACCGGCTAACT	Bacteria/Proteobacteria/Gammaproteobacteria/Pseudomonadales/Moraxellaceae/Psychrobacter	30	20	10
494	GAATCTTCGGCAATGGACGAAAGTCTGACCGAGCGATGCCGCGTGCGGGATGAAGGCCTTCGGGTTGTAAACCGCTGTCAGTTGGGAGGAAGGCTCCGTGAAGAGCGGAGTTTGACCCATCTTCAGAGGAAGTACGGGCTAAGT	Bacteria/Planctomycetota/Planctomycetes/Pirellulales/Pirellulaceae/Bythopirellula	59	0	0
495	GAATATTGGTCAATGGGCGAGAGCCTGAACCAGCCATGCCGCGTGCAGGAAGACGGCCTTCTGGGTTGTAAACTGCTTTTATCAGGGAACAAAACGCCCATGCGTGGGTAACTGAGTGTACCTGAAGAATAAGCACCGGCTAACT	Bacteria/Bacteroidota/Bacteroidia/Cytophagales/Cyclobacteriaceae/Fulvivirga	38	0	21
496	AGGAATATTGGGCAATGGGGGCAACCCTGACCCAGCCATGCCGCGTGAGTGAAGAAGGTTTTCGAATTGTAAAGCTCTTTCGGATGTGACGATGATGACGGTAGCATCTAAAGAAGCCCCGGCAAACTTCG	Bacteria/Proteobacteria/Alphaproteobacteria/Rhodospirillales	14	45	0
497	GGGAATCTTAGACAATGGGGGAAACCCTGATCTAGCCATGCCGCGTGAGTGACGAAGGCCCTAGGGTCGTAAAGCTCTTTCGCCAGGGAAGATAATGACGGTACCTGGTAAAGAAACCCCGGCTAACTCCG	Bacteria/Proteobacteria/Alphaproteobacteria/Rhodobacterales/Rhodobacteraceae/Tropicimonas	0	0	59
498	ACGAATATTCCGCAATGCGCGAAAGCGTGACGGAGCAATGCCGCGTGGAGGATAAGCCCCTAGGGGTGTAAACTCCTGTCAGGGTTTAGGAACACAATGACCAGACCCAAAGGAAGGACCGGCTAACTTCG	Bacteria/Planctomycetota/Phycisphaerae/Phycisphaerales/Phycisphaeraceae	35	23	0
499	GAATATTGCGCAATGGGCGAAAGCCTGACGCAGCCACGCCGCGTGAGTGATGAAGGCCCGAGGGTCGTAAAGCTCTGTCGGGAGGGAAGAAGTTCTGACGGTACCTCCCAAGAAAGCACCGGCTAACTC	Bacteria/Bdellovibrionota/Bdellovibrionia/Bdellovibrionales/Bdellovibrionaceae/OM27_clade	31	27	0
500	GAATATTGGGCAATGGACGGAAGTCTGACCCAGCCATCCCGCGTGCAGGATGACGGCGCTTCGCGTTGTAAACTGCTTTTGTGTAAGATGAAACCTGTGGATTTATCCGCAGCTGACGTTATTACAAGAATAAGCACCGGCTAACT	Bacteria/Bacteroidota/Bacteroidia/Chitinophagales/Saprospiraceae/Lewinella	18	23	17
501	GAATATTGCACAATGGGCGAAAGCCTGATGCAGCGACGCCGCGTGAGCGAAGAAGGCCTTCGGGTCGTAAAGCTCTTTTCTGTGTGACGAGAGATAGGACGGTAGCACAGGAATAAGTCTCGGCTAACT	Bacteria/Chloroflexi/Anaerolineae/SBR1031/A4b	0	0	58
502	GAATTTTCTGCAATGGACGAAAGTCTGACAGAGCAATACCGCGTGAGGGATGAAGGCCTACGGGTTGTAAACCTCTTTTCTCAAGGAGGAAGATCTGACGTTACTTGAGGAATAAGCATCGGCTAACCC	Bacteria/Cyanobacteria/Cyanobacteriia/Chloroplast	32	0	25
503	GAATATTGCGCAATGGCCGAAAGGCTGACGCAGCGACGCCGCGTGTGGGAGGAAGCCCTTCGGGGTGTAAACCACTGTCAGAGGGGACGAACCCCGTCATCTCGAACAGGGATGGCGGCTGACGGTACCTTCAAAGGAAGCGCCGGCTAACT	Bacteria/Gemmatimonadota/BD2-11_terrestrial_group	19	14	24
504	GAATATTGGTCAATGGGCGAGAGCCTGAACCAGCCATGCCGCGTGCAGGAAGACGGCCTTCTGGGTTGTAAACTGCTTTTATCAGGGAACAAAAAGGCCATGCGTGGCAAATTGCGTGTACCTGAAGAATAAGGACCGGCTAACT	Bacteria/Bacteroidota/Bacteroidia/Cytophagales/Cyclobacteriaceae/Fulvivirga	0	0	57
505	GGGAATATTGGACAATGGGGGCAACCCTGATCCAGCAATGCCGCGTGTGTGAAGAAGGCCTTAGGGTTGTAAAGCACTTTCACCCGTGAAGATGATGACGGTAGCGGGAGAAGAAGCCCCGGCTAACTCCG	Bacteria/Proteobacteria/Alphaproteobacteria/Thalassobaculales	0	0	57
506	GAATATTGGACAATGGGGGCAACCCTGATCCAGCCATCCCGCGTGCAGGATGACGGCCCTACGGGTTGTAAACTGCTTTTATCAGGGAAGAAAATGTTTTATTTATGAGACACTGACGGTACCTGAAGAATAAGCACCGGCTAACT	Bacteria/Bacteroidota/Bacteroidia/Chitinophagales/Saprospiraceae/Portibacter	56	0	0
507	GAATATTGGACAATGGACGCAAGTCTGATCCAGCCATGCCGCGTGCAGGAAGACTGCCCTATGGGTTGTAAACTGCTTTTATTTGGGAATAAACCCCTCTACGTGTAGAGGGCTGAAGGTACCAAACGAATAAGCACCGGCTAACT	Bacteria/Bacteroidota/Bacteroidia/Flavobacteriales/Crocinitomicaceae/Salinirepens	37	0	19
508	GAATATTGGGCAATGGAGGGAACTCTGACCCAGCAACGCCGCGTGAGTGAAGAAGGTTTTCGGATTGTAAAACTCTTTAAGCGGGGACGAAGAAAGTGACTGTACCCGCAGAATAAGCATCGGCTAACT	Bacteria/Firmicutes/Clostridia/Clostridia_vadinBB60_group	26	30	0
509	GAATCTTGCGCAATGGGCGGAAGCCTGACGCAGCAACGCCGCGTGTGGGAAGACGGCCTTCGGGTTGTAAACCACTTTCAGGGGGGACGAAGCTTCCGAGGTTAATAGCCTACGGGGTGACGGTACCCCCAGAAGAAGCCCCGGCTAACT	Bacteria/Actinobacteriota/Thermoleophilia/Gaiellales	0	0	56
510	GAATATTGCGCAATGGTCGAAAGACTGACGCAGCGACGCCGCGTGTGGGAGGAAGCCCTTCGGGGTGTAAACCACTGTCAGGGGGGAAGAACCCTGGTTGCGAAAACATCGTAGCCAGTTGACGGTACCCCCAGAGGAAGCGCCGGCTAACT	Bacteria/Gemmatimonadota/BD2-11_terrestrial_group	0	0	56
511	GAATATTGGACAATGGGGGAAACCCTGATCCAGCAACGCCGCGTGGAGGATGAAGGCCTTCGGGTTGTAAACTCCTGTCAGGTGGAACGAAAAGCACCGGCTAATAACCGATGCCTATGACGGTACCACCAGAGGAAGCCCCGGCTAACT	Bacteria/Acidobacteriota/Thermoanaerobaculia/Thermoanaerobaculales/Thermoanaerobaculaceae/Subgroup_10	0	0	56
512	GAATATTGGACAATGGGCGAGAGCCTGATCCAGCCATGCCGCGTGCAGGAAGACTGCCCTATGGGTTGTAAACTGCTTTTGTACGGGAAGAAACCCACCTACGTGTAGGTGGCTGACGGTACCGTAAGAATAAGGATCGGCTAACT	Bacteria/Bacteroidota/Bacteroidia/Flavobacteriales/Flavobacteriaceae/Winogradskyella	40	15	0
513	GAATATTGGTCAATGGACGCAAGTCTGAACCAGCCATGCCGCGTGCAGGAAGACGGCTCTATGAGTTGTAAACTGCTTTTGTACGAGAGTAAACGCTCTTACGTGTAAGAGCCTGAAAGTATCGTACGAATAAGGATCGGCTAACT	Bacteria/Bacteroidota/Bacteroidia/Bacteroidales/Rikenellaceae/Alistipes	0	55	0
514	GAATATTGGTCAATGGAGGCAACTCTGAACCAGCCATGCCGCGTGCAGGATGACTGCCCTATGGGTTGTAAACTGCTTTTGTCAGGGAATAAACCTTTCTACGTGTAGAAAGCTGAATGTACCTGAAGAATAAGGATCGGCTAACT	Bacteria/Bacteroidota/Bacteroidia/Sphingobacteriales/Sphingobacteriaceae/Sphingobacterium	0	55	0
515	GAATTTTGCGCAATGGGGGAAACCCTGACGCAGCAACGCCGCGTGAGTGATGAAGGCTTTCGGGTCGTAAAGCTCTGTCAAGTGGGAAGAATCCACATGGTGATAATACCACTATGTGCTGACGGTACCACTGAAGGAAGCACCGGCTAACT	Bacteria/Desulfobacterota/Desulfobacteria/Desulfobacterales/Desulfosarcinaceae/Sva0081_sediment_group	0	0	55
516	GAATATTGCGCAATGGGGGAAACCCTGACGCAGCAATGCCACGTGAGTGAGGAATGCCTTCGGGTTGTAAAGCTCTGTCCTATAGGAAGAACGGCAATAGGTAACGCTATTGTTTGACGGTACTATAGAAGAAAGCACCGGCTAACT	Bacteria/Bdellovibrionota/Bdellovibrionia/Bacteriovoracales/Bacteriovoracaceae/Peredibacter	54	0	0
517	GGGAATATTGGACAATGGGCGCAAGCCTGATCCAGCCATGCCGCGTGAATGATGAAGGCCTTAGGGTTGTAAAATTCTTTCGCTAGGGAAGATAATGACGGTACCTAGTAAAGAAGCCCCGGCTAACTCCG	Bacteria/Proteobacteria/Alphaproteobacteria/Caulobacterales/Hyphomonadaceae/Algimonas	54	0	0
518	GGGAATCTTGGACAATGGGCGCAAGCCTGATCCAGCCATGCCGCGTGAGTGATGAAGGCCCTAGGGTCGTAAAGCTCTTTCGCCTGTGAAGATAATGACGGTAGCAGGTAAAGAAACCCCGGCTAACTCCG	Bacteria/Proteobacteria/Alphaproteobacteria/Rhodobacterales/Rhodobacteraceae/Cognatishimia	54	0	0
519	GAATATTGCACAATGGGCGCAAGCCTGATGCAGCAATGCCGCGTGTGTGAAGAAGGCCTGCGGGTTGTAAAGCACTTTCAATTGGGAGGAAAAGTTTAGGGTTAATACCCCTGGACCTTGACGTTACCTTTAGAAGAAGCACCGGCTAACT	Bacteria/Proteobacteria/Gammaproteobacteria/Chromatiales/Sedimenticolaceae/Candidatus_Thiodiazotropha	30	0	24
520	GGAATCTTGCGCAATGGGCGAAAGCCTGACGCAGCAATGCCGCGTGAGGGAAGACGGCCTTAGGGTTGTAAACCTCTTTCAGCAGGGACGAAAACAGACGGTACCTGCAGAAGAAGCCCCGGCTAACTAC	Bacteria/Actinobacteriota/Actinobacteria	24	0	30
521	GGATATTGCACAATGGGGGAAACCCTGATGCAGCGACGCCGCGTGAGGGAAGACGGTCCTCTGGATTGTAAACCTCTGTCTTCGGGGACGAAACGAGACGGTACCCGAGGAGGAAGCCACGGCTAACTA	Bacteria/Firmicutes/Clostridia/Oscillospirales/Ruminococcaceae	24	30	0
522	GAATATTGGGCAATGGACGAAAGTCTGACCCAGCCATGCCGCGTGCAGGATGAATGCCCTATGGGTTGTAAACTGCTTTTATAAGGGAAGAAACCCCCCGATGTATCGGGGGCTGACGGTACCTTAAGAATAAGCACCGGCTAACT	Bacteria/Bacteroidota/Bacteroidia	22	0	32
523	GAATCTTCCGCAATGGACGAAAGTCTGACGGAGCAACGCCGCGTGAGTGATGAAGGTCTTCGGATTGTAAAACTCTGTTGTTAGGGACGAAAGCACCGTGTTCGAACAGGTCATGGTGTTGACGGTACCTAACGAGGAAGCCACGGCTAACT	Bacteria/Firmicutes/Negativicutes/Acidaminococcales/Acidaminococcaceae/Acidaminococcus	21	33	0
524	GGGAATTTTCCACAATGGACGAAAGTCTGATGGAGCAACGCCGCGTGCAGGATGAAGGCCTTCGGGTTGTAAACTGCTTTTATATGTGAAGATTTTGACGGTAGCATATGAATAAGGATCGGCTAACTCCG	Bacteria/Patescibacteria/Saccharimonadia/Saccharimonadales	0	0	54
525	GAATATTGGACAATGGGGGCAACCCTGATCCAGCAATGCCGCGTGTGTGAAGAAGGCCTTCGGGTTGTAAAGCACTTTCAATTGTGAAGAAGTTGATAAGGTTAATACCCTTGTCAATTGACGTTAACTTTAGAAGAAGCACCGGCTAACT	Bacteria/Proteobacteria/Gammaproteobacteria/Thiotrichales/Thiotrichaceae	33	0	20
526	GAATATTGCACAATGGGCGAAAGCCTGATGCAGCAACGCCGCGTGAGGGAAGACGGTTTTCGGATTGTAAACCTCTGTTTTCGGTGACGAACAAATGACGGTAACCGAGTAGGAAGCCACGGCTAACTA	Bacteria/Firmicutes/Clostridia/Oscillospirales	24	29	0
527	GAATATTGGACAATGGGCGGAAGCCTGATCCAGCAACGCCGCGTGAGGGATGACGGCCTTCGGGTTGTAAACCTCTTTCAGCACCGGCGAAGTCTCCTGCTTTTGTGGGGGGTGACGGTAGGTGCAGAAGAAGGACCGGCCAACT	Bacteria/Actinobacteriota/Actinobacteria/Propionibacteriales/Nocardioidaceae/Nocardioides	20	33	0
528	GGGAATCTTAGACAATGGGGGAAACCCTGATCTAGCCATGCCGCGTGGACGATGAAGGCCTTAGGGTTGTAAAGTCCTTTCAGCTGGGAAGATAATGACGGTACCAGCAGAAGAAGCCCCGGCTAACTCCG	Bacteria/Proteobacteria/Alphaproteobacteria/Rhodobacterales/Rhodobacteraceae/Defluviimonas	15	0	38
529	GAATCTTCCGCAATGGACGAAAGTCTGACGGAGCAACGCCGCGTGAGTGATGAAGGTTTTCGGATCGTAAAGCTCTGTTGTTAGGGAAGAACAAGTACCGTTCGAATAGGGCGGTACCTTGACGGTACCTAACCAGAAAGCCACGGCTAACT	Bacteria/Firmicutes/Bacilli/Bacillales/Bacillaceae/Bacillus	0	53	0
530	GAATATTGCACAATGGGCGCAAGCCTGATGCAGCCATGCCGCGTGTGTGAAGAAGGCCTTCGGGTTGTAAAGCACTTTCAGTAAGGAGGAAAGGTTAGTAGTTAATACCTGCTAGCTGTGACGTTACTTACAGAAGAAGCACCGGCTAACT	Bacteria/Proteobacteria/Gammaproteobacteria/Alteromonadales/Pseudoalteromonadaceae/Pseudoalteromonas	0	0	53
531	GGAATCTTGCGCAATGGGCGAAAGCCTGACGCAGCAACGCCGCGTGCGGGATGACGGCCTTCGTGGTTGTAAACCGCTTTCAGCAGGGACGAAAATGACGGTACCTGCAGAAGAAGCTCCGGCTAACTAC	Bacteria/Actinobacteriota/Acidimicrobiia/Microtrichales/Microtrichaceae/IMCC26207	0	0	53
532	GGGAATCTTAGACAATGGGGGAAACCCTGATCTAGCCATGCCGCGTGAGTGATGAAGGCCCTAGGGTCGTAAAGCTCTTTCGCCAGGGATGATAATGACAGTACCTGGTAAAGAAACCCCGGCTAACTCCG	Bacteria/Proteobacteria/Alphaproteobacteria/Rhodobacterales/Rhodobacteraceae	0	0	53
533	GGGAATCTTAGACAATGGGGGAAACCCTGATCTAGCGATGCCGCGTGAGTGATGAAGGCCTTAGGGTTGTAAAACTCTTTCGCCTGGGAAGATAATGACGGTACCAGGTAAAGAAGTCCCGGCTAACTCCG	Bacteria/Proteobacteria/Alphaproteobacteria/Rhodobacterales/Rhodobacteraceae	52	0	0
534	GGGAATATTGCACAATGGAGGAAACTCTGATGCAGCAACGCCGCGTGTGTGATGAAGGCTCTCGGGTCGTAAAGCACTGTCGTATGGGAAGATAATGACGGTACCATACAAGAAAGGACCGGCTAACTTCG	Bacteria/Bdellovibrionota/Bdellovibrionia/Bdellovibrionales/Bdellovibrionaceae/Bdellovibrio	16	0	36
535	GAATCTTGGGCAATGGGCGAAAGCCTGACCCAGCCACGCCGCGTGCAGGAAGACACCCCTATGGGGCGTAAACTGCTTTTATAAGGGAAGAAGACCGTCTTCTTGACGGTTTGACGGTACCTTATGAATAAGCACCGGCTAACT	Bacteria/Bacteroidota/Rhodothermia/Rhodothermales/Rhodothermaceae	0	0	52
536	GGGAATCTTAGACAATGGGCGCAAGCCTGATCTAGCCATGCCGCGTGAGTGACGAAGGTCTTAGGATCGTAAAGCTCTTTCGCCAGGGATGATAATGACAGTACCTGGTAAAGAAACCCCGGCTAACTCCG	Bacteria/Proteobacteria/Alphaproteobacteria/Rhodobacterales/Rhodobacteraceae	51	0	0
537	GAATTTTGGACAATGGGGGCAACCCTGATCCAGCCATGCCGCGTGCGGGAAGAAGGCCTTCGGGTTGTAAACCGCTTTTGTCAGGGACGAAAAGGTGCGGGTTAAGAGCTAGCACTGATGACGGTACCTGAAGAATAAGCACCGGCTAACT	Bacteria/Proteobacteria/Gammaproteobacteria/Burkholderiales/Sutterellaceae/Sutterella	32	19	0
538	GAATATTGGTCAATGGACGGAAGTCTGAACCAGCCATGCCGCGTGCAGGAAGACTGCCCTATGGGTTGTAAACTGCTTTTGTACGGGAAGAAACCCAGCTACGTGTAGCTGGCTGACGGTACCGTAAGAATAAGGATCGGCTAACT	Bacteria/Bacteroidota/Bacteroidia	26	9	16
539	GAATATTGGACAATGGGGGCAACCCTGATCCAGCAATGCCGCGTGTGTGAAGAAGGCCTTCGGGTTGTAAAGCACTTTCAATTGGGAAGAAAAGCTTACGGTTAATACCCGTGAGTCTTGACGGTACCTTTATAAGAAGCACCGGCTAACT	Bacteria/Proteobacteria/Gammaproteobacteria/D90	20	0	31
540	AGGAATATTGGACAATGGAGGAAACTCTGATCCAGCCATGCCGCGTGAGTGAAGAAGGCCTTAGGGTTGTAAAGCTCTTTCAATAGTGAAGATAATGACGGTAACTATAGAAGAAGCCCCGGCTAAATTCG	Bacteria/Proteobacteria/Alphaproteobacteria/Micavibrionales/Micavibrionaceae	16	0	35
541	GGAATCTTGCGCAATGGGGGAAACCCTGACGCAGCGACGCCGCGTGCGGGATGACGGCCCTAGTGGTTGTAAACCGCTTTCAGCAGGGACGAAAATGACGGTACCTGCAGAAGAAGTCCCGGCTAACTAC	Bacteria/Actinobacteriota/Acidimicrobiia/Microtrichales/Microtrichaceae/IMCC26207	12	0	39
542	GAATATTGCACAATGGGCGCAAGCCTGATGCAGCCATGCCGCGTGTATGAAGAAGGCCTTCGGGTTGTAAAGTACTTTCAGCGGGGAGGAAGGTGTTGTGGTTAATAACCGCAGCAATTGACGTTACCCGCAGAAGAAGCACCGGCTAACT	Bacteria/Proteobacteria/Gammaproteobacteria/Enterobacterales/Enterobacteriaceae/Salmonella	0	51	0
543	GGGAATATTGGGCAATGGGCGCAAGCCTGACCCAGCCATGCCGCGTGAGTGATGACGGCCTTAGGGTTGTAAAGCTCTTTCGATGGTGAAGATGATGACCGTAACCATTAAAGAAGCCCCGGCTAACTTCG	Bacteria/Proteobacteria/Alphaproteobacteria	0	8	43
544	GGAATATTGCACAATGGGGGGAACCCTGATGCAGCAACGCCGCGTGAAGGATGAAGGTCTTTGGATTGTAAACTTCTTTTAACGGGGAAGAGGAAGGACGGTACCCGTTGAATAAGTCACGGCTAACTAC	Bacteria/Chloroflexi/Anaerolineae/Caldilineales/Caldilineaceae	0	7	44
545	GGGAATATTGGACAATGGGCGCAAGCCTGATCCAGCAATGCCGCGTGTGTGAAGAAGGCCTGCGGGTTGTAAAGCACTTTCAGTTGTGAAGATAATGACGTTAGCAACAGAAGAAGCACCGGCTAACTCCG	Bacteria/Proteobacteria/Gammaproteobacteria	0	0	51
546	GGGAATCTTGCACAATGGGCGAAAGCCTGATGCAGCCATGCCGCGTGAGTGAAGAAGGCCCTAGGGTTGTAAAACTCTTTCAGCGGGGAAGATAATGACGGTACCCGCAGAAGAAGCCCCGGCTAACTCCG	Bacteria/Proteobacteria/Alphaproteobacteria/Parvibaculales/Parvibaculaceae	0	0	51
547	GAATATTGGACAATGGGGGCAACCCTGATCCAGCCATGCCGCGTGTGTGAAGAAGGCCTTCGGGTTGTAAAGCACTTTTGTACGGGAAGAAACGCATTCGATTAATACTCGGATGAACTGACGGTACCGTAAGAATAAGCACCGGCTAACT	Bacteria/Proteobacteria/Gammaproteobacteria/Xanthomonadales/Xanthomonadaceae	0	0	51
548	GGGAATCTTGCGCAATGGACGAAAGTCTGACGCAGCGATGCCGCGTGAGGGATGACGGCCTTCGGGTTGTAAACCTCTTTCAGGAGGGACGAAATTGACGGTACCTCCAGAAGAAGCCCCGGCCAACTACG	Bacteria/Actinobacteriota/Acidimicrobiia	25	0	25
549	GAATATTGGACAATGGGCGAAAGCCTGATCCAGCAATGCCGCGTGTGTGAAGAAGGCCTGCGGGTTGTAAAGCACTTTCAGTTGGGAGGAAAAGCAGTGGGCCAATACCCCGCTGTCTTGACGTAACCAACAGAAGAAGCACCGGCTAACT	Bacteria/Proteobacteria/Gammaproteobacteria/B2M28	22	0	28
550	GGAATATTGCACAATGGGGGAAACCCTGATGCAGCAACGCCGCGTGAAGGAAGACGGTTTTCGGATTGTAAACTTCTGTTCTTAGTGAAGAATAATGACGGTAGCTAAGGAGCAAGCCACGGCTAACTAC	Bacteria/Firmicutes/Clostridia/Oscillospirales	21	29	0
551	GGATATTGCACAATGGAGGAAACTCTGATGCAGCGACGCCGCGTGAGGGAAGACGGTCTTCGGATTGTAAACCTCTGTCTTTAGGGACGAAAAAATGACGGTACCTAAGGAGGAAGCCACGGCTAACTA	Bacteria/Firmicutes/Clostridia/Oscillospirales/Ruminococcaceae/Negativibacillus	19	31	0
552	AGGAATATTGGACAATGGGCGCAAGCCTGATCCAGCCATGCCGCGTGAACGATGAAGGCCTTCGGGTTGTAAAGTTCTTTAGCCGATGATTATAATGACTGTAGTCGGAGAATAAGCCCCGGCTAACTTCG	Bacteria/Proteobacteria/Alphaproteobacteria/Rhodospirillales	0	0	50
553	GAATTTTGGACAATGGGCGCAAGCCTGATCCAGCCATGCCGCGTGTGTGAAGAAGGCCTTCGGGTTGTAAAGCACTTTCGGACGGAACGAAATCGCGCGGGTGAATAATCCGCGTGGATGACGGTACCGTAAGAAGAAGCACCGGCTAACT	Bacteria/Proteobacteria/Gammaproteobacteria/Burkholderiales/Nitrosomonadaceae/MND1	0	0	50
554	GAATATTGGACAATGGTGGGAACACTGATCCAGCCATGCCGCGTGCAGGAAGACTGCCCTATGGGTTGTAAACTGCTTTTATACAGGAAGAATAAGCCCTACGTGTAGGGTGATGACGGTACTGTAAGAATAAGGATCGGCTAACT	Bacteria/Bacteroidota/Bacteroidia/Flavobacteriales/Flavobacteriaceae	0	0	50
555	GAATCTTGCGCAATGGGCGAAAGCCTGACGCAGCCACGCCGCGTGGAGGATGACACCCCTCAGGGGCGTAAACTCCTTTTATACGGGAAGAACACCCTACTCGGTAGGGCCTGACGGTACCGTATGAATAAGCACCGGCTAACT	Bacteria/Bacteroidota/Rhodothermia/Rhodothermales/Rhodothermaceae	49	0	0
556	GAATTTTCCGCAATGGGCGAAAGCCTGACGGAGCAACGCCGCGTGAGGGAAGAAGGCCTCTGGGCTGTAAACCTCTTTTCTCAAGGAAGAAGATCTGACGGTACTTGAGGAATAAGCCACGGCTAATTC	Bacteria/Cyanobacteria/Cyanobacteriia/Synechococcales/Cyanobiaceae/Cyanobium_PCC-6307	39	0	10
557	GGGAATATTGCACAATGGGCGAAAGCCTGATGCAGCGACGCCGCGTGCGGGATGACGGCCTTCGGGTTGTAAACCGCTTTCAGGAGGGAAGAAAATGACGGTACCTCCAGAAGAAGCTCCGGCCAACTACG	Bacteria/Actinobacteriota/Acidimicrobiia/Actinomarinales	36	13	0
558	GAATATTGGTCAATGGACGCAAGTCTGAACCAGCCATGCCGCGTGCAGGATGACGGTCCTATGGATTGTAAACTGCTTTTGTACGAGAAGAAACACTCCTTCGTGAAGGAGCTTGACGGTATCGTAAGAATAAGGATCGGCTAACT	Bacteria/Bacteroidota/Bacteroidia/Flavobacteriales/Flavobacteriaceae/Flavobacterium	30	0	19
559	GAATATTGGACAATGGGCGAAAGCCTGATCCAGCAACGCCGCGTGGAGGATGAAGGCCTTCGGGTTGTAAACTCCTGTCAGATGGGACGAACAGGTTTCGGTCAATATCCGGAACCCTTGACGGTACCATCAGAGGAAGCCCCGGCTAACT	Bacteria/Acidobacteriota/Thermoanaerobaculia/Thermoanaerobaculales/Thermoanaerobaculaceae/Subgroup_10	20	11	18
560	GAATATTGGTCAATGGACGAGAGTCTGAACCAGCCAAGTAGCGTGAAGGATGAAGGTCCTACGGATTGTAAACTTCTTTTATAAGGGAATAAACCCTCCCACGTGTGGGAGCTTGTATGTACCTTATGAATAAGCATCGGCTAACT	Bacteria/Bacteroidota/Bacteroidia/Bacteroidales/Bacteroidaceae/Bacteroides	0	49	0
561	GAATCTTGCGCAATGGGCGAAAGCCTGACGCAGCGACGCCGCGTGAGCGATGAAGGCCCTCGGGTCGTAAAGCTCTGTGGGGAGGAAAGAATAAGGGCAGATTAATACTCTGTCTGATGACGGTACCTCCTTAGCAAGCACCGGCTAACT	Bacteria/Myxococcota/Polyangia/Polyangiales/BIrii41	0	0	49
562	GAATATTGCGCAATGGGGGCAACCCTGACGCAGCGACGCCGCGTGAGCGAAGAAGGCCTTCGGGTTGTAAAGCTCTGTCAGAAGGGAAGAATGCTTGTCGGTTAATATCCGGTCAGTTGACGGTACCTTCAGAGGAAGCACCGGCTAACT	Bacteria/Desulfobacterota	0	0	49
563	GAATATTGGTCAATGGAGGCAACTCTGAACCAGCCATGCCGCGTGAAGGAAGAATGTCCTACGGATTGTAAACTTCTTTTATTTGGGAAGAAACCCCCTGACGTGTCGGGGGCTGACGGTACCAAAAGAATAAGGACCGGCTAACT	Bacteria/Bacteroidota/Bacteroidia/Flavobacteriales/Crocinitomicaceae/Crocinitomix	27	0	21
564	GAATTTTGGACAATGGGGGCAACCCTGATCCAGCCATGCCGCGTGCAGGATGAAGGCCTTCGGGTTGTAAACTGCTTTTGTCAGGGACGAAAAGGACCGTGTTAATACCATGGTCTGCTGACGGTACCTGAAGAATAAGCACCGGCTAACT	Bacteria/Proteobacteria/Gammaproteobacteria/Burkholderiales/Sutterellaceae/Sutterella	22	26	0
565	GGGATATTGCACAATGAGCGCAAGCTTGATGCAGCGACGCCGCGTGGGTGAAGAAGGTTTTCGGATCGTAAAGCCCTTTTCTGTGTGACGAGAAAGGACGGTAGCACAGGAAAAAGTGTCGGCTAACTAC	Bacteria/Chloroflexi/Anaerolineae/SBR1031/A4b	22	0	26
566	GAATATTGGACAATGGGGGAAACCCTGATCCAGCAACGCCGCGTGGAGGACGAAGGCCTGCGGGTCGTAAACTCCTGTCAGGTGGGACGAAAAGACATCGGTAAATAGCCGGTGTCGCTGACGGTACCACCAGAGGAAGCCCCGGCTAACT	Bacteria/Acidobacteriota/Thermoanaerobaculia/Thermoanaerobaculales/Thermoanaerobaculaceae/Subgroup_10	21	11	16
567	TTAGGAATCTTCCACAATGGGCGAAAGCCTGATGGAGCGACACCGCGTGAGGGACGACGGTCCTAGGATTGTAAACCTCTAAAAGGGGGACGATAATGACGGTACCCCTTGAGAAGCACCGGCTAACTCCGTG	Bacteria/Deinococcota/Deinococci/Deinococcales/Trueperaceae/Truepera	7	0	41
568	GAATATTGGTCAATGGGCGCTAGCCTGAACCAGCCAAGTAGCGTGAAGGATGAAGGCTCTATGGGTCGTAAACTTCTTTTATATAAGAATAAAGTGCAGTATGTATACTGTTTTGTATGTATTATATGAATAAGGATCGGCTAACT	Bacteria/Bacteroidota/Bacteroidia/Bacteroidales/Bacteroidaceae/Bacteroides	0	44	4
569	GGGAATATTGCACAATGGGCGAAAGCCTGATGCAGCAACGCCGCGTGAGGGATGACGGCCTTCGGGTTGTAAACCTCTTTCAGGAGGGAAGAAATTGACGGTACCTCCAAAAGAAGCCCCGGCTAACTACG	Bacteria/Actinobacteriota	0	0	48
570	GAATTTTTCACAATGGGGGAAACCCTGATGGAGCGACGCCGCGTGGAGGATGAAGGCCTTCGGGTCGTAAACTCCTGTCACCACAGAACAAGATTTTACCGTTAATAGCGGATAAAGTTTGATGGTATGTGGAGAGGAAGCAACGGCTAACT	Bacteria/Verrucomicrobiota/Verrucomicrobiae/Methylacidiphilales/Methylacidiphilaceae	0	0	48
571	GAATCATTGTCAATGCACGAAAGTGTGAACATGCGACGTCGCGTGATGGACGAAGTGCTTCGGCACGTAAACATCTTTTATAGGGGAGGAAGTTTATTGACGTTACCCTATGAATAAGGGGCTGCTAATC	Bacteria/Patescibacteria/Parcubacteria	47	0	0
572	GAATATTGGACAATGGGCGCAAGCCTGATCCAGCCACGCCGCGTGAGTGATGAAGGCCTTCGGGTTGTAAAGCTCTGTGGGTAAGAACGAAAAAGGTTAGTTCAAATAGGGCTAGCCCTTGACGGTACTTACTTAGCAAGCACCGGCTAACT	Bacteria/Myxococcota/Polyangia	36	0	11
573	GAATATTGGGCAATGCCCGGAAGGGTGACCCAGCAACGCCGCGTGGAGGATGAATGCCGTAAGGTTGTAAACTCCTGTTAGAGGGGAAGAACAATTTCGATCGAATCGGAACTTGACTGTACCCTCAGAGAAAGCCCCGGCTAACT	Bacteria/Bacteroidota/Ignavibacteria/Ignavibacteriales	29	0	18
574	GGAATATTGCACAATGGAGGCAACTCTGATGCAGCAATGCCGCGTGAACGAAGAAGGATTTCGGTCTGTAAAGTTCTTTTCTGTGTGACGAGAGTGGACGGTAGCACAGGAATAAGTCTCGGCTAACTAC	Bacteria	28	0	19
575	GAATATTGCACAATGGGCGCAAGCCTGATGCAGCGACGCCGCGTGAGGGATGGAGGCCTTCGGGTTGTAAACCTCTTTTGTTTGGGAGCAAGCCTTCGGGTGAGTGTACCTTTCGAATAAGCGCCGGCTAACT	Bacteria/Actinobacteriota/Actinobacteria/Bifidobacteriales/Bifidobacteriaceae/Bifidobacterium	11	36	0
576	GAATATTGGTCAATGGAGGCAACTCTGAACCAGCCATGCCGCGTGAAGGAAGAATGCCCTATGGGTTGTAAACTTCTTTTATTTGGGAAGAAACCCACCCTCGTGAGGGTGGCTGACGGTACCAAACGAATAAGGACCGGCTAACT	Bacteria/Bacteroidota/Bacteroidia/Flavobacteriales/Crocinitomicaceae/Crocinitomix	5	0	42
577	GGGAATATTGGACAATGGGCGCAAGCCTGATCCAGCCATGCCGCGTGAGTGATGACGGCCTTAGGGTTGTAAAGCTCTTTCAACGGTGAAGATAATGACGGTAGCCGTAGAAGAAGCCCCGGCTAACTTCG	Bacteria/Proteobacteria/Alphaproteobacteria/Rhizobiales/Rhizobiaceae	0	0	47
578	GAATCTTGGGCAATGGGCGCAAGCCTGACCCAGCCATGCCGCGTGTGTGAAGAAGGCCTTCGGGTTGTAAAGCACTTTCAGTAGTGAAGAAAAGCTTGAGGCTAATACCCTCGAGTCTTGACGTTAGCTACAGAAGAAGCACCGGCTAACT	Bacteria/Proteobacteria/Gammaproteobacteria	0	0	47
579	GAATATTGGACAATGGGGGAAACCCTGATCCAGCAATGCCGCGTGTGTGAAGAAGGCCTGCGGGTTGTAAAGCACTTTCAATTGGGAAGAAAAGCAGTTGGCTAATACCCGGCTGTCTTGACGTTACCTTTACAAGAAGCACCGGCTAACT	Bacteria/Proteobacteria/Gammaproteobacteria/D90	26	0	20
580	GGAATCTTGTCCAATGGGCGCAAGCCTGAGACAGCGACGCCGCGTGAGGGATGAAGGCTTTCGGGTTGTAAACCTCTTTCAGGAGGGACGAATAATGACGGTACCTCCAGAAGAAGCCCCGGCTAACTAC	Bacteria/Actinobacteriota	25	0	21
581	GAATATTGCGCAATGGGGGAAACCCTGACGCAGCAACGCCGCGTGGGTGAAGAAGGCCTTCGGGTCGTAAAGCCCTTTCGGACGGGACGAACGCTCCGCGGGGATAATCCGCGGAGTCTGACGGTACCGTAGGAAGAAGCACCGGCTAACT	Bacteria/MBNT15	17	13	16
582	GAATATTGCACAATGGGCGCAAGCCTGATGCAGCGACGCCGCGTGCGGGATGACGGCCTTCGGGTTGTAAACCGCTTTTGACTGGGAGCAAGCCCTTCGGGGTGAGTGTACCTTTCGAATAAGCACCGGCTAACT	Bacteria/Actinobacteriota/Actinobacteria/Bifidobacteriales/Bifidobacteriaceae/Bifidobacterium	14	31	0
583	GAATCTTCGGCAATGGGGGCAACCCTGACCGAGCAACGCCGCGTGAGTGAAGAAGGTTTTCGGATCGTAAAGCTCTGTTGTAAGTCAAGAACGGGTGTGAGAGTGGAAAGTTCACACTGTGACGGTAGCTTACCAGAAAGGGACGGCTAACT	Bacteria/Firmicutes/Bacilli/Lactobacillales/Streptococcaceae/Streptococcus	0	45	0
584	GAATCTTCCGCAATGGGCGAAAGCCTGACGGAGCAACGCCGCGTGAGTGATGAAGGTCTTCGGATCGTAAAACTCTGTTATTAGGGAAGAACATATGTGTAAGTAACTGTGCACATCTTGACGGTACCTAATCAGAAAGCCACGGCTAACT	Bacteria/Firmicutes/Bacilli/Staphylococcales/Staphylococcaceae/Staphylococcus	0	45	0
585	GAATATTGGTCAATGGGCGAGAGCCTGAACCAGCCAAGTAGCGTGCAGGATGACGGCCCTATGGGTTGTAAACTGCTTTTATAAGGGAATAAAGTGAGAGTCGTGACTCTTTTTGCATGTACCTTATGAATAAGGACCGGCTAATT	Bacteria/Bacteroidota/Bacteroidia/Bacteroidales/Prevotellaceae/Prevotella	0	45	0
586	GAATATTGGACAATGGGCGGAAGCCTGATCCAGCCATGCCGCGTGCAGGAAGACTGCCCTATGGGTTGTAAACTGCTTTTATACGGGAAGAAACCTCCCCTCGTGAGGGGAGCTGACGGTACCGTAAGAATAAGGACCGGCTAACT	Bacteria/Bacteroidota/Bacteroidia/Flavobacteriales/Flavobacteriaceae	0	0	45
587	GAATATTGGACAATGGGGGCAACCCTGATCCAGCCATGCCGCGTGTGTGAAGAAGGCCTTCGGGTTGTAAAGCACTTTCAGCAGTGAGGAAAGGGTGTACGTTAATACCGTGCATCTGTGACGTTAACTGCAGAAGAAGCACCGGCTAACT	Bacteria/Proteobacteria/Gammaproteobacteria/Cellvibrionales/Cellvibrionaceae/Teredinibacter	44	0	0
588	GAATATTGGTCAATGGACGAGAGTCTGAACCAGCCAAGTAGCGTGAAGGATGACTGCCCTATGGGTTGTAAACTTCTTTTATATGGGAATAAAGTATTCCACGTGTGGGATTTTGTATGTACCATATGAATAAGGATCGGCTAACT	Bacteria/Bacteroidota/Bacteroidia/Bacteroidales/Bacteroidaceae/Bacteroides	44	0	0
589	GAATCTTTGTCAATGGGCGAAAGCCTGAACAAGCGACGCTGCGTGCGGGATGAAGGCCCTTGGGTTGTAAACCGCTGTCAGGGGGGAGCAAAGCTTCGGTTTGAGCGAGCCCCAGAGGAAGCACGGGCTAAGT	Bacteria/Planctomycetota/Planctomycetes/Planctomycetales/Rubinisphaeraceae	25	0	19
590	GAATATTGGTCAATGGAGGCAACTCTGAACCAGCCATGCCGCGTGAAGGAAGAATGTCCTACGGATTGTAAACTTCTTTTATTTGGGAAGAAACCCCTCTACGTGTAGAGGGCTGACGGTACCAAACGAATAAGCACCGGCTAACT	Bacteria/Bacteroidota/Bacteroidia/Flavobacteriales/Crocinitomicaceae/Crocinitomix	0	0	44
591	GAATCTTCGGCAATGGACGAAAGTCTGACCGAGCGATGCCGCGTGCGGGATGAAGGCCCTCGGGTTGTAAACCGCTGTCAGTTGGGAGGAAGGCTCCGTGAAGAGCGGAGTTTGACCTATCTTCAGAGGAAGTACGGGCTAAGT	Bacteria/Planctomycetota/Planctomycetes/Pirellulales/Pirellulaceae/Bythopirellula	0	0	44
592	GGGAATATTGGACAATGGGCGAAAGCCTGATCCAGCCATGCCGCGTGAGTGATGACGGCCTTAGGGTTGTAAAGCTCTTTCAGTGGTGAAGATAATGACGGTAACCACAGAAGAAGCCCCGGCTAACTCCG	Bacteria/Proteobacteria/Alphaproteobacteria/Rhizobiales/Rhizobiales_Incertae_Sedis/Anderseniella	43	0	0
593	GAATATTGCGCAATGGGGGCAACCCTGACGCAGCCATGCCGCGTGAATGAAGAAGGCCTTCGGGTTGTAAAGTTCTTTCGGTAGCGAGGAAGGCATTTAGTTTAATAGACTAGGTGATTGACGTTAACTACAGAAGAAGCACCGGCTAACT	Bacteria/Proteobacteria/Gammaproteobacteria/Pasteurellales/Pasteurellaceae/Haemophilus	33	10	0
594	GAATATTGGTCAATGGGTGCAAGCCTGAACCAGCCATCCCGCGTGAAGGACGACTGCCCTATGGGTTGTAAACTTCTTTTGTATAGGGATAAACCTACCCTCGTGAGGGTAGCTGAAGGTACTATACGAATAAGCACCGGCTAACT	Bacteria/Bacteroidota/Bacteroidia/Flavobacteriales/Weeksellaceae/Cloacibacterium	27	16	0
595	GAATATTGCACAATGGGCGAAAGCCTGATGCAGCAATGCCGCGTGTGTGAAGAAGGCCTGCGGGTTGTAAAGCACTTTCAGTAGGGAGGAAAAGCAACAGGTTAATACCCTGGTGTCTTGACGTTACCTACAGAAGAAGCACCGGCTAACT	Bacteria/Proteobacteria/Gammaproteobacteria	23	20	0
596	GGAATCTTGCACAATGGGGGAAACCCTGATGCAGCGACGCCGCGTGCGGGATGAAGGCCTTCGGGTCGTAAACCGCTTTTCTGAGGGACGAGGAAGGACGGTACCTCAGGAATAAGTCCCGGCTAACTAC	Bacteria/Chloroflexi/Anaerolineae	20	0	23
597	GAGTATTCGGCAATGGGGGAAACCCTGACCGAGCAACGCCGCGTGAATGATGAAGGTCTTCGGATTGTAAAATTCTGTGGTAAGAGAAGAAAGATATAAAGAGGAAATGCTTTGTATTTGACGGTATCTTGCTAGAAAGCCACGGCTAACT	Bacteria/Firmicutes/Bacilli/Erysipelotrichales/Erysipelatoclostridiaceae	19	24	0
598	GAATATTGCACAATGGGCGAAAGCCTGATGCAGCAATACCGCGTGTGTGAAGAAGGCCTGCGGGTTGTAAAGCACTTTCAATTGTGAAGAAAAGCTCAGGGTTAATACCCCTGGGTCTTGACGTTAACAATACAAGAAGCACCGGCTAACT	Bacteria/Proteobacteria/Gammaproteobacteria/Thiotrichales/Thiotrichaceae	18	0	25
599	GAATATTGGACAATGGGCGCAAGCCTGATCCAGCCATGCCGCGTGCAGGAAGACGGCCCTATGGGTTGTAAACTGCTTTTGTACAGGGCGAAACCCCGATACGTGTATTGGGCTGACGGTACTGTACGAATAAGCACCGGCTAACT	Bacteria/Bacteroidota/Bacteroidia	17	0	26
600	GGGAATATTGCACAATGGGCGAAAGCCTGATGCAGCGACACCGCGTGCGGGATGAAGGCCTTCGGGTTGTAAACCGCTTTCAGGAGGGAAGAAACTGACGGTACCTCCAGAAGAAGCTCCGGCCAACTACG	Bacteria/Actinobacteriota/Acidimicrobiia/Actinomarinales	14	0	29
601	GAATATTGCACAATGGGCGAAAGCCTGATGCAGCAATGCCGCGTGTGTGAAGAAGGCCTGCGGGTTGTAAAGCACTTTCAGTAGGGAGGAAACAGCAATGGGCTAATACCCTGTTGTCTTGACGTTACCTACAGAAGAAGCACCGGCTAACT	Bacteria/Proteobacteria/Gammaproteobacteria/B2M28	0	0	43
602	GAATATTGCGCAATGGGCGAAAGCCTGACGCAGCAACGCCGCGTGAGTGAAGAAGGCTCGCGGGTCGTAAAGCTCTGTCGTAAGGGAAGAAAAAACTTAGGTTAATAGCCTAAGTCTTGACGGTACCTTACAAGAAAGCACCGGCTAACT	Bacteria	0	0	43
603	GGGAATATTGGACAATGGGCGCAAGCCTGATCCAGCCATGCCGCGTGAGTGAAGAAGGCCTTAGGGTTGTAAAGCTCTTTCGTCGGTGAAGATAATGACGGTAACCGAAGAAGAAGCCCCGGCTAACTCCG	Bacteria/Proteobacteria/Alphaproteobacteria	42	0	0
604	GGGAATCTTGGACAATGGGCGCAAGCCTGATCCAGCCATGCCGCGTGAGTGACGAAGGCCTTAGGGTCGTAAAGCTCTTTCAGCTGTGAAGATAATGACGGTAGCAGCAGAAGAAACCCCGGCTAACTCCG	Bacteria/Proteobacteria/Alphaproteobacteria/Rhodobacterales/Rhodobacteraceae	32	10	0
605	AGGAATATTGGACAATGGGCGCAAGCCTGATCCAGCCATGCCGCGTGAGTGATGAAGGCCTTAGGGTTGTAAAACTCTTTCAACGGTGACGATAATGACGGTAACCGTAGAAGAAGCCCCGGCTAACTTCG	Bacteria/Proteobacteria/Alphaproteobacteria/Rhizobiales/Rhizobiaceae	32	10	0
606	GAATATTGCGCAATGGGGGCAACCCTGACGCAGCGACGCCGCGTGGATGATGAAGGCCTTCGGGTTGTAAAATCCTGTCAGATGGGAAGAAGTGGCATGTATATAATATGTAGGTGTCTTGACGGTACCATCAAAGGAAGCACCGGCTAACT	Bacteria/Desulfobacterota/Desulfobulbia/Desulfobulbales/Desulfocapsaceae	27	0	15
607	GAATATTGGGCAATGGAGGCAACTCTGACCCAGCCATGCCGCGTGCAGGAAGACGGCCCTATGGGTTGTAAACTGCTTTTGTACGAGAAGAAACGCCGGTTCGTGAACCGGTTTGACGGTATCGTAAGAATAAGCATCGGCTAACT	Bacteria/Bacteroidota/Bacteroidia	21	0	21
608	GGGAATCTTGGACAATGGGCGAAAGCCTGATCCAGCCATGCCGCGTGAGTGATGAAGGCCCTAGGGTCGTAAAGCTCTTTCGCCAGGGATGATAATGACAGTACCTGGTAAAGAAGTCCCGGCTAACTCCG	Bacteria/Proteobacteria/Alphaproteobacteria/Rhodobacterales/Rhodobacteraceae	0	11	31
609	GAATATTGGACAATGGGCGCAAGCCTGATCCAGCAATGCCGCGTGTGTGAAGAAGGCCTGCGGGTTGTAAAGCACTTTCAGTTGGGAAGAAAAGCTCGAGGTTAATACCCTCGGGAATTGACGTTACCGACAGAAGAAGCACCGGCCAACT	Bacteria/Proteobacteria/Gammaproteobacteria/EPR3968-O8a-Bc78	0	0	42
610	GAATATTGCGCAATGGGCGAAAGCCTGACGCAGCGACGCCGTGTGTGGGAGGAAGCCTTTCGGGGTGTAAACCACTGTCAGGGGGGAAGAACAGCGCCTTTTCGAACAGGACTGGCGTTTGACGGTACCCTCAGAGGAAGCGCCGGCTAACT	Bacteria/Gemmatimonadota/BD2-11_terrestrial_group	41	0	0
611	GAATATTGGACAATGGGCGCAAGCCTGATCCAGCCACGCCGCGTGAGTGATGAAGGCCTTCGGGTTGTAAAGCTCTGTGGGTAAGAACGAAAAAAGCAGGTTCAAATAGGGCCGGCTCTTGACGGTACTTACTTAGCAAGCACCGGCTAACT	Bacteria/Myxococcota/Polyangia	24	0	17
612	GGAATATTGCACAATGGGCGAAAGCCTGATGCAGCAACGCCGCGTGTGCGAAGAAGGCCTTCGGGTCGTAAAGCACTTTTCTGGGAGATGAGAAAGGACAGTATCCCAGGAATAAGTCTCGGCTAACTAC	Bacteria/Chloroflexi/Anaerolineae/Anaerolineales/Anaerolineaceae	19	0	22
613	GAATCTTGCGCAATGCGCGACAGCGTGACGCAGCAACACCGCGTGGGGGAAGAAGGCCTTCGGGTTGTAAACCCCTTTCAGGAGGGACGAAGGCCGGCCGGTGAACAGCCGTGCCGGTTGACGGTACCTCCACAAGAAGCCCCGGCTAACT	Bacteria/Actinobacteriota/Thermoleophilia/Solirubrobacterales/67-14	9	0	32
614	GAATCTTGCGCAATGCGCGAAAGCGTGACGCAGCAACACCGCGTGAGGGAAGACGGCCTTCGGGTTGTAAACCTCTTTCAGGAGGGACGAAGGTCGGCCGGTTAACAGCCGTGCCGGCTGACGGTACCTCCAGAAGAAGCTCCGGCTAACT	Bacteria/Actinobacteriota/Thermoleophilia/Solirubrobacterales/67-14	0	4	37
615	GAATATTGGTCAATGGACGAGAGTCTGAACCAGCCAAGTCGCGTGAGGGAAGACTGCCCTATGGGTTGTAAACCTCTTTTATAAGGGAAGAATAAGTTCTACGTGTAGAATGATGCCTGTACCTTATGAATAAGCATCGGCTAACT	Bacteria/Bacteroidota/Bacteroidia/Bacteroidales/Marinifilaceae/Odoribacter	40	0	0
616	GAATTTTGGACAATGGGGGCAACCCTGATCCAGCAACGCCGCGTGAATGAAGAAGGCCTTAGGGTTGTAAAGTTCTTTTGTCAGGGAAGAAAGTTTCTGTGCTAATACCATAGAACGATGACGGTACCTGAAGAATAAGCACCGGCTAACT	Bacteria/Proteobacteria/Gammaproteobacteria/Burkholderiales/Neisseriaceae	40	0	0
617	GGGAATCTTAGACAATGGGGGAAACCCTGATCTAGCCATGCCGCGTGAGCGATGACGGCCCTAGGGTTGTAAAGCTCTTTCGTCCGGGACGATAATGACGGTACCGGAAGAAGAAGCCCCGGCTAACTTCG	Bacteria/Proteobacteria/Alphaproteobacteria/Rhodobacterales/Rhodobacteraceae	40	0	0
618	GAATATTGGGCAATGCCCGAAAGGGTGACCCAGCAACGCCGCGTGGAGGATGAATGCCGTAAGGTTGTAAACTCCTGTTAGAGGGGAAGAAAAAGCCCGATCGACTCGGGAACTGACTGTACCCTCAGAGAAAGCCCCGGCTAACT	Bacteria/Bacteroidota/Ignavibacteria/Ignavibacteriales/Ignavibacteriaceae/Ignavibacterium	22	0	18
619	GAGGAATATTGGGCAATGGAGGCAACTCTGACCCAGCCATGCCGCGTGAGTGAGAAGGTTTTCGAATTGTAAAGCTCTTTCGGGTGTGAAGATGATGACGGTAACACCAGAAGAAGCCCCGGCAAACTTCGT	Bacteria/Proteobacteria/Alphaproteobacteria/Rhodospirillales	17	23	0
620	GGGAATATTGGACAATGGGCGCAAGCCTGATCCAGCCATGCCGCGTGAGTGAAGAAGGCCCTAGGGTTGTAAAGCTCTTTCACCTGTGAAGATGATGACGGTAGCAGGACAAGAAGCCCCGGCTAACTCCG	Bacteria/Proteobacteria/Alphaproteobacteria	13	0	27
621	GAATCTTCGGCAATGGACGAAAGTCTGACCGAGCAACGCCGCGTGAGTGAAGAAGGTTTTCGGATCGTAAAACTCTGTTGTTAGAGAAGAACAAGGACGTTAGTAACTGAACGTCCCCTGACGGTATCTAACCAGAAAGCCACGGCTAACT	Bacteria/Firmicutes/Bacilli/Lactobacillales/Enterococcaceae/Enterococcus	0	40	0
622	GGGAATATTGCACAATGGGGGAAACCCTGATGCAGCGACGCCGCGTGAAGGAAGAAGTATCTCGGTATGTAAACTTCTATCAGCAGGGAAGAAAATGACGGTACCTGACTAAGAAGCCCCGGCTAACTACG	Bacteria/Firmicutes/Clostridia/Lachnospirales/Lachnospiraceae/Blautia	0	40	0
623	GAATATTGCGCAATGGGGGCAACCCTGACGCAGCGACGCCGCGTGAGTGAGGAAGGTCTTCGGATCGTAAAGCTCTGTCAGAAGGGAAGAAGTGTTATACGGTTAATACCCGTATAATTTGACGGTACCTTCAGAGGAAGCACCGGCTAACT	Bacteria/Desulfobacterota/Desulfobulbia/Desulfobulbales/Desulfobulbaceae	0	0	40
624	GAATATTGGTCAATGGGCGAGAGCCTGAACCAGCCAAGTAGCGTGCAGGATGACGGCCCTATGGGTTGTAAACTGCTTTTATAAGGGAATAAAGTTAGTCTCGTGAGACTTTTTGCATGTACCTTATGAATAAGGACCGGCTAATT	Bacteria/Bacteroidota/Bacteroidia/Bacteroidales/Prevotellaceae/Prevotella	39	0	0
625	GAATTTTCCGCAATGGGCGAAAGCCTGACGGAGCAATACCGCGTGAGGGAAGACGGCCTATGGGTTGTAAACCTCTTTTTTCAGGGAGGAATCAATGACGTGTACCTGAAGAATAAGCATCGGCTAACT	Bacteria/Cyanobacteria/Cyanobacteriia/Chloroplast	39	0	0
626	GAATATTGCGCAATGGAGGAAACTCTGACGCAGCCACGCCGCGTGCAGGAAGACACCCCTCAGGGGCGTAAACTGCTTTTGTACGGGAAGAACACCTCCTTTTGGGAGGCCTGACGGTACCGTACGAATAAGGACCGGCTAACT	Bacteria/Bacteroidota/Rhodothermia/Rhodothermales/Rhodothermaceae/Rubrivirga	39	0	0
627	GAATCTTGCGCAATGGACGAAAGTCTGACGCAGCCACGCCGCGTGCAGGAAGACACCCCTCAGGGGCGTAAACTGCTTTTATATGGGAAGAACACCCTACTCGGTAGGGTCTGACGGTACCATACGAATAAGGACCGGCTAACT	Bacteria/Bacteroidota/Rhodothermia/Rhodothermales/Rhodothermaceae	39	0	0
628	GGAATTTTGCGCAATGGGCGAAAGCCTGACGCAGCGACACCGCGTGGAGGATGACGGTTCTCGGATTGTAAACTCCTTTCGGCAGGGAAGAATTTTGACGGTACCTGCAAAAGAAGCACCGGCTAACTAC	Bacteria	21	6	12
629	GAATATTGCGCAATGGGCGAAAGCCTGACGCAGCGACGCCGCGTGAGGGATGAAGGTTCTCGGATCGTAAACCTCTGTCAGGGGGGAAGAAACCCCCTCGTGTGAATAATGCGAGGGCTTGACGGTACCCCCAAAGGAAGCACCGGCTAACT	Bacteria/Desulfobacterota/Desulfovibrionia/Desulfovibrionales/Desulfovibrionaceae/Bilophila	13	26	0
630	GAATATTGGTCAATGGGCGAGAGCCTGAACCAGCCAAGTCGCGTGAGGGAAGACGGCCCTATGGGTTGTAAACCTCTTTTAGATGGGAGTAAAGTGTTCTACGCGTAGGATATTGCAAGTACCATCAGAATAAGCATCGGCTAATT	Bacteria/Bacteroidota/Bacteroidia/Bacteroidales	9	30	0
631	GAATATTGCGCAATGGGGGAAACCCTGACGCAGCAACGCCGCGTGATTGAAGAAGGCCTTCGGGTTGTAAAGATCTTTAATCAGGGACGAAACAAATGACGGTACCTGAAGAATAAGCTCCGGCTAACT	Bacteria/Firmicutes/Clostridia/Oscillospirales/Butyricicoccaceae/Butyricicoccus	0	39	0
632	GGGAATATTGCACAATGGAGGAAACTCTGATGCAGCGACGCCGCGTGAAGGATGAAGTATTTCGGTATGTAAACTTCTATCAGCAGGGAAGAAAATGACGGTACCTGACTAAGAAGCCCCGGCTAACTACG	Bacteria/Firmicutes/Clostridia/Lachnospirales/Lachnospiraceae/Dorea	0	39	0
633	GAATCATTCGCAATGGGCGAAAGCCTGACGGTGCGACGCCGCGTGGAGGATGACGGTCCTAGGATTGTAAACTCCTGTCATCGGTGAGTAAGGTTTCGCGGAGTCACTGCCGCGACGCTTGATAGTAGCCGAAGAGGAAGGGACGGCTAACT	Bacteria/Verrucomicrobiota/Verrucomicrobiae/Verrucomicrobiales/DEV007	0	0	39
634	GAATATTGGTCAATGGGCGCAAGCCTGAACCAGCCAAGTAGCGTGAGGGAAGACTGCCCTATGGGTTGTAAACCTCTTTTGTGCGGGGATAAAGTGTGGGACGTGTCCCATATTGCAGGTACCGCACGAATAAGGACCGGCTAATT	Bacteria/Bacteroidota/Bacteroidia/Bacteroidales/Prevotellaceae/Prevotellaceae_NK3B31_group	0	0	39
635	GGAATTTTGGGCAATGAGCGAAAGCTTGACCCAGCGACACCGCGTGAGGGAGTAAGGCCTTCGGGTTGTAAACCTCTTTTCCTGGGGAAGAATTCTGACGGTACCCAGGGAATAAGCCTCGGCCAACTAC	Bacteria/Chloroflexi/Dehalococcoidia/GIF9/AB-539-J10/SCGC-AB-539-J10	38	0	0
636	GGGAATCTTCGGCAATGGGGGCAACCCTGACCGAGCCATGCCGCGTGATCGATGACGGCCTTAGGGTTGTAAAGATCTTTCGCCCGCGAGGATAATGACGGTAGCGGGATAAGAAGCCCCGGCTAACTTCG	Bacteria/Proteobacteria/Alphaproteobacteria	34	0	4
637	GAATATTGGACAATGGGGGCAACCCTGATCCAGCCATGCCGCGTGTGTGAAGAAGGCCTTCGGGTTGTAAAGCACTTTCAGAAGTGAGGAAGGGCGTGCAGTTAATACCTGTATGTCTTGACGTTAGCTTCAGAAGAAGCACCGGCTAACT	Bacteria/Proteobacteria/Gammaproteobacteria/Oceanospirillales/Marinomonadaceae/Marinomonas	29	0	9
638	GGGAATCTTGGACAATGGGGGAAACCCTGATCCAGCCATGCCGCGTGAGCGATGAAGGCCTTAGGGTTGTAAAGCTCTTTCAGCGGGGACGATAATGACGGTACCCGCAGAAGAAGCCCCGGCTAACTCCG	Bacteria/Proteobacteria/Alphaproteobacteria/Rhodobacterales/Rhodobacteraceae/Oceanicella	23	15	0
639	GAATATTGGACAATGGGGGCAACCCTGATCCAGCGACGCCGCGTGGGTGAAGAAGGCCTGCGGGTTGTAAAGCCCTTTCGGTAGGGACGAAAGCTTTCGATCTAATAAATCGAAAGGTTGACTTAACCTACAAAAGAAGCACCGGCTAACT	Bacteria/Proteobacteria/Gammaproteobacteria/Steroidobacterales/Steroidobacteraceae	22	0	16
640	GAATTTTGGACAATGGGGGCAACCCTGATCCAGCAATGCCGCGTGTGTGAAGAAGGCCTTCGGGTTGTAAAGCACTTTTGTCCGGAAAGAAAGCGCGCTGGTTAATACCTGGCGTGGATGACGGTACCGGAAGAATAAGCACCGGCTAACT	Bacteria/Proteobacteria/Gammaproteobacteria/Burkholderiales/Burkholderiaceae/Cupriavidus	11	15	12
641	GAATATTGCACAATGGGCGCAAGCCTGATGCAGCCATGCCGCGTGTGTGAAGAAGGCCTTCGGGTTGTAAAGCACTTTCAGCGAGGAGGAAAGCTTAAGCGTTAATAGCGTTTAGGTGTGACGTTACTCGCAGAAGAAGGACCGGCTAACT	Bacteria/Proteobacteria/Gammaproteobacteria/Alteromonadales/Pseudoalteromonadaceae/Psychrosphaera	11	20	7
642	GAATTTTCCGCAATGGGCGCCAGCCTGACGGAGCAAGACCGCGTGGGGGAGGAAGGCTCTTGGGTTGTAAACCCCTTTTCTCAGGGAAGAACAAAATGACGGTACCTGAGGAATCAGCCTCGGCTAACT	Bacteria/Cyanobacteria/Cyanobacteriia/Cyanobacteriales/Phormidiaceae	11	0	27
643	GGGAATTTTGCTCAATGGGGGAAACCCTGAAGCAGCAACGCCGCGTGAGGGATGAAGGCCTTCGGGTTGTAAACCTCTTTTCTCAGGGACGATGATGACGGTACCTGAGGAATAAGCCACGGCTAACTACG	Bacteria/Chloroflexi/KD4-96	0	0	38
644	GAATATTGCACAATGGGCGAAAGCCTGATGCAGCGACGCCGCGTGAGGGATGACGGCCTTCGGGTTGTAAACCTCTTTCGACAGGGAAGAAGCGAAAGTGACGGTACCTGTAGAAGAAGCACCGGCTAACT	Bacteria/Actinobacteriota/Actinobacteria	0	0	38
645	GGGAATCTTAGACAATGGGGGCAACCCTGATCTAGCCATGCCGCGTGAGCGATGAAGGCCTTAGGGTTGTAAAGCTCTTTCACCGGGGAAGATAATGACGGTACCCGGAGAAGAAGCCCCGGCTAACTCCG	Bacteria/Proteobacteria/Alphaproteobacteria/Rhodobacterales/Rhodobacteraceae	0	0	38
646	GAATATTGGACAATGGGCGCAAGCCTGATCCAGCAATGCCGCGTGTGTGAAGAAGGCCTGAGGGTTGTAAAGCACTTTCAATAGAGACGAAAAGCTTAGGGTTAATACCCCTGAGTCTTGACTTAACCTATAGAAGAAGCACCGGCTAACT	Bacteria/Proteobacteria/Gammaproteobacteria/BD7-8	0	0	38
647	GAATATTGGTCAATGGACGAGAGTCTGAACCAGCCAAGTAGCGTGCAGGAAGACGGCCCTATGGGTTGTAAACTGCTTTTATAAGGGAATAAAGTTAGTCTCGTGAGACTTTTTGCATGTACCTTATGAATAAGGACCGGCTAATT	Bacteria/Bacteroidota/Bacteroidia/Bacteroidales/Prevotellaceae/Prevotella	37	0	0
648	GGAATATTGCGCAATGGGCGAAAGCCTGACGCAGCGACACCGCGTGGAGGATGAAGGTTCTTGGATCGTAAACTCCTTTCGGCAGGGAAGAATTTTGACGGTACCTGCAGAAGAAGCATCGGCTAACTAC	Bacteria/Cyanobacteria/Vampirivibrionia/Vampirovibrionales	37	0	0
649	GAATCTTGCGCAATGGGCGAAAGCCTGACGCAGCAACGCCGCGTGTGTGAAGAAGGCTTTCGAGTCGTAAAGCACTGTCAGGAGGGAAGAAGGACGTGACGTGTACCTCCAAAGGAAGCACCGGCCAACT	Bacteria/Desulfobacterota/Desulfuromonadia/Bradymonadales	37	0	0
650	AGGAATATTGCGCAATGGAGGAAACTCTGACGCAGCCATGCCGCGTGAGTGAAGAAGGCCTTAGGGTTGTAAAGCTCTTTCAGATGCGAAGATAATGACGGTAACATCAGAAGAAGCCCCGGCTAAATTCG	Bacteria/Proteobacteria/Alphaproteobacteria/Micavibrionales/Micavibrionaceae	22	0	15
651	GAATTTTGCGCAATGGGCGAAAGCCTGACGCAGCGATGCCGCGTGTGCGATGAAGGCCCTTGGGTCGTAAAGCACTGTCAACTGGGAAGAAAAGCGTATGGCTAATATCCATGCGTTCTGACGGTACCAGTAAAGGAAGCACCGGCTAACT	Bacteria	0	0	37
652	GGGAATATTGGACAATGGGCGAAAGCCTGATCCAGCAATGCCGCGTGAGTGATGAAGGCTCTAGGGTTGTAAAACTCTTTCAGCAGGGAAGATAATGACGGTACCTGCAGAAGAAGCACCGGCTAACTCCG	Bacteria/Proteobacteria/Alphaproteobacteria	36	0	0
653	GAATATTGCACAATGGGCGAAAGCCTGATGCAGCGACGCCGCGTGAGCGAAGAAGGCCTTCGGGTCGTAAAGCTCTTTTCTGTGTGACGAGAAATAGGACGGTAGCACAGGAATAAGTCTCGGCTAACT	Bacteria/Chloroflexi/Anaerolineae/SBR1031/A4b	36	0	0
654	GAATCTTTGGCAATGGGCGAAAGCCTGACCAAGCGACGCTGCGTGCGGGATGAAGGCCTTTGGGTTGTAAACCGCTGTCAGAGGGGATCAAAGGAAACTTGAGAGAGCCTCAGAGGAAGCGCGGGCTAAGT	Bacteria/Planctomycetota/Planctomycetes/Planctomycetales/Rubinisphaeraceae	30	0	6
655	GGAATATTGCGCAATGGAGGAAACTCTGACGCAGTGACGCCGCGTGCAGGAAGAAGGTTTTCGGATTGTAAACTGCTTTAGACAGGGAAGAGAAAGGACAGTACCTGTAGAATAAGCTCCGGCTAACTAC	Bacteria/Firmicutes/Clostridia/Clostridia_UCG-014	26	10	0
656	GGAATATTGCGCAATGGGCGAAAGCCTGACGCAGCCACGCCGCGTGAGCGATGAAGGCCTTAGGGTCGTAAAGCTCTGTGGAGAGAGAAGAAGCCTGACGGTATCTCTTTAGCAAGCACCGGCTAACTCC	Bacteria/Myxococcota/Polyangia	22	0	14
657	GAATATTGGACAATGGGCGGAAGCCTGATCCAGCCATGCCGCGTGCAGGAAGACGGCCCTATGGGTTGTAAACTGCTTTTATACAGGAAGAAACACTTTCACGAGTTGAGAGCTTGACGGTACTGTATGAATAAGCACCGGCTAACT	Bacteria/Bacteroidota/Bacteroidia/Flavobacteriales/Flavobacteriaceae	20	0	16
658	GAATATTGGACAATGGGCGCAAGCCTGATCCAGCCATCCCGCGTGAAGGATGAAGGCGCTACGCGTTGTAAACTTCTTTTGGACAAGATGAAACACTGTCATTTATGATGGATTGACGTTATTGTCAGAATAAGCACCGGCTAACT	Bacteria/Bacteroidota/Bacteroidia/Chitinophagales/Saprospiraceae/Lewinella	19	11	6
659	AGCAGGCGCGAAAATTGCCCAATCCTGACACAGGGAGGCAGTGACAAGAAATAACAACTTTCAACTTTGTTGAGAAGTGTAATGGGGATAATTTACAAACCTTACCGAAAGCAATTGGAGGGCAAGTCTGGTGCCAGC	Eukaryota/Ciliophora/Intramacronucleata/Conthreep/Oligohymenophorea	14	22	0
660	GAATATTGGACAATGGTCGAGAGACTGATCCAGCCATGCCGCGTGCAGGAAGACGGCCCTATGGGTTGTAAACTGCTTTTGTACGGGAAGAATAATGCCCACGTGTGGGCAGATGACGGTACCGTACGAATAAGGACCGGCTAACT	Bacteria/Bacteroidota/Bacteroidia/Flavobacteriales/Flavobacteriaceae/Robiginitalea	9	0	27
661	GAATATTGGGCAATGGAGGCAACTCTGACCCAGCCATGCCGCGTGAACGATGAAGGCCTTCGGGTCGTAAAGTTCTTTTATACGGGAAGAACCTGTTCCATGCGTGGGACACTGACGGTACCGTACGAATAAGCACCGGCTAACT	Bacteria/Bacteroidota/Bacteroidia/Cytophagales/Flammeovirgaceae/Algivirga	8	11	17
662	GAATATTGGGCAATGGGGGGAACCCTGACCCAGCAACGCCGCGTGGAGGAAGAAGGTTTTCGGATCGTAAACTCCTGTCCTTGGAGACGAGTAGAAGACGGTATCCAAGGAGGAAGCCCCGGCTAACTA	Bacteria/Firmicutes/Clostridia/Christensenellales/Christensenellaceae/Christensenellaceae_R-7_group	0	36	0
663	GAATTTTCCGCAATGGGCGAAAGCCTGACGGAGCAATCTCGCGTGAGGGATGACGGCCTATGGGTTGTAAACCTCTTTTTTCAGGGAGGAATCAATGACGTGTACCTGAAGAATAAGCATCGGCTAACT	Bacteria/Cyanobacteria/Cyanobacteriia/Chloroplast	0	0	36
664	GGGAATATTGGACAATGGGCGAAAGCCTGATCCAGCCATGCCGCGTGAGTGAAGAAGGCCTTAGGGTTGTAAAGCTCTTTCAGATGTGAAGATAATGACGGTAGCATCAGAAGAAGCCCCGGCTAACTTCG	Bacteria/Proteobacteria/Alphaproteobacteria	0	0	36
665	GAATATTGCACAATGGGCGCAAGCCTGATGCAGCCATGCCGCGTGTGTGAAGAAGGCCTTCGGGTTGTAAAGCACTTTCAGCGAGGAGGAAAGGTTAACGGTTAATACCCGTTAGCTGTGACGTTACTCGCAGAAGAAGCACCGGCTAACT	Bacteria/Proteobacteria/Gammaproteobacteria/Alteromonadales/Shewanellaceae/Ferrimonas	35	0	0
666	GGGAATTTTCCACAATGGACGAAAGTCTGATGGAGCAACGCCGCGTGCAGGATGAAAGCCTTCGGGTCGTAAACTGCTTTTATGAGTGATGAATATGACAGTAACTCAAGAATAAGGGACGGCTAACTACG	Bacteria/Patescibacteria/Saccharimonadia/Saccharimonadales	35	0	0
667	GAATATTGGACAATGGGCGAAAGCCTGATCCAGCAATGCCGCGTGTGTGAAGAAGGCCTGCGGGTTGTAAAGCACTTTCAGTTGGGAAGAAAAGCCTGGGGCTAATACCTTCGGGTCTTGACGTTACCTACAGAAGAAGCACCGGCTAACT	Bacteria/Proteobacteria/Gammaproteobacteria/EPR3968-O8a-Bc78	35	0	0
668	GAATATTGCACAATGGGCGCAAGCCTGATGCAGCCATGCCGCGTGTGTGAAGAAGGCTCTAGGGTTGTAAAGCACTTTCAGTCGGGAGGAAAGCTTGTAGATTAATACTCTGCAAGTGTGACGTTACCGACAGAAGAAGCACCGGCTAACT	Bacteria/Proteobacteria/Gammaproteobacteria/Oceanospirillales/Saccharospirillaceae	25	0	10
669	GAATATTGGACAATGGGCGCAAGCCTGATCCAGCAATGCCGCGTGTGTGAAGAAGGCCTGCGGGTTGTAAAGCACTTTCAGTTGGGAAGAAACGCTCAAGGTTAATACCCTTGGGAATTGACGTTACCGACAGAAGAAGCACCGGCCAACT	Bacteria/Proteobacteria/Gammaproteobacteria	20	0	15
670	GAATATTGCACAATGGGGGAAACCCTGATGCAGCCATGCCGCGTGTGTGAAGAAGGCCTTCGGGTTGTAAAGCACTTTCAGTAGGGAGGAAGGCCTGTAAGTTAATACCTTGCAGGATTGACGTTACCTACAGAAGAAGCACCGGCTAACT	Bacteria/Proteobacteria/Gammaproteobacteria/Cellvibrionales/Microbulbiferaceae/Microbulbifer	16	19	0
671	GAATATTGGGCAATGGGCGAAAGCCTGACCCAGCAACGCCGCGTGAAGGAAGAAGGCCTTCGGGTTGTAAACTTCTTTTAAGAGGGACGAAGAAGTGACGGTACCTCTTGAATAAGCCACGGCTAACTA	Bacteria/Firmicutes/Clostridia/Oscillospirales/Oscillospiraceae/NK4A214_group	0	35	0
672	GAATATTGGACAATGGGGGGAACCCTGATCCAGCAATGCCGCGTGTGTGAAGAAGGCCTGAGGGTTGTAAAGCACTTTCAGTGGGGAGGAGGCTTGATAGGTTAAGAGCTGATTGAGTGGACGTTACCCACAGAAGAAGCACCGGCTAACT	Bacteria/Proteobacteria/Gammaproteobacteria/Legionellales/Legionellaceae/Legionella	0	0	35
673	AGGAATTTTCCACAATGGGGGCAACCCTGATGGAGCAACGCCGCGTGCAGGATGAAGGTTTTCGGATTGTAAACTGCTTTTGTACGTGACGAATATGACGGTAGCGTACGAATAAGGATCGGCTAACTCCG	Bacteria/Patescibacteria/Saccharimonadia/Saccharimonadales	0	0	35
674	GAATATTGGACAATGGTCGGAAGACTGATCCAGCCATGCCGCGTGCAGGAAGACTGCCCTATGGGTTGTAAACTGCTTTTATACGGGAAGAAACCTCCCTTCGTGAGGGGAGCTGACGGTACCGTAAGAATAAGGATCGGCTAACT	Bacteria/Bacteroidota/Bacteroidia/Flavobacteriales/Flavobacteriaceae	34	0	0
675	GAATATTGCGCAATGGACGAAAGTCTGACGCAGCCACGCCGCGTGCAGGAAGACACCCCTCAGGGGCGTAAACTGCTTTTGTACGGGAAGAACACCCTGGTCGCCAGGGTCTGACGGTACCGTACGAATAAGGACCGGCTAACT	Bacteria/Bacteroidota/Rhodothermia/Rhodothermales/Rhodothermaceae	34	0	0
676	GAATATTGCACAATGGGCGCAAGCCTGATGCAGCCATGCCGCGTGTATGAAGAAGGCCTTCGGGTTGTAAAGTACTTTCAGTTGTGAGGAAGGGGGTGTTGTTAATAGCAACATCTCTTGACGTTAGCAACAGAAGAAGCACCGGCTAACT	Bacteria/Proteobacteria/Gammaproteobacteria/Vibrionales/Vibrionaceae/Vibrio	23	11	0
677	GGAATATTGCGCAATGGGCGAAAGCCTGACGCAGCAACGCCGTGTGGAGGAAGACGGTCCTAGGATTGTAAACTCCTGTTAGCAGTGAAGAATTCTGACTGTAACTGCAGAGGAAGCACCGGCTAACTAC	Bacteria	0	0	34
678	GAATATTGCACAATGGGCGCAAGCCTGATGCAGCCATGCCGCGTGTGTGAAGAAGGCCTTCGGGTTGTAAAGCACTTTCAGCAAGGAGGAAAGGCTAGTAGTTAATACCTGCTAGCTGTGACGTTACTTGCAGAAGAAGCACCGGCTAACT	Bacteria/Proteobacteria/Gammaproteobacteria	33	0	0
679	GAATTTTGCGCAATGGGGGAAACCCTGACGCAGCAACGCCGCGTGAGTGATGAAGGCTTTCGGGTCGTAAAGCTCTGTCAAGTGGGAAGAACCTGCTAGATGTTAACATCATTTAGCACTGACGGTACCACTAAAGGAAGCACCGGCTAACT	Bacteria/Desulfobacterota/Desulfobacteria/Desulfobacterales/Desulfosarcinaceae/SEEP-SRB1	33	0	0
680	GAATATTGCGCAATGGGCGAAAGCCTGACGCAGCGACGCCGCGTGGGGGATGAAGGTTTTCGGATTGTAAACCCCTTTCGTGAGGAAAGATAAAGTGGGTAACCACTTAGACGGTACCTCAAGAAGAAGCCACGGCTAACT	Bacteria/Nitrospirota/Nitrospiria/Nitrospirales/Nitrospiraceae/Nitrospira	25	8	0
681	GAATTTTGGACAATGGGCGCAAGCCTGATCCAGCCATGCCGCGTGAGTGAAGAAGGCCTTCGGGTTGTAAAGCTCTTTCGGCGGGGACGAAACGGTCCGGGCTAACACCACGGACTAATGACGGTACTCGCAGAAGAAGCACCGGCTAACT	Bacteria/Proteobacteria/Gammaproteobacteria/Burkholderiales/TRA3-20	20	0	13
682	GAATATTGGACAATGGTCGGAAGACTGATCCAGCCATGCCGCGTGCAGGAAGACGGCCCTATGGGTTGTAAACTGCTTTTATACAGGAAGAATAATGCCCACGTGTGGGCAGATGACGGTACTGTAAGAATAAGGACCGGCTAACT	Bacteria/Bacteroidota/Bacteroidia/Flavobacteriales/Flavobacteriaceae/Robiginitalea	17	0	16
683	GAATATTTAGCAATGGACGAAAGTCTGACTATGCGACGCCGCGTGCAGGATGAAGGCCTTCGGGTTGTAAACTGCTTTTGTCAGGGGAGAAAGTTATTCGGTTAATACCCGGATAATCTGACGGTACCTGACGAATAAGCCACGGCCAACT	Bacteria/Verrucomicrobiota/Omnitrophia/Omnitrophales	7	0	26
684	GGGAATATTGCACAATGGAGGAAACTCTGATGCAGCGATGCCGCGTGAGGGAAGAAGGTTTTCGGATTGTAAACCTCTGTCTTCAGGGACGATAATGACGGTACCTGAGGAGGAAGCTCCGGCTAACTACG	Bacteria/Firmicutes/Clostridia/Oscillospirales/Ruminococcaceae	0	33	0
685	GAATATTGCGCAATGGGCGAAAGCCTGACGCAGCTACGCCGCGTGTGTGATGAAGGCCCTCGGGTCGTAAAGCACTGTCGGGAGGAAAGAAGTTCTGACGGTACCTCCCAAGAAAGCACCGGCTAACTC	Bacteria/Bdellovibrionota/Bdellovibrionia/Bdellovibrionales/Bdellovibrionaceae/OM27_clade	0	0	33
686	GGGAATCTTGCGCAATGGGCGAAAGCCTGACGCAGCGATGCCGCGTGCGGGATGAAGGCCTTCGGGTTGTAAACCGCTTTCAGCAGGGACGAAATTGACGGTACCTGCAGAAGAAGCCCCGGCCAACTACG	Bacteria/Actinobacteriota/Acidimicrobiia/IMCC26256	0	0	33
687	GAATATTGCGCAATGGGGGAAACCCTGACGCAGCAACGCCGCGTGATTGAAGAAGGCCTTCGGGTTGTAAAGATCTTTAATCAGGGACGAAACAAATGACGGTACCTGAAGAATAAGCTCTGGCTAACT	Bacteria/Firmicutes/Clostridia/Oscillospirales/Butyricicoccaceae/Butyricicoccus	32	0	0
688	GAATATTGCGCAATGGGCGAAAGCCTGACGCAGCCACGCCGCGTGTGTGATGAAGGCCCTCGGGTCGTAAAGCACTGTCGGGAGGAAAGAAGATCTGACGGTACCTCCCAAGAAAGCACCGGCTAACTC	Bacteria/Bdellovibrionota/Bdellovibrionia/Bdellovibrionales/Bdellovibrionaceae/OM27_clade	32	0	0
689	GAATTTTGCGCAATGGGGGAAACCCTGACGCAGCAACGCCGCGTGAGTGATGAAGGCTTTCGGGTCGTAAAACTCTGTCAAGTGGGAAGAACCTGTTGAATGTTAATATCATTCAACACTGACGGTACCACTAAAGGAAGCACCGGCTAACT	Bacteria/Desulfobacterota/Desulfobacteria/Desulfobacterales/Desulfosarcinaceae	21	0	11
690	GAATATTGGACAATGGGGGAAACCCTGATCCAGCAACGCCGCGTGGAGGACGAAGGCCTGCGGGTCGTAAACTCCTGTCAGGTGGGACGAAAAGGCATCGGTGAATAGCCGGTGCCGCTGACGGTACCACCAGAGGAAGCCCCGGCTAACT	Bacteria/Acidobacteriota/Thermoanaerobaculia/Thermoanaerobaculales/Thermoanaerobaculaceae/Subgroup_10	18	0	14
691	GAATATTGCACAATGGGCGCAAGCCTGATGCAGCCATGCCGCGTGTGTGAAGAAGGCCTTCGGGTTGTAAAGCACTTTCAGCGGGGAGGAAGGCGGTGAGGTTAATAACCTCATCGATTGACGTTACCCGCAGAAGAAGCACCGGCTAACT	Bacteria/Proteobacteria/Gammaproteobacteria/Enterobacterales/Enterobacteriaceae/Klebsiella	0	32	0
692	GGATATTGCGCAATGGGGGAAACCCTGACGCAGCAACGCCGCGTGAAGGAAGACGGTTTTCGGATTGTAAACTTCTTTTGTTAAGGACGAAGAAAGTGACGGTACTTAACGAATAAGCTCCGGCTAACT	Bacteria/Firmicutes/Clostridia/Oscillospirales/Ruminococcaceae	0	32	0
693	GGGAATCATAGACAATGGGCGCAAGCCTGATCTTGCCATGCCGCGTGAACGATGAAGGCCTTAGGGTTGTAAAGTTCTTTCGCCGGTGACGATAATGACGGTAGCCGGAGAAGAAGCCCCGGCTAACTCCG	Bacteria/Proteobacteria/Alphaproteobacteria/Rhodobacterales/Rhodobacteraceae	0	32	0
694	AGGAATATTGGGCAATGGAGGCAACTCTGACCCAGCCATGCCGCGTGAGTGAAGAAGGTTTTCGGATTGTAAAGCTCTTTCGGGTGTGACGATGATGACGGTAGCACCTAAAGAAGCCCCGGCTAACTTCG	Bacteria/Proteobacteria/Alphaproteobacteria/Rhodospirillales	0	32	0
695	GAATATTGCACAATGGGCGAAAGCCTGATGCAGCGACGCCGCGTGAGGGATGACGGCCTTCGGGTTGTAAACCTCTTTCAGCTCCGAAGAAGCGCAAGTGACGGTAGGAGCAGAAGAAGCACCGGCTAACT	Bacteria/Actinobacteriota/Actinobacteria/Kineosporiales/Kineosporiaceae/Kineococcus	0	32	0
696	GGAATATTGCACAATGGACGCAAGTCTGATGCAGCAACGCCGCGTGGAGGATGACGGTCTTTGGATTGTAAACTCCTTTTCTCAGGGAAGAGAATGGACGGTACCTGAGGAATAAGTCACGGCTAACTAC	Bacteria/Chloroflexi/Anaerolineae/Caldilineales/Caldilineaceae	0	0	32
697	GAATATTGGACAATGGGGGCAACCCTGATCCAGCAATGCCGCGTGTGTGAAGAAGGCCTGCGGGTTGTAAAGCACTTTCAGTAGGGAAGAAAAGCCTAGGGTTAATAACCCTGAGTCTTGACGTCACCTACAGAAGAAGCACCGGCTAACT	Bacteria/Proteobacteria/Gammaproteobacteria	0	0	32
698	GGAATATTGGACAATGGGGGAAACCCTGATCCAGCAACGCCGCGTGAGGGATGAAGGTCTTTGGATTGTAAACCTCTTTTCTCAGGGAAGAGATAGGACGGTACCTGAGGAATAAGTCACGGCTAACTAC	Bacteria	0	0	32
699	GGGAATATTGCGCAATGGGCGAAAGCCTGACGCAGCAACGCCGCGTGGGGGATGAATGCCTTCGGGTTGTAAACCCCTTTCAGCAGGGACGAAAATGACGGTACCTGCAGAAGAAGCCCCGGCCAACTACG	Bacteria/Actinobacteriota/Acidimicrobiia/Microtrichales/Microtrichaceae/Sva0996_marine_group	0	0	32
700	GAATATTGGTCAATGGACGCAAGTCTGAACCAGCCATGCCGCGTGCAGGAAGACGGCTCTATGAGTTGTAAACTGCTTTTGTACGAGGGTAAACGCTCTTACGTGTAAGAGCCTGAAAGTATCGTACGAATAAGGATCGGCTAACT	Bacteria/Bacteroidota/Bacteroidia/Bacteroidales/Rikenellaceae/Alistipes	31	0	0
701	AGGAATATTGGACAATGGAGGCAACTCTGATCCAGCCATGCCGCGTGAGTGAAGAAGGCCTTAGGGTTGTAAAGCTCTTTCAATTGTGAAGATGATGACGGTAGCAATAGAAGAAGCCCCGGCTAAATTCG	Bacteria/Proteobacteria/Alphaproteobacteria/Micavibrionales/Micavibrionaceae	31	0	0
702	GAATATTGCACAATGGGCGCAAGCCTGATGCAGCCATGCCGCGTGTGTGAAGAAGGCCTTCGGGTTGTAAAGCACTTTCAGTCAGGAGGAAAGGTTAGTAGTTAATACCTGCTAGCTGTGACGTTACTGACAGAAGAAGCACCGGCTAACT	Bacteria/Proteobacteria/Gammaproteobacteria/Alteromonadales/Pseudoalteromonadaceae/Pseudoalteromonas	31	0	0
703	GGGAATCTTGCACAATGGAGGAAACTCTGATGCAGCGATGCCGCGTGAGTGAAGAAGGCCTTTGGGTTGTAAAGCTCTTTTGTAGGGGAAGATAATGACTGTACCCTAAGAATAAGGTCCGGCTAACTTCG	Bacteria/Proteobacteria/Alphaproteobacteria/SAR11_clade/Clade_III	31	0	0
704	GAATATTGGTCAATGGTCGGAAGACTGAACCAGCCATGCCGCGTGAAGGAAGAAGGATCTATGGTTTGTAAACTTCTTTTATTTGGGAATAAACCTCTCTACGTGTAGAGAGCTGAAGGTACCAAATGAATAAGCACCGGCTAACT	Bacteria/Bacteroidota/Bacteroidia/Flavobacteriales/Crocinitomicaceae/Fluviicola	20	0	11
705	GAATTTTGGACAATGGGGGCAACCCTGATCCAGCAATGCCGCGTGAGTGAAGAAGGCCTTCGGGTTGTAAAGCTCTTTTGTCAGGGAAGAAACGGTGGGAGCGAATAACTTCTACTAATGACGGTACCTGAAGAATAAGCACCGGCTAACT	Bacteria/Proteobacteria/Gammaproteobacteria/Burkholderiales/Oxalobacteraceae	20	0	11
706	GAATATTGGACAATGGGCGCAAGCCTGATCCAGCAACGCCGCGTGGAGGACGAAGGCCTTCGGGTCGTAAACTCCTGTCAGGTGGGGAGAAAAGGTGTCGGCAAATAGTCGGCACTCTTGACGGTACCACCAGAGGAAGCCCCGGCTAACT	Bacteria/Acidobacteriota/Thermoanaerobaculia/Thermoanaerobaculales/Thermoanaerobaculaceae/Subgroup_10	14	0	17
707	GAATCTTGGTCAATGGGCGAAAGCCTGAACCAGCGACGCCGCGTGAGTGATGAAGGCCTTCGGGTTGTAAAGCTCTGTGGGGCGAGACGAAAAAGCCATTTCTAATAGGAGTGGTGTTGACGGTATCGCCTTAGCAAGCACCGGCTAACT	Bacteria/Myxococcota/Polyangia/Polyangiales/Sandaracinaceae	6	25	0
708	GAATATTGGACAATGGGCGAAAGCCTGATCCAGCAATGCCGCGTGTGTGAAGAAGGCCTGCGGGTTGTAAAGCACTTTCAGTAGGGAGGAAAAGCTAGGTGTTAATACCATCTAGTCTTGACGTTATCTACAGAAGAAGCACCGGCTAACT	Bacteria/Proteobacteria/Gammaproteobacteria/Ectothiorhodospirales/Ectothiorhodospiraceae	0	31	0
709	GAATATTGCACAATGGAGGAAACTCTGATGCAGCCATGCCGCGTGTGTGAAGAAGGCCTTCGGGTTGTAAAGCACTTTCGGAGGGGAGGAAGAAAATGACGTTACCCTCAGAAGAAGCACCGGCTAACT	Bacteria/Proteobacteria/Gammaproteobacteria/Aeromonadales/Succinivibrionaceae/Succinivibrio	0	31	0
710	GAATATTGGGCAATGGAGGCAACTCTGACCCAGCCATGCCGCGTGCAGGAAGACTGCCCTATGGGTTGTAAACTGCTTTTATACAGGAAGAAACTTACCCACGTGTGGGTAACTGACGGTACTGTAAGAATAAGGACCGGCTAACT	Bacteria/Bacteroidota/Bacteroidia/Flavobacteriales/Flavobacteriaceae/Lutimonas	0	0	31
711	GGAATATTGCGCAATGGGCGAAAGCCTGACGCAGCGACGCCGCGTGGGTGAAGAAGGTTTTCGGATCGTAAAACCCTTTTCTGTGTGACGAGAGAGGACGGTAGCACAGGAATAAGTGTCGGCTAACTAC	Bacteria/Chloroflexi/Anaerolineae/SBR1031/A4b	0	0	31
712	GGAATATTGCACAATGGGCGCAAGCCTGATGCAGCAACGCCGCGTGAAGGAAGACGGTTTTCGGATTGTAAACTTCTGTTCTTAGTGAAGAATAATGACGGTAGCTAAGGAGCAAGCCACGGCTAACTAC	Bacteria/Firmicutes/Clostridia/Oscillospirales	30	0	0
713	ACGAATATTCCGCAATGCGCGAAAGCGTGACGGAGCAATGCCGCGTGCAGGATGAAGCCCCTCGGGGTGTAAACTGCTGTCAGGGTTTAGGAATCCATGACCAGACCCAAAGGAAGGACCGGCTAACTCTG	Bacteria/Planctomycetota/Phycisphaerae/Phycisphaerales/Phycisphaeraceae	30	0	0
714	GAATATTGGACAATGGGCGCAAGCCTGATCCAGCAATGCCGCGTGTGTGAAGAAGGCCTGAGGGTTGTAAAGCACTTTCAATGGTGAGGAAGGTCATAAGGTTAATAGCCTTGTGAATTGACGTTAACTATAGAAGAAGCACCGGCTAACT	Bacteria/Proteobacteria/Gammaproteobacteria	17	0	13
715	GAATATTGGACAATGGGCGGGAGCCTGATCCAGCCATGCCGCGTGCAGGAAGACGGCCCTATGGGTTGTAAACTGCTTTTTTACGGGAAGAAAAAGGGGCACGTGTGCCCTGTTGACGGTACCGTACGAATAAGGACCGGCTAACT	Bacteria/Bacteroidota/Bacteroidia/Flavobacteriales/Flavobacteriaceae	14	0	16
716	GAATATTGGACAATGGGCGAAAGCCTGATCCAGCCATGCCGCGTGCAGGAAGACGGCCCTACGGGTCGTAAACTGCTTTTGCGCGGGAAGAAACCCCCGGTCGCGCACCGGGGCCGACGGTACCGCGAGAATAAGGATCGGCTAACT	Bacteria/Bacteroidota/Bacteroidia	12	0	18
717	GGAATTTTGCGCAATGGGCGAAAGCCTGACGCAGCAACGCCGCGTGATTGATAAAGCCCTTCGGGGTGTAAAGATCTGTCAGTGGGGACGAAACTTGACGGTACCCACAGAGGAAGCACCGGCTAACTCC	Bacteria/Cyanobacteria/Vampirivibrionia/Gastranaerophilales	0	30	0
718	AGGGATATTGCGCAATGGGCGAAAGCCTGACGCAGCGACGCCGCGTGGGTGAAGAAGGGTTTCGGCTCGTAAAGCCCTTTTCTGTGTGACGATAATGACGGTAGCACAGGAAGAAGTGTCGGCTAACTACG	Bacteria/Chloroflexi/Anaerolineae/SBR1031/A4b	0	0	30
719	GAATATTGCACAATGGGCGCAAGCCTGATGCAGCCATGCCGCGTGTGTGAAGAAGGCCTTCGGGTTGTAAAGCACTTTCAGCAGTGAGGAAGGTAGTGTATTTAATAGATGCATTATTTGACGTTAGCTGCAGAAGAAGCACCGGCTAACT	Bacteria/Proteobacteria/Gammaproteobacteria/Vibrionales/Vibrionaceae/Vibrio	0	0	30
720	GAATTTTCCGCAATGGACGAAAGTCTGACGGAGCAATCCCGCGTGGAGGATGACACCTTTCGGGGCGTAAACTCCTTTTCTGAGGGAAGAAATTTTGACGGTACCTCAGGAATAAGCACCGGCTAACTA	Bacteria/Patescibacteria/Gracilibacteria	29	0	0
721	GAATATTGGGCAATGGGCGAAAGCCTGACCCAGCAACGCCGCGTGAGGGAAGAAGGGTTTCGGCTCGTAAACCTCTGTCCTATGGGACGAAGGAAGTGACGGTACCATAGGAGGAAGCCCCGGCTAACT	Bacteria/Firmicutes/Clostridia/Christensenellales/Christensenellaceae/Christensenellaceae_R-7_group	12	17	0
722	GAATATTGGACAATGGGCGCAAGCCTGATCCAGCCATACCGCGTGGGTGAAGAAGGCCTTCGGGTTGTAAAGCCCTTTTGTTGGGAAAGAAAAGCAGCCGGCTAATATCCGGTTGTTCTGACGGTACCCAAAGAATAAGCACCGGCTAACT	Bacteria/Proteobacteria/Gammaproteobacteria/Xanthomonadales/Xanthomonadaceae	0	29	0
723	GAATATTGGTCAATGGACGGGAGTCTGAACCAGCCAAGTAGCGTGAAGGATGACTGCCCTATGGGTTGTAAACTTCTTTTATACGGGAATAAAGTGATCCACGTGTGGATTTTTGTATGTACCGTATGAATAAGGATCGGCTAACT	Bacteria/Bacteroidota/Bacteroidia/Bacteroidales/Bacteroidaceae/Bacteroides	0	29	0
724	GGGAATCTTGGACAATGGGGGCAACCCTGATCCAGCGACGCCGCGTGGGTGACGAAGGCCTTCGGGTTGTAAAGCCCTTTTCTCGGGGAAGATGATGACGGTACCCGAGGAATAAGCACCGGCTAACTCCG	Bacteria/Proteobacteria/Alphaproteobacteria/Tistrellales/Geminicoccaceae	0	0	29
725	GAATATTGGACAATGGTCGAGAGACTGATCCAGCCATGTCGCGTGCAGGAAGACGGCCCTATGGGTTGTAAACTGCTTTTCTACAGGGAGAAACCCCCGGACGAGTTCGGGGCTGACGGTACTGTAGGAATAAACACCGGCTAACT	Bacteria/Bacteroidota/Bacteroidia/Flavobacteriales/Flavobacteriaceae	0	0	29
726	GAATATTGGACAATGGGCGAAAGCCTGATCCAGCCACGCCGCGTGAAGGATGAAGGTCTTATGGATTGTAAACTTCTTTTATATAGGAAGAAAAAGCCCTTGCGAGGGAAACTGACGGTACTATATGAATAAGCACCGGCTAACT	Bacteria/Bacteroidota/Bacteroidia	0	0	29
727	GGGAATCTTGGACAATGGGGGAAACCCTGATCCAGCCATGCCGCGTGAGTGATGAAGGCCCTAGGGTCGTAAAACTCTTTCGCTGGGGAAGATAATGACGGTACCCAGTAAAGAAACCCCGGCTAACTCCG	Bacteria/Proteobacteria/Alphaproteobacteria/Rhodobacterales/Rhodobacteraceae	0	0	29
728	GAATCTTCCGCAATGGACGAAAGTCTGACGGAGCAACGCCGCGTGAGTGAAGAAGGTTTTCGGATCGTAAAGCTCTGTTGTTAAGGAAGAACACCATGGATAGGAAATGATCGATGGATGACGGTACTTAACCAGAAAGCCACGGCTAACT	Bacteria/Firmicutes/Bacilli/Staphylococcales/Staphylococcaceae/Auricoccus-Abyssicoccus	28	0	0
729	GAATATTGGACAATGGGCGCAAGCCTGATCCAGCCACGCCGCGTGAGTGATGAAGGCCTTCGGGTTGTAAAGCTCTGTGGGTAAGAACGAAAAAAGTTAGTTCAAATAGGGCTAGCTCTTGACGGTACTTACTTAGCAAGCACCGGCTAACT	Bacteria/Myxococcota/Polyangia	28	0	0
730	GAATATTGGGCAATGGGCGCAAGCCTGACCCAGCAACGCCGCGTGAGGGAAGAAGGTCTTCGGATTGTAAACCTCTGTCGCAAGGGACGAAGGCGTGACGGTACCTTGTGAGGAAGCCCCGGCTAACTA	Bacteria/Firmicutes/Clostridia/Christensenellales/Christensenellaceae	28	0	0
731	GAATTTTGCGCAATGGGGGAAACCCTGACGCAGCAACGCCGCGTGAGTGATGAAGGCTTTCGGGTCGTAAAGCTCTGTCAAGTGAGAAGAACCTGCCTTTTGCTAATATCACTGGGCACTGACGGTATCACTGAAGGAAGCACCGGCTAACT	Bacteria/Desulfobacterota/Desulfobacteria/Desulfobacterales/Desulfosarcinaceae/Sva0081_sediment_group	28	0	0
732	GAATAATTCACAATGGACGAAAGTCTGATGGTGCAACGCCGCGTGGAGGATGACGGTCTTCGGATTGTAAACTCCTGTCATCGGGGAGTAAGACCTGGGTGTTAAAAGCACACAGGGTTGATAGTACCCGAAGAGGAAGGGACGGCTAACT	Bacteria/Verrucomicrobiota/Verrucomicrobiae/Verrucomicrobiales/Rubritaleaceae/Haloferula	28	0	0
733	GGAATCTTGTCCAATGGGCGAAAGCCTGAGACAGCGACGCCGCGTGAGGGATGAAGGCTCTCGGGTTGTAAACCTCTTTCAGGAGGGACGAATTCTGACGGTACCTCCAGAAGAAGCCCCGGCTAACTAC	Bacteria/Actinobacteriota	19	9	0
734	GAATCTTCGGCAATGGACGCAAGTCTGACCGAGCGACGTCGCGTGCGGGATGAAGGCCCTCGGGTTGTAAACCGCTGTCAGAGGGGAGGAAATCGTAGTTGGCTATCCTTCTACGTTGACCGAGCCTCAGAGGAAGCACGGGCTAAGT	Bacteria/Planctomycetota/Planctomycetes/Planctomycetales/Gimesiaceae	16	0	12
735	GCGTAAATTACCCAATCCTAACACAGGGAGGTAGTGACAATAAATAACAATGCCGGGCTTTTGATAGTTTGGCAATTGGAATGAGAACAATTTAAATCCCTTATCAAGGATCAATTGGAGGGCAAGTCTGG	Eukaryota	15	6	7
736	GAATCTTCCACAATGGACGCAAGTCTGATGGAGCAACGCCGCGTGAGTGAAGAAGGTCTTCGGATCGTAAAGCTCTGTTGTTGGTGAAGAAGGATAGAGGCAGTAACTGGTCTTTATTTGACGGTAATCAACCAGAAAGTCACGGCTAACT	Bacteria/Firmicutes/Bacilli/Lactobacillales/Lactobacillaceae/Lactobacillus	0	28	0
737	GAATCTTGCACAATGGGCGCAAGCCTGATGCAGCCACGCCGCGTGGAGGAAGAATGCCTTAGGGTTGTAAACTCCTTTCAGCAGGGAAGAAGCGAGAGTGACGGTACCTGCAGAAGAAGGTCCGGCCAACT	Bacteria/Actinobacteriota/Actinobacteria/Nitriliruptorales/Nitriliruptoraceae	0	0	28
738	GAATATTGGACAATGGGCGAAAGCCTGATCCAGCAATGCCGCGTGTGTGAAGAAGGCCTGCGGGTTGTAAAGCACTTTCAGCAGGGAAGAAAAGCCTAGGGTTAATACCCCTGAGTCTTGACGTTACCTGCAGAAGAAGCACCGGCTAACT	Bacteria/Proteobacteria/Gammaproteobacteria	0	0	28
739	GAATCTTCGGCAATGGGCGAAAGCCTGACCGAGCAATGCCGCGTGCGGGATGAAGGCCTTCGGGTTGTAAACCGTAAAAGTGAGGAGGAAGGACCTGCGAAGAGCAGGTTTTGACCGATCCACAGTAAGGACGGGCTAAGT	Bacteria/Planctomycetota/Planctomycetes/Pirellulales/Pirellulaceae	0	0	28
740	GAATATTGCACAATGGGCGCAAGCCTGATGCAGCGACGCCGCGTGGGGGATGACGGCCTTCGGGTTGTAAACCTCTTTCAGCATCGACGAAGCGCAAGTGACGGTAGATGCAGAAGAAGCACCGGCCAACT	Bacteria/Actinobacteriota/Actinobacteria/Corynebacteriales/Mycobacteriaceae/Mycobacterium	0	0	28
741	GAATATTGGACAATGGGCGAAAGCCTGATCCAGCAACGCCGCGTGAGTGATGAAGGCCTTAGGGTTGTAAAGCTCTGTCAGTTGGAACGAAAAAAGGTGTTTTAATACAACACCTCTTGACGGTACCTTCAAAGGAAGCACCGGCTAACT	Bacteria	0	0	28
742	GGGAATATTGGACAATGGGCGGAAGCCTGATCCAGCCATGCCGCGTGAGTGATGAAGGTCTTCGGATTGTAAAGCTCTTTTAGCAGGGACGATAATGACGGTACCTGCAGAATAAGCCCCGGCTAACTTCG	Bacteria/Proteobacteria/Alphaproteobacteria/Rhizobiales/Hyphomicrobiaceae/Hyphomicrobium	0	0	28
743	GAATATTGGACAATGGGCGCAAGCCTGATCCAGCAATGCCGCGTGTGTGAAGAAGGCCTGCGGGTTGTAAAGCACTTTCAGTAGAGAAGAAAAGCACAGGGTTAATAGCCCTGAGTCTTGACGTAACCTACAGAAGAAGCACCGGCTAACT	Bacteria/Proteobacteria/Gammaproteobacteria/Steroidobacterales/Woeseiaceae/Woeseia	27	0	0
744	GGGAATCTTGGACAATGGGGGAAACCCTGATCCAGCCATGCCGCGTGAGTGATGAAGGCCCTAGGGTTGTAAAACTCTTTCAGCGGGGACGATAATGACGGTACCCGCAGAAGAAGCTCCGGCTAACTTCG	Bacteria/Proteobacteria/Alphaproteobacteria/Rhizobiales/KF-JG30-B3	27	0	0
745	GAATATTGCGCAATGGGGGCAACCCTGACGCAGCGACGCCGCGTGAGTGAGGAAGGTCTTCGGATCGTAAAGCTCTGTCAGAAGGGAAGAAGTGTTATATGGTTAATACCCATGTAATTTGACGGTACCTTCAGAGGAAGCACCGGCTAACT	Bacteria/Desulfobacterota/Desulfobulbia/Desulfobulbales/Desulfobulbaceae	27	0	0
746	GAATCTTGCGCAATGGGCGAAAGCCTGACGCAGCCACGCCGCGTGGAGGATGACACCCCTCAGGGGCGTAAACTCCTTTTATACGGGAAGAACACCCTGCTCGGCAGGGTCTGACGGTACCGTATGAATAAGCACCGGCTAACT	Bacteria/Bacteroidota/Rhodothermia/Rhodothermales/Rhodothermaceae	27	0	0
747	GGGAATATTGCACAATGGGCGAAAGCCTGATGCAGCGACACCGCGTGCGGGATGAAGGCCTTCGGGTTGTAAACCGCTTTCAGGAGGGACGAAAATGACGGTACCTCCAGAAGAAGGCCCGGCCAACTACG	Bacteria/Actinobacteriota/Acidimicrobiia/Actinomarinales	27	0	0
748	GAATCTTGCACAATGGGCGAAAGCCTGATGCAGCCACGCCGCGTGAGGGACGAATGTCTTCGGATTGTAAACCTCTTTCAGTCGTGAAGAAGCGCAAGTGACGGTAACGACAGAAGAAGCCCCGGCTAACT	Bacteria/Actinobacteriota/Actinobacteria/Nitriliruptorales/Nitriliruptoraceae	21	6	0
749	GAATATTGCGCAATGGGCGAAAGCCTGACGCAGCAACGCCGCGTGGGTGATGAAGGCCTTCGGGTCGTAAAGCCCTGTCGGGGGGAACGAACGTTCCCGAGGTTAACAGCCTCGGGAAGTGACGGTACCCTCAAAGGAAGCACCGGCTAACT	Bacteria/RCP2-54	15	0	12
750	GAATATTGCGCAATGGGGGAAACCCTGACGCAGCAACGCCACGTGAGTGAGGAAGGCCTTCGGGTTGTAAAACTCTGTCCTAGGGGAAAAACGACATTATGGTTAATACCCATAGTGTGTGATGGTACCCTTGAAGAAAGCACCGGCTAACT	Bacteria/Bdellovibrionota/Bdellovibrionia/Bacteriovoracales/Bacteriovoracaceae/Peredibacter	13	0	14
751	GAATCTTCCACAATGGACGCAAGTCCGATGGAGCGACGCCACGTGCGGGAAGAAGGCCTTCGGGTTGTAAACCGCTGTTGGAGGGGATGAAAGTTTAAGGGGTACACTCCTTAAGCCTGACAAAGCCTCTGAGGAAGCGCGGGCTAAGT	Bacteria	12	15	0
752	GAATATTGGGCAATGGACGAGAGTCTGACCCAGCCATGCCGCGTGCAGGAAGACGGCCTATTGGGTTGTAAACTGCTTTTATCTGGGAAGAAAAGGCCCATGCGTGGGACATTGCCGGTACCAGATGAATAAGCACCGGCTAACT	Bacteria/Bacteroidota/Bacteroidia/Cytophagales/Cyclobacteriaceae/Algoriphagus	12	0	15
753	GAATATTGGACAATGGAGGCAACTCTGATCCAGCCATGCCGCGTGCAGGAAGACTGCCCTATGGGTTGTAAACTGCTTTTATACAGGAAGAAACCTTCCCACGTGTGGGGAGCTGACGGTACTGTATGAATAAGGATCGGCTAACT	Bacteria/Bacteroidota/Bacteroidia/Flavobacteriales/Flavobacteriaceae	11	16	0
754	GAATCTTCCGCAATGGACGAAAGTCTGACGGAGCAACGCCGCGTGAGTGATGACGGCCTTCGGGTTGTAAAGCTCTGTGATCGGGGACGAATGGCTGGTATGCTAATACCATATCAGAGTGACGGTACCCGAATAGCAAGCCACGGCTAACT	Bacteria/Firmicutes/Negativicutes/Veillonellales-Selenomonadales/Veillonellaceae/Dialister	9	18	0
755	GAATATTGGACAATGGGCGGAAGCCTGATCCAGCCATTCCGCGTGAAGGAAGACGGCCTTATGGGTTGTAAACTTCTTTTAGATGGGAAGAAACCCCTGGATTTATCTGGGGCTGACGGTACCATCAGAATAAGCACCGGCTAACT	Bacteria/Bacteroidota/Bacteroidia/Chitinophagales/Saprospiraceae	6	6	15
756	GAATATTGCGCAATGGAGGAAACTCTGACGCAGCAATGCCACGTGAGTGAGGAAGGCCTTCGGGTTGTAAAGCTCTGTCCTATAGGAAGAACGGCATTACGGTTAATACCCGTAGTGTTTGACGGTATTATAGAAGAAAGCACCGGCTAACT	Bacteria/Bdellovibrionota/Bdellovibrionia/Bacteriovoracales/Bacteriovoracaceae/Peredibacter	0	27	0
757	GGGAATCTTGCGCAATGGGCGAAAGCCTGACGCAGCAACGCCGCGTGGGGGAAGAAGGCTCTCGGGTCGTAAACCCCTTTCAGCAGGGACGAAAATGACGGTACCTGCAGAAGAAGGACCGGCCAACTACG	Bacteria/Actinobacteriota/Acidimicrobiia/Microtrichales/Microtrichaceae	0	0	27
758	GGGAATCTTGGACAATGGGGGAAACCCTGATCCAGCCATGCCGCGTGAGCGATGAAGGCCTTAGGGTTGTAAAGCTCTTTCACCGGGGACGATAATGACGGTACCCGGAGAAGAAGCCCCGGCTAACTCCG	Bacteria/Proteobacteria/Alphaproteobacteria/Rhodobacterales/Rhodobacteraceae/Albidovulum	0	0	27
759	GGGAATATTGGACAATGGGCGAAAGCCTGATCCAGCCATGCCGCGTGGATGAAGAAGGCCCTAGGGTTGTAAAATCCTTTCGCTAGGGAAGATAATGACGGTACCTAGTAAAGAAGCCCCGGCTAATTTCG	Bacteria/Proteobacteria/Alphaproteobacteria/Caulobacterales/Parvularculaceae/Marinicaulis	0	0	27
760	GGGAATTTTGGGCAATGGGCGAAAGCCTGACCCAGCAACGCCGCGTGAAGGATGAAGTCCCTCGGGATGTAAACTTCGGAAATATAGGAAGAATAAATGACGGTACTATATCTAAGGTCCGGCTAACTACG	Bacteria/Acidobacteriota/Blastocatellia/Blastocatellales/Blastocatellaceae/Blastocatella	0	0	27
761	GAATATTGGACAATGGGTTAGCGCCTGATCCAGCCATCCCGCGTGCAGGATGACGGCCCTATGGGTTGTAAACTGCTTTTATACTTAAATAAACCTACTTACGTGCTAAGTAGCTGAAGGTAAAGTATGAATAAGCACCGGCTAACT	Bacteria/Bacteroidota/Bacteroidia/Flavobacteriales/Weeksellaceae	26	0	0
762	GAATATTGGACAATGGGCGCAAGCCTGATCCAGCAACGCCGCGTGGAGGACGAAGGCCTTCGGGTCGTAAACTCCTGTCAGTTGGGACGAAAAGTCGTCGGTCAATACCCGGCGATCATGACGGTACCAGCAGAGGAAGCCCCGGCTAACT	Bacteria/Acidobacteriota/Thermoanaerobaculia/Thermoanaerobaculales/Thermoanaerobaculaceae/Subgroup_10	26	0	0
763	GAATCTTCCACAATGGACGCAAGTCCGATGGAGCGACGCCACGTGCGGGAAGAAGGCCTTCGGGTTGTAAACCGCTGTTGAAGGGGAGGAAAGCTTTAGGGGTACACTCCTATTGCGTGACCGAGCCTTTGAGGAAGCGCGGGCTAAGT	Bacteria	26	0	0
764	GAATATTGCGCAATGGGGGCAACCCTGACGCAGCAACGCCGCGTGTGTGAAGAAGGCCCTCGGGTCGTAAAGCACTGTCGAATAGAACGAGCCGGTTCCGGTTAATACCCGGGACCCCGACGGTACTATTTGAGGAAGCACCGGCTAACT	Bacteria/Desulfobacterota	23	3	0
765	GAATATTGGACAATGGGCGAAAGCCTGATCCAGCCATCCCGCGTGCAGGAAGAATGCCCTATGGGTTGTAAACTGCTTTTACAAGGGAAGAAACCCTGGGATTTATCCCGGGCTGACGGTACCTTGCGAATAAGCACCGGCTAACT	Bacteria/Bacteroidota/Bacteroidia/Chitinophagales/Saprospiraceae	21	0	5
766	GAATATTGGACAATGGAGGCAACTCTGATCCAGCCATGCCGCGTGCAGGATGACGGCCCTACGGGTTGTAAACTGCTTTTGTATGGGAATAAACCCCTTTACGTGTAGAGGGCTGAAGGTACCATACGAATAAGGATCGGCTAACT	Bacteria/Bacteroidota/Bacteroidia/Flavobacteriales/Cryomorphaceae/Owenweeksia	21	0	5
767	GAATTTTCGGCAATGGGGGAAACCCTGACCGAGCAACGCCGCGTGAAGGAAGAAGTAATTCGTTATGTAAACTTCTGTCATAGAGGAAGAACGGTGGATATAGGGAATGATATCCAAGTGACGGTACTCTATAAGAAAGCCACGGCTAACT	Bacteria/Firmicutes/Bacilli/Erysipelotrichales/Erysipelatoclostridiaceae/Erysipelotrichaceae_UCG-003	11	15	0
768	GAATATTGGACAATGGGCGGAAGCCTGATCCAGCCATGCCGCGTGTGTGAAGAAGGCCTTAGGGTTGTAAAGCACTTTCAGGGGTGAGGAAGGGTGATTGGTTAATACCCAATTATCTTGACGTTAGCCCCAGAAGAAGCACCGGCTAACT	Bacteria/Proteobacteria/Gammaproteobacteria/Oceanospirillales/Marinomonadaceae/Marinomonas	11	0	15
769	GAATCTTGCGCAATGGGCGAAAGCCTGACGCAGCGACGCCGCGTGGGGGAGGAAGGCCCTAGGGTTGTAAACCCCTGTCAGGCGGGACGAACCGTGGACGGACGAATAGCCTGTTCACCTGACGGTACCGCCAGAGGAAGCTCCGGCTAACT	Bacteria/Gemmatimonadota/PAUC43f_marine_benthic_group	10	0	16
770	GAATATTGCGCAATGGGGGCAACCCTGACGCAGCAACGCCGCGTGCAGGAAGAAGGTCTTCGGATTGTAAACTGTTGTCGCAAGGGAAGAAGACAGTGACGGTACCTTGTGAGAAAGTCACGGCTAACT	Bacteria/Firmicutes/Clostridia/Monoglobales/Monoglobaceae/Monoglobus	5	21	0
771	GAATATTGCGCAATGGACGAAAGTCTGACGCAGCCACGCCGCGTGCAGGAAGACACCCCTCAGGGGCGTAAACTGCTTTTGTACGGGAAGAACACCTTGGTCGCCAAGGTCTGACGGTACCGTACGAATAAGGACCGGCTAACT	Bacteria/Bacteroidota/Rhodothermia/Rhodothermales/Rhodothermaceae/Rubrivirga	0	26	0
772	GAATATTGGACAATGGGCGCAAGCCTGATCCAGCAATGCCGCGTGTGTGAAGAAGGCCTGCGGGTTGTAAAGCACTTTCAGCAGGGAAGAAAAGCTCGGGGCTAATATCTCCGGGTCTTGACGTTACCTGTAGAAGAAGCACCGGCTAACT	Bacteria/Proteobacteria/Gammaproteobacteria	0	16	10
773	GAATATTGGACAATGGGCGAAAGCCTGATCCAGCCATCCCGCGTGCAGGATGAATGCCCTATGGGTTGTAAACTGCTTTTAGATAGGAAGAAACCCCCTGACTTGTCAGGGGCTGACGGTACTATCAGAATAAGCACCGGCTAACT	Bacteria/Bacteroidota/Bacteroidia/Chitinophagales/Saprospiraceae	0	8	18
774	GAATCTTCGGCAATGGGCGAAAGCCTGACCGAGCGACGCCGCGTGCGGGATGACGGCCCTTGGGTTGTAAACCGCTGTCAGAGGGGATGAAATTTAGGAAGGCTATCCTTCTTATTTGACAAAGCCTCAGAGGAAGCCCGGGCTAAGT	Bacteria/Planctomycetota/Planctomycetes/Planctomycetales	0	0	26
775	GAATCTTGCGCAATGGGGGAAACCCTGACGCAGCGACGCCGCGTGAGTGATGAAGGCCTTCGGGTTGTAAAGCTCTGTTCTATGGGAACAAAAAAATGAGTGTACCATAGGAGAAAGGACCGGCTAACT	Bacteria/Bdellovibrionota/Bdellovibrionia/Bdellovibrionales/Bdellovibrionaceae/Bdellovibrio	0	0	26
776	AGGAATCTTGCGCAATGGACGAAAGTCTGACGCAGCGACGCCGCGTGCGGGATGACGGCCCTCGGGTTGTAAACCGCTTTCAGCAGGGACGAAATTGACGGTACCTGCAGAAGAAGCCCCGGCCAACTACG	Bacteria/Actinobacteriota/Acidimicrobiia/IMCC26256	0	0	26
777	GAATATTGCACAATGGGCGCAAGCCTGATGCAGCAATGCCGCGTGTGTGAAGAAGGCCTGCGGGTTGTAAAGCACTTTTATTAGGAAAGAAAAACCCGGAGTTAATACCTCCGGCATTGACGGTACCTAAGGAATAAGCACCGGCTAACT	Bacteria/Proteobacteria/Gammaproteobacteria/Gammaproteobacteria_Incertae_Sedis/Unknown_Family	0	0	26
778	GGGAATATTGGACAATGGGCGCAAGCCTGATCCAGCCATGCCGCGTGAGTGATGAAGGCCCTAGGGTTGTAAAGCTCTTTCAACGGGGAAGATAATGACGGTACCCGTAGAAGAAGCCCCGGCTAACTTCG	Bacteria/Proteobacteria/Alphaproteobacteria/Rhizobiales/Rhizobiaceae	0	0	26
779	GAATATTGGTCAATGGACGCAAGTCTGAACCAGCCATGCCGCGTGCAGGATGACGGCCCTACGGGTTGTAAACTGCTTTTATACGGGAATAAACCCCTTTACGTGTAGAGGGCTGAAGGTACCGTAAGAATAAGGATCGGCTAACT	Bacteria/Bacteroidota/Bacteroidia/Sphingobacteriales/GWF2-29-10	25	0	0
780	GAATATTGGACAATGGGCGCAAGCCTGATCCAGCAATGCCGCGTGTGTGAAGAAGGCCTTAGGGTTGTAAAGCACTTTCAGTAGGGAAGAAATGCGTGAAGATAATACCTTCGCGTCTTGACGGTACCTACAGAAGAAGCACCGGCTAACT	Bacteria/Proteobacteria/Gammaproteobacteria	25	0	0
781	GAATATTGGTCAATGGACGCAAGTCTGAACCAGCCATGCCGCGTGCAGGAAGAATGCCCTATGGGTTGTAAACTGCTTTTATTTGGGAATAAACCTCTTTACGTGTAGAGAGCTGAATGTACCAAATGAATAAGCACCGGCTAACT	Bacteria/Bacteroidota/Bacteroidia/Flavobacteriales/Crocinitomicaceae/Salinirepens	25	0	0
782	GAATATTGGACAATGGTCGGAAGACTGATCCAGCCATGCCGCGTGCAGGAAGACTGCCCTATGGGTTGTAAACTGCTTTTGTACGGGAAGAAACACTCCTACGTGTAGGGGCTTGACGGTACCGTAAGAATAAGGATCGGCTAACT	Bacteria/Bacteroidota/Bacteroidia/Flavobacteriales/Flavobacteriaceae/Mangrovimonas	25	0	0
783	GAATATTGGACAATGGTCGCAAGACTGATCCAGCCATCCCGCGTGCAGGAAGACTGCCCTATGGGTTGTAAACTGCTTTTGTAAGGGAAGAACCGCTTGGATTTATCTGAGTTTGACGGTACCTTACGAATAAGCACCGGCTAATT	Bacteria/Bacteroidota/Bacteroidia	25	0	0
784	GAATATTGCGCAATGGGCGAAAGCCTGACGCAGCCATGCCGCGTGTGTGAAGAAGGCCTTCGGGTTGTAAAGCACTTTCACTTGGGAAGAAAGGTTGCAGCTTAATACGCTGTAACTGTGACATTACCTTGAGAAGAAGCACCGGCTAACT	Bacteria/Proteobacteria/Gammaproteobacteria/Cellvibrionales/Halieaceae	25	0	0
785	GAATATTGGACAATGGAGGCAACTCTGATCCAGCCATGCCGCGTGCAGGAAGACTGCCCTATGGGTTGTAAACTGCTTTTATACGGGAAGAACCACACCTACGTGTAGGTGCTTGACGGTACCGTATGAATAAGGATCGGCTAACT	Bacteria/Bacteroidota/Bacteroidia/Flavobacteriales/Flavobacteriaceae/Gramella	0	25	0
786	GGAATATTGCGCAATGGGCGAAAGCCTGACGCAGCAACACCGCGTGGAGGATGAAGGCTCTAGAGTTGTAAACTCCTTTTCTGAGGGATGAGAAAGGACAGTACCTCAGGAATAAGTCTCGGCTAACTAC	Bacteria/Chloroflexi/Anaerolineae/Ardenticatenales	0	16	9
787	GAATATTGCGCAATGGGCGAAAGCCTGACGCAGCCATGCCGCGTGTGTGAAGAAGGCCTTCGGGTTGTAAAGCACTTTCAATTGGGAAGAAAGGTTGGTGCCTAATACGCATCAGCTGTGACGTTACCTTTAGAAGAAGCACCGGCTAACT	Bacteria/Proteobacteria/Gammaproteobacteria/Cellvibrionales/Halieaceae	0	10	15
788	GAATATTGCGCAATGGGGGAAACCCTGACGCAGCGACGCCGCGTGAGTGAGGAAGGTCTTCGGATCGTAAAGCTCTGTCAGAAGGGAAGAAGTGCTATGCAGGTAATATCTGTGTAGTTTGACGGTACCTTCAGAGGAAGCACCGGCTAACT	Bacteria/Desulfobacterota/Desulfobulbia/Desulfobulbales/Desulfobulbaceae	0	0	25
789	GGAATATTGCCCAATGGACGAAAGTCTGAGGCAGCAACGCCGCGTGGAGGATGAAGGCCTTCGGGTTGTAAACTCCTTTTCTGGGGGAAGAGAAAGGACGGTACCCCAGGAATAAGGCCCGGCTAACTAC	Bacteria/Chloroflexi/Anaerolineae/Ardenticatenales	0	0	25
790	GAATTTTCCGCAATGGACGAAAGTCTGACGGAGCAATCCCGCGTGGAGGATGACACCCTTCGGGGCGTAAACTCCTTTTCTGAGGGAAGACATTTTGACGGTACCTCAGGAATAAGCACCGGCTAACTA	Bacteria/Patescibacteria/Gracilibacteria	0	0	25
791	GAATATTGGACAATGGGCGCAAGCCTGATCCAGCCATCCCGCGTGCAGGAAGACGGCCCTACGGGTTGTAAACTGCTTTTACAGGAGAAGAAACCCCTGCCTGCGGGCGGGGCTGACGGTATCCTGTGAATAAGCACCGGCTAACT	Bacteria/Bacteroidota/Bacteroidia/Chitinophagales/Saprospiraceae/Phaeodactylibacter	24	0	0
792	GAATCTTCGGCAATGGGCGAAAGCCTGACCGAGCGACGCTGCGTGCGGGATGAAGGCCCTTGGGTTGTAAACCGCTGTCAGGGGGGATGAAAGCTTCGGCTTGACAGAGCCCCAGAGGAAGCGCGGGCTAAGT	Bacteria/Planctomycetota/Planctomycetes/Planctomycetales/Rubinisphaeraceae/Planctomicrobium	24	0	0
793	GAATATTGCGCAATGGGCGAAAGCCTGACGCAGCCATGCCGCGTGTGTGAAGAAGGCCTTCGGGTTGTAAAGCACTTTCAATTGGGAAGAAAGGTTGTTGCCTAATACGTAACAGCTGTGACGTTACCTTTAGAAGAAGCACCGGCTAACT	Bacteria/Proteobacteria/Gammaproteobacteria/Cellvibrionales/Halieaceae/Halioglobus	24	0	0
794	GAATCTTGCGCAATGGAGGAAACTCTGACGCAGCCACGCCGCGTGCAGGAAGACACCCCTCAGGGGCGTAAACTGCTTTTATATGGGAAGAACACCCTACTCGGTAGGGTCTGACGGTACCGTATGAATAAGGACCGGCTAACT	Bacteria/Bacteroidota/Rhodothermia/Rhodothermales/Rhodothermaceae	24	0	0
795	GGAATATTGCACAATGGGCGAAAGCCTGATGCAGCAACGCCGCGTGCGCGATGAAGGCCTTCGGGTTGTAAAGCGCTTTTCGGGGAGATGAGGAAGGACAGTATCCCCGGAATAAGTCTCGGCTAACTAC	Bacteria/Chloroflexi/Anaerolineae/Anaerolineales/Anaerolineaceae	24	0	0
796	GAATATTGCGCAATGGACGAAAGTCTGACGCAGCAACGCCGCGTGGGTGATGAAGCATCTTGGTGTGTAAAACCCTTTCAGTGGGGAAGAAACGTATGACGAGTAACTACGTCGTGCCTGACGGTACCCACAGAAGAAGTCCCGGCTAACT	Bacteria/Zixibacteria	20	0	4
797	GAATTTTGCACAATGCCCGAAAGGGTGATGCAGCAACGCCGCGTGAGGGATGAAGGCCCTCGGGTCGTAAACCTCTTTCGATCGGGAAAAATGGGCGGGTGAAGAGCCCGTTCTGATGGTACCGGATGAAGAAGCCCCGGCCAACT	Bacteria/Acidobacteriota/Acidobacteriae/Subgroup_13	13	11	0
798	GGGAATCTTGGACAATGGGGGCAACCCTGATCCAGCCATGCCGCGTGAACGATGAAGGCCCTAGGGTTGTAAAGTTCTTTCAGCGAGGAAGATAATGACGGTACTCGCAGAAGAAGCCCCGGCTAACTCCG	Bacteria/Proteobacteria/Alphaproteobacteria/Rhodobacterales/Rhodobacteraceae/Amaricoccus	12	0	12
799	GGGAATTTTGCGCAATGGGCGAAAGCCTGACGCAGCAACGCCGCGTGCGGGAAGAAGGCCCTCGGGTTGTAAACCGCTTTCGGCAGGAACGAAATTGACGGTACCTGCAGAAGAAGCCCCGGCCAACTACG	Bacteria/Actinobacteriota/Acidimicrobiia/Microtrichales	12	0	12
800	GAATCTTCCGCAATGGGCGCAAGCCTGACGGAGCAACGCCGCGTGAGTGAAGAAGGGTTTCGACTCGTAAAGCTCTGTTGTCGGGGACGAATGTGGAGATGGTGAATAACCATTTTCAATGACGGTACCTGACGAGGAAGCCACGGCTAACT	Bacteria/Firmicutes/Negativicutes/Veillonellales-Selenomonadales/Selenomonadaceae/Mitsuokella	0	24	0
801	GAATATTGGACAATGGAGGCAACTCTGATCCAGCCATCCCGCGTGCAGGATGAATGCGCTAAGCGTTGTAAACTGCTTTTAGATAGGATGAAACCTTGGGATTTATCCCAAGCTGACGTTATTATCAGAATAAGCACCGGCTAACT	Bacteria/Bacteroidota/Bacteroidia/Chitinophagales/Saprospiraceae	0	17	7
802	GAATCTTGCGCAATGCGCGAAAGCGTGACGCAGCAACACCGCGTGAGGGAAGACGGCCCTAGGGTTGTAAACCTCTTTCAGATGGGACGAAGGTTCAGCGGTGAACAGCCGACTGGATTGACGGTACCTTCAGAAGAAGCTCCGGCTAACT	Bacteria/Actinobacteriota/Thermoleophilia/Solirubrobacterales/67-14	0	6	18
803	GGGAATATTGGACAATGGGGGGAACCCTGATCCAGCAATACCGCGTGTGTGAAGAAGGCCTGCGGGTTGTAAAGCACTTTCAGTGGGGAAGATAATGACGTTACCCACAGAAGAAGCACCGGCTAACTCCG	Bacteria/Proteobacteria/Gammaproteobacteria	0	0	24
804	GGGAATCTTGGACAATGGGCGCAAGCCTGATCCAGCCATGCCGCGTGAGTGACGAAGGTCTTCGGATTGTAAAGCTCTTTTGGTGGGGAAGATAATGACGGTACCCACAGAATAAGCCCCGGCTAACTTCG	Bacteria/Proteobacteria/Alphaproteobacteria/Rhizobiales	0	0	24
805	GAATATTGGACAATGGGCGCAAGCCTGATCCAGCAATGCCGCGTGTGTGAAGAAGGCCTGCGGGTTGTAAAGCACTTTCAGTAGGGAAGAAAAGCCGGGTGTTAATACCACCGGGTCTTGACGTTACCTACAGAAGAAGCACCGGCTAATT	Bacteria/Proteobacteria/Gammaproteobacteria	0	0	24
806	GAATATTGGTCAATGGACGAAAGTCTGAACCAGCCATGCCGCGTGCAGGATGACGGCCCTACGGGTTGTAAACTGCTTTTATTAGAGAAGAAACCCCCCAACGTGATTGGGGGCTGACGGTATCTAAAGAATAAGGACCGGCTAACT	Bacteria/Bacteroidota/Bacteroidia/Flavobacteriales	0	0	24
807	GAATATTGGACAATGGACGCAAGTCTGATCCAGCCATGCCGCGTGCAGGAAGAATGCCCTATGGGTTGTAAACTGCTTTTATTTGGGAATAAACCTCCTTACGTGTAGGGAGCTGAATGTACCAAATGAATAAGCACCGGCTAACT	Bacteria/Bacteroidota/Bacteroidia/Flavobacteriales/Crocinitomicaceae	0	0	24
808	GAATCTTGCGCAATGGGCGAAAGCCTGACGCAGCAATGCCGCGTGAGGGAAGAAGGTCTTAGGATCGTAAACCTCTTTCAGCAGGGACGAGGGGCCCTGGGTGCAAGCCCAGTGGTCTGACGGTACCTGCAGAAGAAGCCCCGGCTAACT	Bacteria/Actinobacteriota	0	0	24
809	GAATATTGCACAATGGGCGCAAGCCTGATGCAGCCATGCCGCGTGTGTGAAGAAGGCCTTCGGGTTGTAAAGCACTTTCAGCAGTGAGGAAGGCAATGTCTTTAATAGATGCATTGTTTGACGTTAGCTGCAGAAGAAGCACCGGCTAACT	Bacteria/Proteobacteria/Gammaproteobacteria/Vibrionales/Vibrionaceae	23	0	0
810	GGGAATATTGGACAATGGGGGAAACCCTGATCCAGCCATGCCGCGTGAGTGATGAAGGCCCTAGGGTTGTAAAGCTCTTTCAACGGTGAAGATGATGACGGTAACCGTAGAAGAAGCCCCGGCTAACTTCG	Bacteria/Proteobacteria/Alphaproteobacteria/Rhizobiales/Rhizobiaceae	23	0	0
811	GAATATTGGACAATGGGCGCAAGCCTGATCCAGCCATGCCGCGTGTGTGAAGAAGGCCTTCGGGTTGTAAAGCACTTTCAGAGGTGAGGAAGGGTGCGTAGTTAATACCTGCGTACTTTGACGTTAACCTCAGAAGAAGCACCGGCTAACT	Bacteria/Proteobacteria/Gammaproteobacteria/Oceanospirillales/Marinomonadaceae/Marinomonas	23	0	0
812	GAATCTTCGGCAATGGGGGCAACCCTGACCGAGCAACGCCGCGTGAGTGAAGAAGGTTTTCGGATCGTAAAGCTCTGTTGTAAGAGAAGAACGAGTGTGAGAGTGGAAAGTTCACACTGTGACGGTAACTTACCAGAAAGGGACGGCTAACT	Bacteria/Firmicutes/Bacilli/Lactobacillales/Streptococcaceae/Streptococcus	23	0	0
813	GGGAATATTGGACAATGGAGGCAACTCTGATCCAGCAATGCCGCGTGTGTGAAGAAGGCCTGAGGGTTGTAAAGCACTTTCAGTTGTGAAGATAATGACGTTAGCAACAGAAGAAGCACCGGCTAACTCCG	Bacteria/Proteobacteria/Gammaproteobacteria	23	0	0
814	GAATATTGGACAATGGGGGCAACCCTGATCCAGCAATGCCGCGTGTGTGAAGAAGGCCTGCGGGTTGTAAAGCACTTTCAGTAGAGAAGAAAAGCCGAAGGTTAATACCCTTCAGTCTTGACGTAACCTACAGAAGAAGCACCGGCTAACT	Bacteria/Proteobacteria/Gammaproteobacteria/Steroidobacterales/Woeseiaceae/Woeseia	23	0	0
815	GAATTGTTCGCAATGGGCGCAAGCCTGACGACGCAACGCCGCGTGGAGGATGAAGACCCTCGGGTCGTAAACTCCTTTCGACCGAGATGAATACCTGCCGACCTAATACGTCGGCAGGCTGACAGTATCGAGGGAAGAAGCCCCGGCTAACT	Bacteria/Acidobacteriota/Vicinamibacteria/Vicinamibacterales	18	0	5
816	GAATATTGGACAATGGTCGCAAGACTGATCCAGCCATGCCGCGTGCAGGAAGACTGCCCTATGGGTTGTAAACTGCTTTTGTACAGGAAGAATAAGGGCTACGTGTAGCCTGATGACGGTACTGTACGAATAAGCACCGGCTAACT	Bacteria/Bacteroidota/Bacteroidia/Flavobacteriales/Flavobacteriaceae	11	0	12
817	GAATATTGGGCAATGGGCGCAAGCCTGACCCAGCAACGCCGCGTGAATGAAGAAGGTCTTCGGATTGTAAAGTTCTGTGAGGAGGGACGAAGGAAGTGACGGTACCTCCAAAGCAAGCCACGGCTAACT	Bacteria/Firmicutes/Clostridia	5	18	0
818	GGAATATTGGACAATGGGGGAAACCCTGATCCAGCAACGCCGCGTGAAGGATGAAGGCTTTCGAGTTGTAAACTTCTTTTCTTGGGGAAGAGGAAGGACGGTACCCGAGGAATAAGACACGGCTAACTAC	Bacteria/Chloroflexi/Anaerolineae/Caldilineales/Caldilineaceae	0	5	18
819	GAATATTGGACAATGGGCGAAAGCCTGATCCAGCAATGCCGCGTGTGTGAAGAAGGCCTGCGGGTTGTAAAGCACTTTCAGTAGAGAAGAAAAGCCTGGGGCTAATATCCTCGGGTCTTGACGTAACCTACAGAAGAAGCACCGGCTAACT	Bacteria/Proteobacteria/Gammaproteobacteria/Steroidobacterales/Woeseiaceae	0	0	23
820	GAATATTGCGCAATGGGGGCAACCCTGACGCAGCCATGCCGCGTGTGTGAAGAAGGCCCTAGGGTTGTAAAGCACTTTCAATTGGGAAGAAAAGCTGTTCGTTAATAGCGTGCAGCCGTGACATTACCTTTAGAAGAAGCACCGGCTAACT	Bacteria/Proteobacteria/Gammaproteobacteria/Cellvibrionales/Halieaceae/Halioglobus	0	0	23
821	GGGAATCTTGGACAATGGGGGCAACCCTGATCCAGCCATGCCGCGTGAGTGATGAAGGCCCTAGGGTCGTAAAGCTCTTTCGCCTGGGAAGATAATGACGGTACCAGGTAAAGAAACCCCGGCTAACTCCG	Bacteria/Proteobacteria/Alphaproteobacteria/Rhodobacterales/Rhodobacteraceae/Halovulum	0	0	23
822	AGGAATATTGCACAATGGAGGAAACTCTGATGCAGCCATGCCGCGTGAGTGATGAAGGCTTTCGGGTTGTAAAACTCTTTCAGATGCGAAGATGATGACGGTAACATCAGAAGAAGCCCCGGCTAAATTCG	Bacteria/Proteobacteria/Alphaproteobacteria/Micavibrionales/Micavibrionaceae	0	0	23
823	GGGAATCTTGCGCAATGGGCGAAAGCCTGACGCAGCGACGCCGCGTGCGGGATGACGGCCTTCGGGTTGTAAACCGCTTTCGGCAGGGACGAAAATGACGGTACCTGCAGAAGAAGCCCCGGCTAACTACG	Bacteria/Actinobacteriota/Acidimicrobiia/Microtrichales/Microtrichaceae	0	0	23
824	GAATATTGGGCAATGCCCGCAAGGGTGACCCAGCAACGCCGCGTGGAGGATGAATGCCGTAAGGTTGTAAACTCCTGTTAGAGGGGAAGAACAGTTCCGGTAACACCGGAATTTGACTGTACCCTCAGAGAAAGCCCCGGCTAACT	Bacteria/Bacteroidota/Ignavibacteria/Ignavibacteriales	0	0	23
825	GAATATTGGTCAATGGACGAAAGTCTGAACCAGCCATGCCGCGTGCAGGATGAACGCCCTATGGGTTGTAAACTGCTTTTATATAGGAAGAAACCCCTTTACGTGTAAAGGGCTGACGGTACTATAAGAATAAGGACCGGCTAACT	Bacteria/Bacteroidota/Bacteroidia/Flavobacteriales/Cryomorphaceae/Vicingus	0	0	23
826	GAATATTGCGCAATGGGGGAAACCCTGACGCAGCAATGCCGCGTGAGTGATGAAGGCTCTCGGGTCGTAAAACTCTGTCGTAAGGGAAGAAATACCAAATGCTAATATCATTTGGGGCTGACGGTACCTTACAAGAAAGCACCGGCTAACT	Bacteria	22	0	0
827	GAATTTTGCGCAATGGGCGAAAGCCTGACGCAGCGACGCCGCGTGGGGGAAGAAGGCCTTCGGGTTGTAAACCCCTTTCGTGAGGGAAAAAGTCCCGGGCAACCGGGATGATGGTACCTCAGGAAGAAGCCACGGCTAACT	Bacteria/Nitrospirota/Thermodesulfovibrionia	22	0	0
828	GAATATTGGGCAATGGAGGAAACTCTGACCCAGCGACGCCGCGTGCGGGATGAAGGCCTTCGGGTTGTAAACCGCTTTCAGCAGGGAAGAAGCGAAAGTGACGGTACCTGCAGAAGAAGCACCGGCTAACT	Bacteria/Actinobacteriota/Actinobacteria/Frankiales/Sporichthyaceae/Candidatus_Planktophila	22	0	0
829	GAATATTGCGCAATGGGGGAAACCCTGACGCAGCGACGCCGCGTGAGTGAGGAAGGTCTTCGGATCGTAAAGCTCTGTCAGAAGGGAAGAAGTGCTATGCATTTAATATATGTGTAGTTTGACGGTACCTTCAGAGGAAGCACCGGCTAACT	Bacteria/Desulfobacterota/Desulfobulbia/Desulfobulbales/Desulfobulbaceae	22	0	0
830	GAATCTTCCGCAATGGGCGAAAGCCTGACGGAGCAACGCCGCGTGAGTGATGAAGGTCTTCGGATCGTAAAACTCTGTTATCAGGGAAGAACAAATGTGTAAGTAACTGTGCACATCTTGACGGTACCTGATCAGAAAGCCACGGCTAACT	Bacteria/Firmicutes/Bacilli/Staphylococcales/Staphylococcaceae/Staphylococcus	22	0	0
831	GGGAATCTTAGACAATGGGGGAAACCCTGATCTAGCCATGCCGCGTGAGCGATGAAGGCCTTAGGGTTGTAAAGCTCTTTCGCCAGGGATGATAATGACAGTACCTGGAGAAGAAACCCCGGCTAACTCCG	Bacteria/Proteobacteria/Alphaproteobacteria/Rhodobacterales/Rhodobacteraceae/Roseibacterium	22	0	0
832	GAATATTGCGCAATGGGGGAAACCCTGACGCAGCGACGCCGCGTGGATGATGAAGGCCTTCGGGTTGTAAAATCCTGTCAGACGGGAAGAAGTATGCAGTACTTAATACGTACTGCATTTGACGGTACCGTCAAAGGAAGCACCGGCTAACT	Bacteria/Desulfobacterota/Desulfobulbia/Desulfobulbales/Desulfocapsaceae	18	0	4
833	GAATATTGGACAATGGGTGCAAGCCTGATCCAGCCATCCCGCGTGCAGGAAGACGGCCCTATGGGTTGTAAACTGCTTTTATACAGGAATAAACCACCTTACGTGTAGGGTGTTGAACGTACTGTACGAATAAGCATCGGCTAACT	Bacteria/Bacteroidota/Bacteroidia/Flavobacteriales/Weeksellaceae/Moheibacter	15	7	0
834	GGAATATTGCCCAATGGACGAAAGTCTGAGGCAGCAACGCCGCGTGTGCGATGAAGGTCTTCGGATTGTAAAGCACTTTTACGTGGGAAGAGGAAGGACGGTACCACGTGAATAAGGATCGGCCAACTAC	Bacteria/Chloroflexi/Anaerolineae/Anaerolineales/Anaerolineaceae	12	0	10
835	GGGAATCTTGGACAATGGGGGCAACCCTGATCCAGCCATGCCGCGTGAGTGAAGAAGGCCTTAGGGTTGTAAAGCTCTTTCAACGGTGAAGATGATGACTGTAGCCGTAGAAGAAGCCCCGGCTAACTCCG	Bacteria/Proteobacteria/Alphaproteobacteria/Kiloniellales/Kiloniellaceae/Limibacillus	11	0	11
836	CAGGCGCGTAAATTACCCAATCCTGACACAGGGAGGTAGTGACAATAAATCACAATGCGGAACAATGTTTTGCAATTGGATTGAGAACAACGTACAAACCTTATCGATAAACAATTGGAGGGCAAGTCTGGTGCCA	Eukaryota/Incertae_Sedis/Incertae_Sedis_cl/Incertae_Sedis_or/Incertae_Sedis_fa/Blastocystis	5	17	0
837	GAATATTGCGCAATGGAGGAAACTCTGACGCAGCAACGCCGTGTGAGGGACGAAGGCTCTCGGGTCGTAAACCTCTGTCGGAAGGAAAGATGGTTGTGCTTATTAATAGTTTGTACAGCTGACGGTACCTTCAAAGGAAGCACCGGCTAACT	Bacteria	4	18	0
838	GAATCTTGCACAATGGGCGAAAGCCTGATGCAGCCACGCCGCGTGGAGGAAGAAGGCCTTCGGGTTGTAAACTCCTTTCAGCAGGGAAGAAGCGAGAGTGACGGTACCTGCAGAAGAAGGTCCGGCCAACT	Bacteria/Actinobacteriota/Actinobacteria/Nitriliruptorales/Nitriliruptoraceae	0	22	0
839	AGGAATATTGGGCAATGGAGGAAACTCTGACCCAGCCATGCCGCGTGAGTGAAGAAGGTTTTCGAATTGTAAAGCTCTTTCGGATGGGACGATGATGACGGTACCATCTAAAGAAGCCCCGGCAAACTTCG	Bacteria/Proteobacteria/Alphaproteobacteria/Rhodospirillales	0	22	0
840	GAATATTGGTCAATGGACGTAAGTCTGAACCAGCCAAGTCGCGTGAGGGAAGACTGCCCTATGGGTTGTAAACCTCTTTTATAAGGGAAGAATAAGTTCTACGTGTAGAATGATGCCTGTACCTTATGAATAAGCATCGGCTAACT	Bacteria/Bacteroidota/Bacteroidia/Bacteroidales/Marinifilaceae/Odoribacter	0	22	0
841	CGCAAATTACCCACTCCCGACCCGGGGAGGTAGTGACGAAAAATAACAATACAGGACTCTTTCGAGGCCCTGTAATTGGAATGAGTCCACTTTAAATCCTTTAACGAGGATCCATTGGAGGGCAAGTCTG	Eukaryota/Vertebrata/Mammalia	0	22	0
842	GAATATTGGACAATGGGCGGAAGCCTGATCCAGCCATGCCGCGTGCAGGAAGACTGCCCTATGGGTTGTAAACTGCTTTTGTACGGGAAGAAACGGCCCCACGTGTGGGGCCCTGACGGTACCGTAAGAATAAGGATCGGCTAACT	Bacteria/Bacteroidota/Bacteroidia/Flavobacteriales/Flavobacteriaceae	0	8	14
843	GAATATTGGACAATGGGCGCAAGCCTGATCCAGCAATGCCGCGTGTGTGAAGAAGGCCTTCGGGTTGTAAAGCACTTTCAGTAGGGAAGAAATGCGTGAAGTTAATACCTTCGCGTCCTGACGGTACCTACAGAAGAAGCACCGGCTAACT	Bacteria/Proteobacteria/Gammaproteobacteria	0	0	22
844	GGGAATCTTAGACAATGGGCGCAAGCCTGATCTAGCCATGCCGCGTGAGTGATGAAGGCCTTAGGGTCGTAAAGCTCTTTCGCCTGTGATGATAATGACAGTAGCAGGTAAAGAAACCCCGGCTAACTCCG	Bacteria/Proteobacteria/Alphaproteobacteria/Rhodobacterales/Rhodobacteraceae	0	0	22
845	GGAATCTTGCACAATGGGCGAAAGCCTGATGCAGCGACGCCGCGTGAGGGACGAAGGCCTTCGGGTTGTAAACCTCTGTCAGTGGGGAAGAAGTATGACGGTACCCACTGAGGAAGCTTCGGCCAACTAC	Bacteria/WPS-2	0	0	22
846	GGGAATATTGCGCAATGGGCGAAAGCCTGACGCAGCAACGCCGTGTGGAGGATGAAGGTCCTCGGATCGTAAACTCCTGTCAGTAGGGAAGATAATGACGGTACCTACAGAGGAAGCACCGGCTAACTACG	Bacteria/Cyanobacteria/Vampirivibrionia/Vampirovibrionales	0	0	22
847	GGGAATCTTGCGCAATGGGCGAAAGCCTGACGCAGCAACGCCGCGTGCGGGATGAAGGCCTTAGGGTTGTAAACCGCTTTCGGCAGGGACGATCGTGACGGTACCTGCAGAAGAAGCCCCGGCCAACTACG	Bacteria/Actinobacteriota/Acidimicrobiia	0	0	22
848	GAATATTGCGCAATGGTCGAAAGACTGACGCAGCGACGCCGCGTGTGGGAGGAAGCCTTTCGGGGTGTAAACCACTGTCAGAGGGGAAGAACACTGCTTGTTCGAACAGGTCAAGCAGCTGACGGTACCCTCAAAGGAAGCGCCGGCTAACT	Bacteria/Gemmatimonadota/BD2-11_terrestrial_group	0	0	22
849	GAATATTGCGCAATGGGGGAAACCCTGACGCAGCGACGCCGCGTGAGTGAGGAAGGCCTTCGGGTCGTAAAGCTCTGTCAGATGGGAAGAAGTGCATAGTAGTTAATACCTGCTATGTTTGACGGTACCATCAGAGGAAGCACCGGCTAACT	Bacteria/Desulfobacterota/Desulfobulbia/Desulfobulbales	21	0	0
850	GGGAATATTGCACAATGGGGGAAACCCTGATGCAGCGATGCCGCGTGGAGGAAGAAGGTTTTCGGATTGTAAACTCCTGTTGAAGAGGACGATAATGACGGTACTCTTTTAGAAAGCTCCGGCTAACTACG	Bacteria/Firmicutes/Clostridia/Oscillospirales/Ruminococcaceae/Ruminococcus	21	0	0
851	GGAATCTTGCGCAATGGGGGGAACCCTGACGCAGCGACGCCGCGTGCGGGACGGAGGCCTTCGGGTCGTAAACCGCTTTCAGCAGGGAAGAGTCAAGACTGTACCTGCAGAAGAAGCCCCGGCTAACTAC	Bacteria/Actinobacteriota/Coriobacteriia/Coriobacteriales/Coriobacteriaceae/Collinsella	21	0	0
852	GAATATTGGACAATGGGCGCAAGCCTGATCCAGCAATGCCGCGTGTGTGAAGAAGGCCTGCGGGTTGTAAAGCACTTTTATCAGGAAAGAAAATCTCGGGGTTAATACCCCCGGGCCTTGACGGTACTTGATGAATAAGCACCGGCTAACT	Bacteria/Proteobacteria/Gammaproteobacteria/Gammaproteobacteria_Incertae_Sedis/Unknown_Family	21	0	0
853	GGGAATCATAGACAATGGGCGGAAGCCTGATCTTGCCATGCCGCGTGAGCGATGAAGGCCTTAGGGTTGTAAAGCTCTTTCACCGGTGACGATAATGACGGTAGCCGGAGAAGAAGCCCCGGCTAACTCCG	Bacteria/Proteobacteria/Alphaproteobacteria/Rhodobacterales/Rhodobacteraceae/Rubribacterium	21	0	0
854	GAATATTGGACAATGGGCGAAAGCCTGATCCAGCCATCCCGCGTGCAGGATGACGGCCCTATGGGTTGTAAACTGCTTTTCTTAGGGAAGAAACTCCCCGATTTATTCGGGGCCTGACGGTACCTAAGGAATAAGCACCGGCTAACT	Bacteria/Bacteroidota/Bacteroidia/Chitinophagales/Saprospiraceae	21	0	0
855	GGGAATTTTGTGCAATGGGCGAAAGCCTGACACAGCAACGCCGCGTGAAGGATGAAGCCCCTCGGGGTGTAAACTTCGGAAGTATGGGAAGAATAAATGACGGTACCATACCTAAGCTCCGGCTAACTACG	Bacteria	14	7	0
856	GAATATTGCACAATGGGCGCAAGCCTGATGCAGCCATGCCGCGTGTGTGAAGAAGGCCTTCGGGTTGTAAAGCACTTTCAGTAAGGAGGAAAGGTTGGATGTTAATAGCATTCAGCTGTGACGTTACTTACAGAAGAAGCACCGGCTAACT	Bacteria/Proteobacteria/Gammaproteobacteria/Alteromonadales/Pseudoalteromonadaceae/Pseudoalteromonas	7	0	14
857	GGGAATATTGGACAATGGGGGAAACCCTGATCCAGCAATGCCGCGTGAGTGAAGAAGGCCTTAGGGTTGTAAAGCTCTTTTACTCGTGATGATGATGACCGTAACGAGGGAAAAAGCCCCGGCTAACTTCG	Bacteria/Proteobacteria/Alphaproteobacteria	7	0	14
858	GAATATTGGACAATGGGCGAAAGCCTGATCCAGCAACGCCGCGTGAGGGATGACGGCCTTCGGGTTGTAAACCTCTTTCACTCACGACGAAGCGAAAGTGACGGTAGTGGGATAAGAAGCACCGGCCAACT	Bacteria/Actinobacteriota/Actinobacteria/Propionibacteriales/Nocardioidaceae	0	21	0
859	GAATATTGGACAATGGGCGAAAGCCTGATCCAGCAATGCCGCGTGTGTGAAGAAGGCCTGCGGGTTGTAAAGCACTTTTATCAGGAAAGAAAATCACAGGGCTAATATCCCTGTGCCTTGACGGTACCTGATGAATAAGCACCGGCTAACT	Bacteria/Proteobacteria/Gammaproteobacteria/Gammaproteobacteria_Incertae_Sedis/Unknown_Family	0	21	0
860	GAATCTTCCACAATGGGCGAAAGCCTGATGGAGCAACGCCGCGTGTGTGATGAAGGCTTTAGGGTCGTAAAGCACTGTTGTATGGGAAGAAATGCTAGAATAGGGAATGATTCTAGTTCGACGGTACCATACCAGAAAGGGACGGCTAAAT	Bacteria/Firmicutes/Bacilli/Lactobacillales/Leuconostocaceae/Leuconostoc	0	21	0
861	GAATATTGGACAATGGACCAAAAGTCTGATCCAGCAATTCTGTGTGCACGATGAAGTTTTTCGGAATGTAAAGTGCTTTCAGTTGGGAAGAAGAAAGTGACGGTACCAACAGAAGAAGCGACGGCTAAAT	Bacteria/Fusobacteriota/Fusobacteriia/Fusobacteriales/Fusobacteriaceae/Fusobacterium	0	21	0
862	GGAATTTTGCGCAATGGGGGAAACCCTGACGCAGCAACGCCGCGTGATTGATGAAGCCCTTCGGGGTGTAAAGATCTGTCAGTGGGGACGAAGAATGACGGTACCCACAGAGGAAGCACCGGCTAACTCC	Bacteria/Cyanobacteria/Vampirivibrionia/Gastranaerophilales	0	21	0
863	GGGAATCTTGGACAATGGGCGCAAGCCTGATCCAGCCATGCCGCGTGAGTGAAGAAGGCCTTAGGGTTGTAAGACTCTTTCGCCGGTGAAGATAATGACGGTAGCCGGAGAAGAAGCCCCGGCTAACTTCG	Bacteria/Proteobacteria/Alphaproteobacteria/Caulobacterales/Hyphomonadaceae/Hirschia	0	0	21
864	GGGAATCTTAGACAATGGGGGAAACCCTGATCTAGCCATGCCGCGTGAGTGAAGAAGGCCCTAGGGTCGTAAAGCTCTTTCACCGGGGAAGATAATGACGGTACCCGGAGAAGAAGTCCCGGCTAACTCCG	Bacteria/Proteobacteria/Alphaproteobacteria/Rhodobacterales/Rhodobacteraceae	0	0	21
865	GAATCTTCCGCAATGGACGCAAGTCTGACGGAGCGACGCCGCGTGCGGGATGAAGGCCTTCGGGTTGTAAACCGCTGTCAGTGGGGTGGAAATCAGTTGGGGCTATCCCCTTCTGTTGACCTAACCGCAGAGGAAGTCCGGGCTAAGT	Bacteria/Planctomycetota/Planctomycetes/Pirellulales/Pirellulaceae/Blastopirellula	0	0	21
866	GGAATATTGCCCAATGGACGAAAGTCTGAGGCAGCAACGCCGCGTGAGCGATGAAGGCCTTCGGGTTGTAAAGCTCTTTTCTGGGGGACGAGGAAGGACGGTACCTCAGGAATAAGTCACGGCTAACTAC	Bacteria/Chloroflexi/Anaerolineae	0	0	21
867	GAATATTGGGCAATGGGCGAAAGCCTGACCCAGCCACGCCGCGTGAGTGATGAAGGCCCTCGGGTCGTAAAGCTCTGTGGAGAGGGACGAAAACCCTGGTTTCAAATAGGCTCCAGGCTTGACGGTACCTCTTTAGCAAGCACCGGCTAACT	Bacteria/Myxococcota/Polyangia/MSB-4B10	0	0	21
868	GGGAATCATAGACAATGGGGGCAACCCTGATCTTGCCATGCCGCGTGGACGATGAAGGCCTTAGGGTTGTAAAGTCCTTTCACCGGTGACGATAATGACGGTAGCCGGAGAAGAAGCCCCGGCTAACTCCG	Bacteria/Proteobacteria/Alphaproteobacteria/Rhodobacterales/Rhodobacteraceae/Rubribacterium	0	0	21
869	GAATTTTCCGCAATGGGCGAAAGCCTGACGGAGCAATACTGCGTGAGGGATGACGGCCTATGGGTTGTAAACCTCTTTTATCAGGGAGGAATCAATGACGTGTACCTGATGAATAAGCATCGGCTAACT	Bacteria/Cyanobacteria/Cyanobacteriia/Chloroplast	0	0	21
870	GAATATTGGTCAATGGAGGCAACTCTGAACCAGCCATGCCGCGTGAAGGAAGAATGTCCTATGGATTGTAAACTTCTTTTATTTGGGAAGAAACCTTTCTACGTGTAGAGAGCTGACGGTACCAAATGAATAAGCACCGGCTAACT	Bacteria/Bacteroidota/Bacteroidia/Flavobacteriales/Crocinitomicaceae/Crocinitomix	0	0	21
871	GAATCATTCGCAATGGGCGAAAGCCTGACGGTGCGACGCCGCGTGGAGGATGACGGCCCTCGGGTTGTAAACTCCTGTCATCAGTGAGTAAGGCTTCAGGGAGTAACTGCCCCGGAGCTTGATAGTAGCTGAAGAGGAAGAGACGGCTAACT	Bacteria/Verrucomicrobiota/Verrucomicrobiae/Verrucomicrobiales/DEV007	0	0	21
872	GAATATTGCACAATGGGCGAAAGCCTGATGCAGCAACGCCGCGTGCTTGAGGAAGGCCTTCGGGTCGTAAAGAGCTTTTCTTGCCGAAGAGACAAGGACAGTAGGCGAGGAATAAGTGTCGGCTAACTA	Bacteria/Chloroflexi/Anaerolineae	0	0	21
873	GAATCTTCGGCAATGGACGAAAGTCTGACCGAGCAATGCCGCGTGCGGGATGAAGGCCCTCGGGTTGTAAACCGTAAAAGTGAGGAGGAAGGGCCCGTGAAGAGCGGGTCTTGACCGATCCACAGTAAGGACGGGCTAAGT	Bacteria/Planctomycetota/Planctomycetes/Pirellulales/Pirellulaceae/Pir4_lineage	0	0	21
874	GAATATTGGTCAATGGACGCAAGTCTGAACCAGCCATGCCGCGTGCAGGAAGAATGTCCTATGGATTGTAAACTGCTTTTATTTGGGAATAAACCTCCTTACGTGTAGGGAGCTGAATGTACCAAATGAATAAGCACCGGCTAACT	Bacteria/Bacteroidota/Bacteroidia/Flavobacteriales/Crocinitomicaceae/Fluviicola	20	0	0
875	GAATATTGGACAATGGGCGAAAGCCTGATCCAGCCATGCCGCGTGCAGGATGACTGCCCTATGGGTTGTAAACTGCTTTTATATAGGAAGAAACCTTTTCATTCATGAGAAGCTGACGGTACTATAAGAATAAGCATCGGCTAACT	Bacteria/Bacteroidota/Bacteroidia/Flavobacteriales/Flavobacteriaceae	20	0	0
876	GGGAATATTGGACAATGGGCGAAAGCCTGATCCAGCAATGCCGCGTGTGTGAAGAAGGCCTGCGGGTTGTAAAGCACTTTCAGCTGGGAAGATGATGACGGTACCAGCAGAAGAAGCACCGGCTAACTCCG	Bacteria/Proteobacteria/Gammaproteobacteria/Thiotrichales/Thiotrichaceae/Candidatus_Navis	20	0	0
877	GAATATTGGACAATGGGGGAAACCCTGATCCAGCAATGCCGCGTGTGTGAAGAAGGCCTGCGGGTTGTAAAGCACTTTCAGTAGAGAAGAAAAGCTTAGGGTTAATACCCTTGAGTCTTGACGTAACCTACAGAAGAAGCACCGGCTAACT	Bacteria/Proteobacteria/Gammaproteobacteria/Steroidobacterales/Woeseiaceae/Woeseia	20	0	0
878	GAATATTGGACAATGGGCGCAAGCCTGATCCAGCAATGCCGCGTGTGTGAAGAAGGCCTGAGGGTTGTAAAGCACTTTCAATAGAGACGAAAAGCCTGGGGTTAATACCCCCGGGTCTTGACTTAACCTATAGAAGAAGCACCGGCTAACT	Bacteria/Proteobacteria/Gammaproteobacteria/BD7-8	20	0	0
879	GAATATTGCGCAATGAGCGAAAGCTTGACGCAGCAACGCCGCGTGAGGGAAGAATGCCCTAGGGTTGTAAACCTCTTTCGATTGGGACGAAGGTTCACCTGTGAATATCTGTGTGGACTGACGGTACCTTTGGAAGAAGCCCCGGCTAACT	Bacteria	20	0	0
880	GAATATTGGTCAATGGGCGGGAGCCTGAACCAGCCAAGTAGCGTGAAGGACGACGGCCCTACGGGTTGTAAACTTCTTTTATAAGGGAATAAAGTTCGCCACGTGTGGTGTATTGTATGTACCTTATGAATAAGCATCGGCTAATT	Bacteria/Bacteroidota/Bacteroidia/Bacteroidales/Prevotellaceae/Paraprevotella	20	0	0
881	GAATATTGGTCAATGGAGGCAACTCTGAACCAGCCATGCCGCGTGCAGGAAGACTGCCCTATGGGTTGTAAACTGCTTTTATACAGGAAGAAACTTATCCACGTGTGGATAACTGACGGTACTGTACGAATAAGGACCGGCTAACT	Bacteria/Bacteroidota/Bacteroidia/Flavobacteriales/Flavobacteriaceae/Actibacter	20	0	0
882	GAATATTGCGCAATGGGGGAAACCCTGACGCAGCGACGCCGCGTGAGTGAGGAAGGCCTTCGGGTCGTAAAGCTCTGTCAGAAGGGAAGAAGTGTCATACGGTTAATACCCGTATGATTTGACGGTACCTTCAGAGGAAGCACCGGCTAACT	Bacteria/Desulfobacterota/Desulfobulbia/Desulfobulbales/Desulfobulbaceae	20	0	0
883	GAATATTGGACAATGGGGGAAACCCTGATCCAGCCATGCCGCGTGTGTGAAGAAGGCCTTCGGGTTGTAAAGCACTTTCAGATACGAGGAAAGGTTATTGGTTAATACCCAATAGCTGTGACGTTAGTATCAGAAGAAGCACCGGCTAACT	Bacteria/Proteobacteria/Gammaproteobacteria	14	6	0
884	GAATTTTGCGCAATGGGGGAAACCCTGACGCAGCAACGCCGCGTGAGTGAAGAAGGCTCTCGGGTCGTAAAGCTCTGTCAGATAGGAAAAAAGTTCATATGTAAATAGCTTATGAATCTGATGGTACTATCAGAGGAAGCACCGGCTAACT	Bacteria/Desulfobacterota/Desulfobacteria/Desulfobacterales	13	0	7
885	GGGAATCTTCGTCAATGGGCGCAAGCCTGAACGAGCCATGCCGCGTGAGTGATGAAGGCCTTAGGGTTGTAAAACTCTTTCAATAGTGAAGATAATGACGGTAACTATAGAAGAAGCTCCGGCTAACTCCG	Bacteria/Proteobacteria/Alphaproteobacteria	0	20	0
886	GGAATATTGCACAATGGGGGCAACCCTGATGCAGCAACGCCGCGTGGGGGATGAAGGCCCTTGGGTCGTAAACCCCTTTTCTGCGGGAAGAGAAAGGACGGTACCGCAGGAATAAGTCACGGCTAACTAC	Bacteria/Chloroflexi/Anaerolineae/Caldilineales/Caldilineaceae	0	20	0
887	GAATATTGCACAATGGGCGCAAGCCTGATGCAGCGACGCCGCGTGAGGGATGGAGGCCTTCGGGTTGTAAACCTCTTTTATCGGGGAGCAAGCGAGAGTGAGTTTACCCGTTGAATAAGCACCGGCTAACT	Bacteria/Actinobacteriota/Actinobacteria/Bifidobacteriales/Bifidobacteriaceae/Bifidobacterium	0	20	0
888	GGGAATTTTGCTCAATGGGGGAAACCCTGAAGCAGCAACGCCGCGTGCGGGATGACGGCCTTCGGGTTGTAAACCGCTTTTCTCAGGGACGATGATGACGGTACCTGAGGAATAAGTCACGGCTAACTACG	Bacteria/Chloroflexi/KD4-96	0	0	20
889	GAATATTGGTCAATGGAGGCAACTCTGAACCAGCCATGCCGCGTGCAGGAAGAATGTCCTATGGATTGTAAACTGCTTTTATTTGGGAATAAACTCCTCTACGTGTAGAGGCCTGAATGTACCAAATGAATAAGCACCGGCTAACT	Bacteria/Bacteroidota/Bacteroidia/Flavobacteriales/Crocinitomicaceae/Salinirepens	0	0	20
890	GAATATTGGACAATGGGCGAGAGCCTGATCCAGCCATGCCGCGTGCAGGAAGACTGCCCTATGGGTTGTAAACTGCTTTTGTACAGGGCGAAACCCCGATACGTGTATTGGGCTGACGGTACTGTACGAATAAGCACCGGCTAACT	Bacteria/Bacteroidota/Bacteroidia/Flavobacteriales/Flavobacteriaceae	0	0	20
891	GAATATTGCGCAATGGGGGAAACCCTGACGCAGCAATGCCACGTGAGTGAGGAAGGCCTTCGGGTTGTAAAGCTCTGTCCTATAGGAATAATGGTTTGGGGTAATGCTCAAATTTGAAGGTACTATAGAAGAAAGCACCGGCTAACT	Bacteria/Bdellovibrionota/Bdellovibrionia/Bacteriovoracales/Bacteriovoracaceae/Peredibacter	0	0	20
892	GAATATTGGACAATGGAGGGAACTCTGATCCAGCCATGCCGCGTGCAGGAAGACTGCCCTATGGGTTGTAAACTGCTTTTATACGGGAAGAAACCACTCTACGTGTAGAGTTCTGACGGTACCGTAAGAATAAGGATCGGCTAACT	Bacteria/Bacteroidota/Bacteroidia/Flavobacteriales/Flavobacteriaceae/Tamlana	0	0	20
893	AGGAATCTTCCACAATGGACGAAAGTCTGATGGAGCGACACCGCGTGAAGGATGACGGTCTAACGATTGTAAACTTCTTTTCTGAAGGAGCATAATGAGAGTACTTCAGGAATAAGGGACGGCTAAATACG	Bacteria/Patescibacteria/Gracilibacteria/JGI_0000069-P22	0	0	20
894	GGAATCTTGCGCAATGGGCGAAAGCCTGACGCAGCAACGCCGCGTGGGGGATGAAGGCTCTCGGGTTGTAAACCCCTTTCAGCAGGGACGAATTTTGACGGTACCTGCAGAAGAAGCCCCGGCTAACTAC	Bacteria/Actinobacteriota/Acidimicrobiia/Microtrichales/Iamiaceae/Iamia	0	0	20
895	GGGAATATTGCGCAATGGGCGAAAGCCTGACGCAGCAACGCCGCGTGAGGGATGACGGCTTTCGGGTTGTAAACCTCTTTCAGTGATGACGAAAATGACGGTAGTCACAGAAGAAGGTCCGGCCAACTACG	Bacteria/Actinobacteriota/Acidimicrobiia/Microtrichales/Microtrichaceae/Sva0996_marine_group	0	0	20
896	GAATATTGGACAATGGGGGCAACCCTGATCCAGCCATGCCGCGTGTGTGAAGAAGGCCTTCGGGTTGTAAAGCACTTTCAGTGGGGAAGAAAAGCCTGGGGCTAATACCCCTGGGTCTTGACGGTACCTACATAAGAAGCACCGGCTAACT	Bacteria/Proteobacteria/Gammaproteobacteria	19	0	0
897	GAATATTGCACAATGGGCGCAAGCCTGATGCAGCCATGCCGCGTGTATGAAGAAGGCCTTCGGGTTGTAAAGTACTTTCAGCAGTGAGGAAGGCGGAGTCGTTAATAGCGGCCTCGTTTGACGTTAGCTGCAGAAGAAGCACCGGCTAACT	Bacteria/Proteobacteria/Gammaproteobacteria/Vibrionales/Vibrionaceae/Vibrio	19	0	0
898	GGGAATTTTGCGCAATGGGCGAAAGCCTGACGCAGCAACGCCGCGTGAGGGATGAAGGCCTTCGGGTTGTAAACCTCTTTTCTCAGGGAAGATAGTGACGGTACCTGAGGAATAAGCCACGGCTAACTACG	Bacteria/Chloroflexi/KD4-96	19	0	0
899	GAATATTGGACAATGGGGGAAACCCTGATCCAGCAATGCCGCGTGTGTGAAGAAGGCCTGCGGGTTGTAAAGCACTTTCAGTAGTGAGGAAAAGCTTAAGGTTAATACCCTTGAGTCTTGACGTTAGCTTCAGAAGAAGCACCGGCTAACT	Bacteria/Proteobacteria/Gammaproteobacteria/Ectothiorhodospirales	19	0	0
900	GAATATTGCACAATGGGCGCAAGCCTGATGCAGCAATGCCGCGTGTGTGAAGAAGGCCTGCGGGTTGTAAAGCACTTTTATCGGGAAAGAAAAAACCAGGGTTAATACCCCTGGCATTGACGGTACCCGAGGAATAAGCACCGGCTAACT	Bacteria/Proteobacteria/Gammaproteobacteria/Gammaproteobacteria_Incertae_Sedis/Unknown_Family	19	0	0
901	GAATATTGGTCAATGGGCGCGAGCCTGAACCAGCCAAGTAGCGTGAAGGATGAAGGTCCTACGGATTGTAAACTTCTTTTATACGGGAATAAAGTGGCCTACGTGTAGGCTTTTGCATGTACCGTATGAATAAGCATCGGCTAACT	Bacteria/Bacteroidota/Bacteroidia/Bacteroidales/Bacteroidaceae/Bacteroides	19	0	0
902	AGGAATATTGCGCAATGGGGGAAACCCTGACGCAGCCATGCCGCGTGAGTGAAGAAGGCCTTAGGGTTGTAAAGCTCTTTCAGTTGTGAAGATAATGACGGTATCAACAGAAGAAGCCCCGGCTAAATTCG	Bacteria/Proteobacteria/Alphaproteobacteria	19	0	0
903	GAATATTGGACAATGGGCGCAAGCCTGATCCAGCCATGCCGCGTGAGTGATGAAGGCCCTCGGGTCGTAAAGCTCTGTGGATAGGGAAGAAAGCCTGAAGGAACAATACCCTTCAGAGTGACGGTACCTATTTAGCAAGCACCGGCTAACT	Bacteria/Myxococcota/Polyangia	13	0	6
904	GAATCTTCCACAATGGACGCAAGTCTGATGGAGCAACGCCGCGTGAGTGAAGAAGGCTTTCGGGTCGTAAAACTCTGTTGTTGGAGAAGAATGGTCGGCAGAGTAACTGTTGTCGGCGTGACGGTATCCAACCAGAAAGCCACGGCTAACT	Bacteria/Firmicutes/Bacilli/Lactobacillales/Lactobacillaceae/Lactobacillus	5	14	0
905	GAATATTGGGCAATGGGCGCAAGCCTGACCCAGCAACGCCGCGTGAGGGAAGAAGGTTTTCGGATTGTAAACCTCTGTCGCAGAAGACGAAGGAAGTGACGGTATTCTGTGAGGAAGCCCCGGCTAACT	Bacteria/Firmicutes/Clostridia/Christensenellales/Christensenellaceae/Christensenellaceae_R-7_group	0	19	0
906	GGGAATATTGCACAATGGGGGAAACCCTGATGCAGCGACGCCGCGTGAGTGAAGAAGTTATTCGTAACGTAAAGCTCTATCAGCAGGGAAGAAAATGACGGTACCTGACTAAGAAGCCCCGGCTAACTACG	Bacteria/Firmicutes/Clostridia/Lachnospirales/Lachnospiraceae	0	19	0
907	GAATATTGGACAATGGGCGCAAGCCTGATCCAGCAACGCCGCGTGGAGGACGAAGGCCTTCGGGTCGTAAACTCCTGTCAGTTGGGACGAAAAGTCGTCGGTCAATAGCCGGCGATCATGACGGTACCAGCAGAGGAAGCCCCGGCTAACT	Bacteria/Acidobacteriota/Thermoanaerobaculia/Thermoanaerobaculales/Thermoanaerobaculaceae/Subgroup_10	0	19	0
908	GGAATATTGCACAATGGGCGCAAGCCTGATGCAGCGACGCCGCGTGGGTGAAGAAGGTTTTCGGATCGTAAAGCCCTTTTCTGTGTGACGAGAAAGGACGGTAGCACAGGAATAAGTGTCGGCTAACTAC	Bacteria/Chloroflexi/Anaerolineae/SBR1031/A4b	0	19	0
909	GGGAATATTGGACAATGGGGGCAACCCTGATCCAGCAATGCCGCGTGTGTGAAGAAGGCCTTCGGGTTGTAAAGCACTTTCAGTTGGGAAGATTATGACGGTACCAACAGAAGAAGCACCGGCTAACTCCG	Bacteria/Proteobacteria/Gammaproteobacteria	0	19	0
910	GAATATTGGACAATGGGGGCAACCCTGATCCAGCCATGCCGCGTGTGTGAAGAAGGCCTTCGGGTTGTAAAGCACTTTCAGACGTGAGGAAAGGGTGTTGGTTAATACCCAACATCTGTGACGTTAGCGTCAGAAGAAGCACCGGCTAACT	Bacteria/Proteobacteria/Gammaproteobacteria/Oceanospirillales/Nitrincolaceae/Motiliproteus	0	7	12
911	GAATATTGGACAATGGGCGCAAGCCTGATCCAGCAATACCGCGTGTGTGAAGAAGGCCTGCGGGTTGTAAAGCACTTTTCTGAGGGAAGAAACGGGAATAGTTAATAGCTATTTCAATTGACGGTATCTCAGGAATAAGCACCGGCTAACT	Bacteria/Proteobacteria/Gammaproteobacteria/Gammaproteobacteria_Incertae_Sedis/Unknown_Family	0	5	14
912	GGGAATATTGGACAATGGGCGAAAGCCTGATCCAGCCATGCCGCGTGAGTGATGAAGGCCCTAGGGTTGTAAAGCTCTTTTACCTGGGAAGATAATGACGGTACCAGGAGAATAAGCCCCGGCTAACTTCG	Bacteria/Proteobacteria/Alphaproteobacteria/Rhizobiales/Beijerinckiaceae/Methylocella	0	0	19
913	GAATATTGGTCAATGGACGAAAGTCTGAACCAGCCATGCCGCGTGCAGGATGACTGCCCTACGGGTTGTAAACTGCTTTTATATAGGAAGAAACCCCTCTACGTGTAGAGGGCTGACGGTACTATAAGAATAAGGACCGGCTAACT	Bacteria/Bacteroidota/Bacteroidia/Flavobacteriales/Cryomorphaceae/Vicingus	0	0	19
914	GGGAATATTGCACAATGGGCGAAAGCCTGATGCAGCGACGCCGCGTGGGGGATGAAGGCCCTAGGGTCGTAAACCCCTTTCAGTGGGGACGAAACTGACGGTACCCACAGAAGAAGGTCCGGCCAACTACG	Bacteria/Actinobacteriota/Acidimicrobiia/Microtrichales/Microtrichaceae	0	0	19
915	GGGAATATTGGGCAATGGGCGAAAGCCTGACCCAGCCATGCCGCGTGAGTGATGAAGGCCTTAGGGTTGTAAAGCTCTTTTATCCGGGAAGATGAAGACGGTACCGGAAGAATAAGCCCCGGCTAACTTCG	Bacteria/Proteobacteria/Alphaproteobacteria/Rhizobiales/Beijerinckiaceae	0	0	19
916	GAATATTGCGCAATGGGGGCAACCCTGACGCAGCAACGCCGCGTGTGTGAAGAAGGCCCTCGGGTCGTAAAGCACTGTCGAATGGAACGAGCCGGATGCGGTGAATACCCGTGTCCCCGACGGTACCATTTGAGGAAGCACCGGCTAACT	Bacteria	0	0	19
917	GAATATTGGACAATGGGCGAGAGCCTGATCCAGCCATGCCGCGTGCAGGAAGACTGCCCTATGGGTTGTAAACTGCTTTTATACAGGAAGAAACACTCTCTCGTGAGAGAGCTTGACGGTACTGTATGAATAAGCACCGGCTAACT	Bacteria/Bacteroidota/Bacteroidia/Flavobacteriales/Flavobacteriaceae	0	0	19
918	GAATTTTCCCCAATGGGCGCAAGCCTGAGGGAGCAACGCCGCGTGGGGGATGAAGCATTTCGGTGTGTAAACCCCTTTTCCGAGGGACGAAACGAATGACGGTACCTCGGGAAGAAGGCCCGGCTAACT	Bacteria/Chloroflexi	0	0	19
919	GAATATTGGACAATGGGCGCAAGCCTGATCCAGCAATGCCGCGTGTGTGAAGAAGGCCTGCGGGTTGTAAAGCACTTTCAGTAGAGAAGAAAAGCTTAAGGTTAATAACCTTGAGTCTTGACGTAACCTACAGAAGAAGCACCGGCTAACT	Bacteria/Proteobacteria/Gammaproteobacteria/Steroidobacterales/Woeseiaceae/Woeseia	18	0	0
920	GAATATTGGACAATGGGCGAGAGCCTGATCCAGCCATGCCGCGTGCAGGAAGACTGCCCTATGGGTTGTAAACTGCTTTTGTACGGGAAGAACCGCGCCCACGTGTGGGCGCTTGACGGTACCGTAAGAATAAGGATCGGCTAACT	Bacteria/Bacteroidota/Bacteroidia/Flavobacteriales/Flavobacteriaceae	18	0	0
921	GAATATTGGACAATGGTCGCAAGACTGATCCAGCCATGCCGCGTGCAGGAAGACTGCCCTATGGGTTGTAAACTGCTTTTGTACAGGAAGAATAAGCTCCACGTGTGGAGTGATGACGGTACTGTACGAATAAGCACCGGCTAACT	Bacteria/Bacteroidota/Bacteroidia/Flavobacteriales/Flavobacteriaceae	18	0	0
922	GAATCTTCCGCAATGGGCGCAAGCCTGACGGAGCGACGCCGCGTGTAGGACGAAGGCCCTAGGGTTGTAAACTACTGTCACGAGTTATGAATGGCGTGCCATGAACAGTGTCACGTTTGACGTAAGCTCGGGAGGAAGCACCGGCTAACT	Bacteria/Planctomycetota/OM190	18	0	0
923	AGGGAATATTGGACAATGGGCGAAAGCCTGATCCAGCCATGCCGCGTGAGTGCTAAGGCCTTAGGGTTGTAAAACTCTTTCAGATGGGAAGATAATGACGGTACCATCAGAAGAAGCCCCGGCTAACTTCGT	Bacteria/Proteobacteria/Alphaproteobacteria/Emcibacterales/Emcibacteraceae/Emcibacter	18	0	0
924	GAATATTGCACAATGGGGGCAACCCTGATGCAGCAATGCCGCGTGTGTGAAGAAGGCCTGCGGGTTGTAAAGCACTTTCAATTGGGAAGAAAAGGGGTTGGTTAATACCCGACCTTCTTGACGTTACCTTTAGAAGAAGCACCGGCTAACT	Bacteria/Proteobacteria/Gammaproteobacteria/Chromatiales/Sedimenticolaceae/Sedimenticola	18	0	0
925	GAATTTTGGACAATGGGCGCAAGCCTGATCCAGCCATGCCGCGTGTGTGAAGAAGGCCTTCGGGTTGTAAAGCACTTTCGGACGGAACGAAATCGCACGGGTGAATATCCCGTGTGGATGACGGTACCGTAAGAAGAAGCACCGGCTAACT	Bacteria/Proteobacteria/Gammaproteobacteria/Burkholderiales/Nitrosomonadaceae/MND1	18	0	0
926	GGGAATCTTAGACAATGGGCGCAAGCCTGATCTAGCCATGCCGCGTGAGTGACGAAGGCCTTAGGGTCGTAAAGCTCTTTCGCCTGTGAAGATAATGACTGTAGCAGGTAAAGAAACCCCGGCTAACTCCG	Bacteria/Proteobacteria/Alphaproteobacteria/Rhodobacterales/Rhodobacteraceae/Marivita	18	0	0
927	GAATCTTCCGCAATGGGCGAAAGCCTGACGGAGCGACACCGCGTGCAGGATGAAGGCCCTCGGGTTGTAAACTGCTGTCACGCCGTATGAACTCCCTGTCGTTAATAGCGCCAGGGCTGACGTCAAGGCGAGAGGAAGCACCGGCTAACT	Bacteria/Planctomycetota/OM190	18	0	0
928	GGGGATATTGCACAATGGGGGAAACCCTGATGCAGCGACGCCGCGTGAGGGAAGAAGGTTTTCGGATTGTAAACCTCTGTCTTCGGTGACGAAAATGACGGTAGCCGAGGAGGAAGCCACGGCTAACTACG	Bacteria/Firmicutes/Clostridia/Oscillospirales/Ruminococcaceae	18	0	0
929	GAATATTGGACAATGGGCGCAAGCCTGATCCAGCAACGCCGCGTGGAGGACGAAGGCCTTCGGGTCGTAAACTCCTGTCAGTTGGGACGAAAAGCCGTCGGTCAATAGCCGGCGGTCCTGACGGTACCAGCAGAGGAAGCCCCGGCTAACT	Bacteria/Acidobacteriota/Thermoanaerobaculia/Thermoanaerobaculales/Thermoanaerobaculaceae/Subgroup_10	18	0	0
930	GAATATTGGACAATGGAGGAAACTCTGATCCAGCCATGCCGCGTGAAGGATGACGGCCCTACGGGTTGTAAACTTCTTTTCTCAGGGAAGAAACCTCTGGATTTATCCGGAGCTGACGGTACCTGAGGAATAAGCACCGGCTAACT	Bacteria/Bacteroidota/Bacteroidia/Chitinophagales	11	0	7
931	GGGAATTTTGTGCAATGGGGGAAACCCTGACACAGCAACGCCGCGTGAAGGATGAAGTCCCTCGGGATGTAAACTTCGGAAATATGGGAAGAATAAATGACGGTACCATATCTAAGGTCCGGCTAACTACG	Bacteria/Acidobacteriota/Blastocatellia/Blastocatellales/Blastocatellaceae	6	0	12
932	GAATATTGGTCAATGGAGGCAACTCTGAACCAGCCATGCCGCGTGCAGGATGACGGTCCTATGGATTGTAAACTGCTTTTGTACAGGAAGAAAAAGAGTTACGTGTAGCTTATTGACGGTACTGTAAGAATAAGGATCGGCTAACT	Bacteria/Bacteroidota/Bacteroidia/Flavobacteriales/Flavobacteriaceae/Myroides	0	18	0
933	GGAATATTGCGCAATGGAGGAAACTCTGACGCAGTGACGCCGCGTATGGGAAGAAGGTTTTCGGATTGTAAACCATTTTAGACAAGGAAGAAACAAGACAGTACTTGTAGAATAAGCTCCGGCTAACTAC	Bacteria/Firmicutes/Clostridia/Clostridia_UCG-014	0	18	0
934	GAATATTGGTCAATGGGCGAGAGCCTGAACCAGCCAAGTAGCGTGAAGGATGACGGCCCTACGGGTTGTAAACTTCTTTTGTGCGGGAATAAAGGAGCCTACGTGTAGGCTTTTGCATGTACCGTAACGAATAAGCATCGGCTAACT	Bacteria/Bacteroidota/Bacteroidia/Bacteroidales/Bacteroidaceae/Bacteroides	0	18	0
935	GAATATTGGTCAATGGGCGGAAGCCTGAACCAGCCATGCCGCGTGCAGGAAGACGGCTCTATGAGTTGTAAACTGCTTTTGTACTAGGGTAATTTGCGGTACGTGTACCGTATTGAAAGTATAGTACGAATAAGGATCGGCTAACT	Bacteria/Bacteroidota/Bacteroidia/Bacteroidales/Rikenellaceae/Alistipes	0	18	0
936	GAATTTTGGACAATGGGGGAAACCCTGATCCAGCCATGCCGCGTGCGGGATGAAGGCCTTCGGGTTGTAAACCGCTTTTGTCAGAGACGAAAAGGGACGTACGAATAATACGTTCCGCTGACGGTATCTGAAGAATAAGCACCGGCTAACT	Bacteria/Proteobacteria/Gammaproteobacteria/Burkholderiales/Sutterellaceae/Sutterella	0	18	0
937	GAATCTTGGTCAATGGGCGCAAGCCTGAACCAGCCATGCCGCGTGTGCGAAGAAGGCCCTAGGGTTGTAAAGCACTTTCAGTCGCGAAGAAAAGCTCGAGGTTAATACCCTCAGAGTCTTGACGTTAACGACAGAAGAAGTACCGGCTAACT	Bacteria/Proteobacteria/Gammaproteobacteria/KI89A_clade	0	4	14
938	GAATATTGGACAATGGGGGCAACCCTGATCCAGCCATGCCGCGTGTGTGAAGAAGGCCTTCGGGTTGTAAAGCACTTTTGTACGGGAAGAAACGCATTCGGTTAATACCTGGATGAACTGACGGTACCGTAAGAATAAGCACCGGCTAACT	Bacteria/Proteobacteria/Gammaproteobacteria/Xanthomonadales/Xanthomonadaceae	0	0	18
939	GAATATTGGACAATGGGCGCAAGCCTGATCCAGCAATACCGCGTGTGTGAAGAAGGCCTGCGGGTTGTAAAGCACTTTCAGTAGGGAAGAAAAGCCTAAGGTTAATACCCTTGAGTCTTGACGTTACCTACAGAAGAAGCACCGGCTAACT	Bacteria/Proteobacteria/Gammaproteobacteria	0	0	18
940	GAATCTTCGGCAATGGGCGCAAGCCTGACCGAGCGACGCCGCGTGCGGGATGAAGGCCTTCGGGTTGTAAACCGCTGTCAGAGAGGCGGAAATCTAGGGGGGTTCTCCCCTTTAGTTGACCTAATCTCAGAGGAAGTCCGGGCTAAGT	Bacteria/Planctomycetota/Planctomycetes/Pirellulales/Pirellulaceae	0	0	18
941	GGGAATATTGCACAATGGGCGAAAGCCTGATGCAGCAATGCCGCGTGTGTGAAGAAGGCCTGCGGGTTGTAAAGCACTTTCAGTAGGGAGGATTATGACGTTACCTACAGAAGAAGCACCGGCTAACTCTG	Bacteria/Proteobacteria/Gammaproteobacteria/B2M28	0	0	18
942	GAATCTTGGACAATGGGGGAAACCCTGATCCAGCAATGCCGCGTGTGTGAAGAAGGCCTTCGGGTTGTAAAGCACTTTCGATAGGGAAGAAAAGCTTGGCGCTAATCAGTCAAGTCTTGACGTTACCTAGAGAAGAAGCACCGGCTAACT	Bacteria/Proteobacteria/Gammaproteobacteria	0	0	18
943	GAATATTGCGCAATGGGCGAAAGCCTGACGCAGCCACGCCGCGTGCAGGATGACACCCCTACGGGGCGTAAACTGCTTTTGTGTGAGAAGAACACCCCGGTTTCCCGGGTCTGACGGTATCACACGAATAAGGACCGGCTAACT	Bacteria/Bacteroidota/Rhodothermia/Rhodothermales/Rhodothermaceae	0	0	18
944	GAATATTGCACAATGGGGGAAACCCTGATGCAGCCATGCCGCGTGTGTGAAGAAGGCCTTCGGGTTGTAAAGCACTTTCAGTAGGGAGGAAGGCCTGTAGATTAATACTCTGCAGGATTGACGTTACCTACAGAAGAAGCACCGGCTAACT	Bacteria/Proteobacteria/Gammaproteobacteria/Cellvibrionales/Microbulbiferaceae/Microbulbifer	0	0	18
945	AGGAATATTGCACAATGGGGGGAACCCTGATGCAGCAACGCCGCGTGGAGGATGACGCATTTCGGTGTGTAAACTCCTTTTATATGTCAAGAAAATGACGGTAGCATATGAATAAGCACCGGCTAACTCCG	Bacteria/Campilobacterota/Campylobacteria/Campylobacterales/Sulfurimonadaceae/Sulfurimonas	0	0	18
946	GAATCTTGGACAATGGGGGAAACCCTGATCCAGCAATGCCGCGTGTGTGAAGAAGGCCTTCGGGTTGTAAAGCACTTTCGATAGGGAAGAAAAGCATGGCGCTAATCAGCCATGTCTTGACGTTACCTAGAGAAGAAGCACCGGCTAACT	Bacteria/Proteobacteria/Gammaproteobacteria	17	0	0
947	GAATATTGGACAATGGAGGCAACTCTGATCCAGCCATCCCGCGTGCAGGATGAATGCGCTAAGCGTTGTAAACTGCTTTTAGATAGGATGAAACCCCGGGATTTATCCCGGGCTGACGTTATTATCAGAATAAGCACCGGCTAACT	Bacteria/Bacteroidota/Bacteroidia/Chitinophagales/Saprospiraceae	17	0	0
948	GAATTTTGGACAATGGGCGCAAGCCTGATCCAGCTATTCCGCGTGTGGGATGAAGGCCCTCGGGTTGTAAACCACTTTTGTAGAGAACGAAAAGACATCTTCGAATAAAGGATGTTGCTGACGGTACTCTAAGAATAAGCACCGGCTAACT	Bacteria/Proteobacteria/Gammaproteobacteria/Burkholderiales/Sutterellaceae/Parasutterella	17	0	0
949	GGGAATATTGCACAATGGAGGAAACTCTGATGCAGCCATGCCGCGTGAGTGAAGAAGGCCTTAGGGTTGTAAAGCTCTTTTAACTGTGAAGATAATGACGGTAGCAGTAGAAAAAGCCCCGGCTAACTTCG	Bacteria/Proteobacteria/Alphaproteobacteria/Micavibrionales	17	0	0
950	GAATCTTGGACAATGGGGGCAACCCTGATCCAGCCATGCCGCGTGTGTGAAGAAGGCCCTAGGGTTGTAAAGCACTTTCAGCAGGGAGGAAGGCTTCGAGTTAATACCTTGGAGTACTTGACGTTACCTGCAGAAGAAGCACCGGCTAATT	Bacteria/Proteobacteria/Gammaproteobacteria/Oceanospirillales/Alcanivoracaceae1/Alcanivorax	17	0	0
951	GGGAATATTGGACAATGGGCGAAAGCCTGATCCAGCGACGCCGCGTGAGCGATGAAGTATTTCGGTATGTAAAGCTCTATCAGCAGGGAAGAAAACGACGGTACCTGACTAAGAAGCCCCGGCTAACTACG	Bacteria/Firmicutes/Clostridia/Lachnospirales/Lachnospiraceae	17	0	0
952	GAATATTGGACAATGGAGGGAACTCTGATCCAGTGACGCCGCGTGAAGGAAGAAGGTCTTCGGATTGTAAACTTATTTTATCAGGGAAGAAGAAAGTGACAGTACCTGAAGAAAAAGGACCGGCAAACT	Bacteria/Firmicutes/Clostridia/Clostridia_UCG-014	17	0	0
953	GAATATTGGACAATGGGCGCAAGCCTGATCCAGCCATGCCGCGTGTGTGAAGAAGGCCTTCGGGTTGTAAAGCACTTTCAGTGGGGAGGAAGGGTGTTGTGTTAATAGCACAGCATTTTGACGTTACCCACAGAAGAAGCACCGGCTAACT	Bacteria/Proteobacteria/Gammaproteobacteria/Alteromonadales/Alteromonadaceae/Alishewanella	17	0	0
954	GAATATTGGACAATGGGCGAAAGCCTGATCCAGCAATGCCGCGTGTGTGAAGAAGGCCTGCGGGTTGTAAAGCACTTTTATCGGGAAAGAAAAGTTCAGGGTTAATACCCCTGGACCTTGACGGTACCCGTTGAATAAGCACCGGCTAACT	Bacteria/Proteobacteria/Gammaproteobacteria/Gammaproteobacteria_Incertae_Sedis/Unknown_Family	17	0	0
955	GAATATTGGTCAATGGCCGGGAGGCTGAACCAGCCAAGTCGCGTGAGGGAAGACGGCCCTACGGGTTGTAAACCTCTTTTGTCAGGGAGCAAGAGGCGGGTCGAGACCTGCTGTGAGAGTACCTGAAGAAAAAGCATCGGCTAACT	Bacteria/Bacteroidota/Bacteroidia/Bacteroidales/Muribaculaceae	17	0	0
956	GAATATTGGTCAATGGGCGAGAGCCTGAACCAGCCAAGTAGCGTGCAGGAAGACGGCCCTATGGGTTGTAAACTGCTTTTATAGGGGAATAAAGTGAGCCACGTGTGGTTTTTTGCATGTACCCTATGAATAAGGACCGGCTAATT	Bacteria/Bacteroidota/Bacteroidia/Bacteroidales/Prevotellaceae/Prevotella	17	0	0
957	GGGAATCTTGGACAATGGGCGCAAGCCTGATCCAGCGACGCCGCGTGGGTGATGAAGGCCTTCGGGTTGTAAAGCCCTTTCACCGGGGACGATGATGACGGTACCCGGAGAAGAAGCACCGGCTAACTCCG	Bacteria/Proteobacteria/Alphaproteobacteria/Tistrellales/Geminicoccaceae	17	0	0
958	GGGAATATTGGACAATGGGCGCAAGCCTGATCCAGCAATGCCGCGTGGGTGAAGAAGGTCTTCGGATCGTAAAGCCCTTTCGACAGGGACGATGATGACGGTACCTGTAGAAGAAGCCCCGGCTAACTTCG	Bacteria/Proteobacteria/Alphaproteobacteria/Acetobacterales/Acetobacteraceae/Roseomonas	12	5	0
959	GAATATTGGACAATGGGCGGAAGCCTGATCCAGCCATGCCGCGTGCGGGAAGACGGCCCTATGGGTTGTAAACCGCTTTTATACGGGAAGAATAAGTGCGACGCGTCGCACGGTGACGGTACCGTAAGAATAAGGACCGGCTAACT	Bacteria/Bacteroidota/Bacteroidia/Flavobacteriales/Flavobacteriaceae	8	0	9
960	GAATATTGGACAATGGGGGCAACCCTGATCCAGCAATGCCGCGTGTGTGAAGAAGGCCTGCGGGTTGTAAAGCACTTTCAGTGGGGAAGAAAAGCGGGGTGTGAATAGCGCCTTGTCTTGACGTTACCCACAGAAGAAGCACCGGCTAACT	Bacteria/Proteobacteria/Gammaproteobacteria	7	0	10
961	GGGAATTTTCCACAATGGGGGCAACCCTGATGGAGCAACGCCGCGTGCAGGATGAAGGTTTTCGGATTGTAAACTGCTTTTATAAGTGAAGAATATGACGGTAACTTATGAATAAGGGACTGCTAACTACG	Bacteria/Patescibacteria/Saccharimonadia/Saccharimonadales	7	10	0
962	GAATTTTGGACAATGGGGGCAACCCTGATCCAGCCATGCCGCGTGCGGGATGAAGGCCTTCGGGTTGTAAACCGCTTTTGTCAGGGACGAAAAGGGACGTGTTAATACCATGTTCTGCTGACGGTACCTGAAGAATAAGCACCGGCTAACT	Bacteria/Proteobacteria/Gammaproteobacteria/Burkholderiales/Sutterellaceae/Sutterella	0	17	0
963	GAATTTTGGACAATGGGCGCAAGCCTGATCCAGCTATTCCGCGTGTGGGATGAAGGCCCTCGGGTTGTAAACCACTTTTGTAGAGAACGAAAAGACACCTTTTAAAAAAGGGTGTTGCTGACGGTACTCTAAGAATAAGCACCGGCTAACT	Bacteria/Proteobacteria/Gammaproteobacteria/Burkholderiales/Sutterellaceae/Parasutterella	0	17	0
964	GAATATTGGGCAATGGGCGCAAGCCTGACCCAGCAACGCCGCGTGAAGGAAGAAGGCTTTCGGGTTGTAAACTTCTTTTGTCAGGGAAGAGCAGAAGACTGTACCTGACGAATAAGCTCCGGCTAACTA	Bacteria/Firmicutes/Clostridia/Oscillospirales/Oscillospiraceae	0	17	0
965	GAATATTGGTCAATGGGCGAGAGCCTGAACCAGCCAAGTAGCGTGAAGGATGACTGCCCTATGGGTTGTAAACTTCTTTTATACGGGAATAACATCATCCACGTGTGGGTGTCTGCATGTACCGTATGAATAAGCATCGGCTAACT	Bacteria/Bacteroidota/Bacteroidia/Bacteroidales/Bacteroidaceae/Bacteroides	0	17	0
966	GAATATTGCGCAATGGGCGAAAGCCTGACGCAGCGACGCCGCGTGAGGGATGAAGGTCTTCGGATCGTAAACCTCTGTCAGAAGGGAAGAAACTAGGGTGTTCTAATCAGCATCCTACTGACGGTACCTTCAAAGGAAGCACCGGCTAACT	Bacteria/Desulfobacterota/Desulfovibrionia/Desulfovibrionales/Desulfovibrionaceae/Desulfovibrio	0	17	0
967	GAATATTGGTCAATGGGCGGAAGCCTGAACCAGCCATGCCGCGTGCGGGAAGGAGGCCCTATGGGCTGTGAACCGCTTTTGCCTGGGGGCAATAAGGGCGTCGCGCACGTCCGATGAGAGTACCAGGCGAATAAGCATCGGCTAACT	Bacteria/Bacteroidota/Bacteroidia/Bacteroidales/Rikenellaceae/Rikenellaceae_RC9_gut_group	0	17	0
968	GAATATTGGACAATGGGCGCAAGCCTGATCCAGCAATACCTCGTGTGTGAAGAAGGCCTTAGGGTTGTAAAGCACTTTCAATTGGGACGAAGGTTGTAAGACTAATACTCTTATAATTTGACGGTACCTTTAGAAGAAGCACCGGCTAACT	Bacteria/Proteobacteria/Gammaproteobacteria/Arenicellales/Arenicellaceae/Arenicella	0	8	9
969	GAATATTGGACAATGGGGGCAACCCTGATCCAGCAATACCGCGTGTGTGAAGAAGGCCTGAGGGTTGTAAAGCACTTTCAATGGGGAGGAAAAAGCCTGGGTAAATAGCCTAGGTGTTGACATTACCCATAGAAGAAGCACCGGCTAACT	Bacteria/Proteobacteria/Gammaproteobacteria/Methylococcales/Methylomonadaceae	0	0	17
970	GAATTTTGGACAATGGGGGCAACCCTGATCCAGCCATGCCGCGTGCGGGAAGAAGGCCTTCGGGTTGTAAACCGCTTTCATACGGGACGAAATGGTGCAGGTTAATACCCTGTATTGATGACGGTACCGTAAGAAGAAGCACCGGCTAACT	Bacteria/Proteobacteria/Gammaproteobacteria/Burkholderiales/Nitrosomonadaceae/IS-44	0	0	17
971	GAATATTGGTCAATGGAGGCAACTCTGAACCAGCCATGCCGCGTGCAGGAAGACTGCCCTATGGGTTGTAAACTGCTTTTATACAGGAAGAAACTTAGTTACGTGTAACTAACTGACGGTACTGTAAGAATAAGCACCGGCTAACT	Bacteria/Bacteroidota/Bacteroidia/Flavobacteriales/Flavobacteriaceae/Tenacibaculum	0	0	17
972	GGAATATTGCACAATGGGCGAAAGCCTGATGCAGCAACGCCGCGTGCGCGATGAAGGCCTTCGGGTCGTAAAGCGCTTTTCGGGGAGATGAGGAAGGACAGTATCCCCGGAATAAGTCTCGGCTAACTAC	Bacteria/Chloroflexi/Anaerolineae/Anaerolineales/Anaerolineaceae	0	0	17
973	GAATATTGGACAATGGGGGCAACCCTGATCCAGCTATGCCGCGTGTGTGAAGAAGGCCTTCGGGTTGTAAAGCACTTTAAGCAGGGAGGAAGGCTGTACGGTTAATACCCGTGCAGATTGACGTTACCTGCAGAATAAGCACCGGCTAACT	Bacteria/Proteobacteria/Gammaproteobacteria/Oceanospirillales	0	0	17
974	GAATATTGGGCAATGGGCGAAAGCCTGACCCAGCAACGCCGCGTGAAGGATGAAAGTCGTAAGATTGTAAACTTCTTTTTTGAGGGACGAACAGTCAGGTTTCGCAAGGGGCCTGATTTGACTGTACCTCTAGAATAAGCCCCGGCTAACT	Bacteria	0	0	17
975	GAATATTGGTCAATGGTCGGAAGACTGAACCAGCCATGCCGCGTGCAGGAAGACTGCCCTATGGGTTGTAAACTGCTTTTGTATGGGAAGAATAAGGTGTACGAGTACACTGATGACGGTACCATACGAATAAGGATCGGCTAACT	Bacteria/Bacteroidota/Bacteroidia/Flavobacteriales/Flavobacteriaceae/Neptunitalea	0	0	17
976	GAATATTGCACAATGGGGGAAACCCTGATGCAGCGACGCCGCGTGCGGGAAGAAGGCTTTCGGGTTGTAAACCGCTTTCAATTGGGAAGAAGGGAAGAGAGTTAATAGCTTTCTGACTTGACGGTACCTTTAGAAGAAGCACCGGCTAATT	Bacteria/Proteobacteria/Zetaproteobacteria/Mariprofundales/Mariprofundaceae/Mariprofundus	16	0	0
977	GAATATTGCACAATGGGCGCAAGCCTGATGCAGCCATGCCGCGTGTGTGAAGAAGGCCTTCGGGTTGTAAAGCACTTTCAGCAGTGAGGAAGGTGGTGTCGTTAATATCGGCATCATTTGACGTTAGCTGCAGAAGAAGCACCGGCTAACT	Bacteria/Proteobacteria/Gammaproteobacteria/Vibrionales/Vibrionaceae/Vibrio	16	0	0
978	GAATATTGGGCAATGCCCGAAAGGGTGACCCAGCAACGCCGCGTGGAGGATGACTGCCGTAAGGTTGTAAACTCCTGTTAGAGGGGAAGAATACTCCCGATCGCCTCGGGAATTGACTGTACCCTCAGAGGAAGCCCCGGCTAACT	Bacteria/Bacteroidota/Ignavibacteria/Ignavibacteriales/Ignavibacteriaceae/Ignavibacterium	16	0	0
979	GAATATTGGTCAATGGTCGGAAGACTGAACCAGCCATGCCGCGTGCAGGAAGACTGCCCTATGGGTTGTAAACTGCTTTTGTATGGGAAGAATAAGGTGTACGAGTACATTGATGACGGTACCATACGAATAAGGATCGGCTAACT	Bacteria/Bacteroidota/Bacteroidia/Flavobacteriales/Flavobacteriaceae/Neptunitalea	16	0	0
980	GAATATTGCGCAATGGGGGAAACCCTGACGCAGCGATGCCGCGTGGGTGAAGAAGGCTTTCGGGTCGTAAAGCCCTGTCAGGTGGGAAGAACAGTCTTTCATTGAATAGGTGAGAGGCCTGACGGTACCACCGAAGGAAGCACCGGCTAACT	Bacteria/Desulfobacterota/Desulfobaccia/Desulfobaccales/Desulfobaccaceae/Desulfobacca	16	0	0
981	GGGAATTTTGGGCAATGGGCGAAAGCCTGACCCAGCAACGCCGCGTGAAGGATGAAGTCCCTCGGGATGTAAACTTCGGAAACATGGGAAGAATAAATGACGGTACCATGTCTAAGCTCCGGCTAACTACG	Bacteria/Acidobacteriota/Blastocatellia/Blastocatellales/Blastocatellaceae	16	0	0
982	GAATTTTGCGCAATGGGGGAAACCCTGACGCAGCAACGCCGCGTGAGTGATGAAGGCCTTCGGGTCGTAAAGCTCTGTCAAGTGAGAAGAACCCACGTGGTGCTAATATCACCATGTGCTGACGGTACCACTGAAGGAAGCACCGGCTAACT	Bacteria/Desulfobacterota/Desulfobacteria/Desulfobacterales/Desulfosarcinaceae/Sva0081_sediment_group	16	0	0
983	GAATCATGCACAATGGACGAAAGTCTGATGCTGCAACGCCGCGTGGAGGATGAAGGCCCTAGGGTCGTAAACTCCTGTCATCAAAGAGTATGGGGGTGCTGTTTAATAATCAGTGCTCTTGATAGTATTTGAAGAGGAAGGGACGGCTAACT	Bacteria/Verrucomicrobiota/Verrucomicrobiae/Verrucomicrobiales/Rubritaleaceae/Roseibacillus	16	0	0
984	GGGAATATTGGACAATGGGCGCAAGCCTGATCCAGCCATGCCGCGTGAATGATGAAGGCCTTAGGGTTGTAAAATTCTTTCGCCAGGGATGATAATGACAGTACCTGGTAAAGAAGCCCCGGCTAACTCCG	Bacteria/Proteobacteria/Alphaproteobacteria/Caulobacterales/Hyphomonadaceae	16	0	0
985	GAATTTTCCGCAATGGGCGAAAGCCTGACGGAGCAATGCCGCGTGGAGGCAGAAGGCCCACGGGTCGTGAACTTCTTTTCCCGGAGAAGAAGCAATGACGGTATCCGGGGAATAAGCATCGGCTAACTC	Bacteria/Cyanobacteria/Cyanobacteriia/Chloroplast	16	0	0
986	GAATCTTCCGCAATGGGCGAAAGCCTGACGGAGCGACACCGCGTGAAGGATGAAGCTCATTTTGGGTGTAAACTTCTGTTCTGAGGGAAGAAATTTTTGACGGTACCTCAGTAGAAAGCACCGGCTAATT	Bacteria/Patescibacteria/Gracilibacteria/Candidatus_Peribacteria	16	0	0
987	GAATATTGGACAATGGGCGAAAGCCTGATCCAGCCATGCCGCGTGTGTGAAGAAGGTCTTCGGATTGTAAAGCACTTTAAGTTGGGAGGAAGGGCAGTTACCTAATACGTGACTGTCTTGACGTTACCGACAGAATAAGCACCGGCTAATT	Bacteria/Proteobacteria/Gammaproteobacteria/Pseudomonadales/Pseudomonadaceae/Pseudomonas	16	0	0
988	GAATATTGGACAATGGGGGCAACCCTGATCCAGCCATGCCGCGTGGAGGAAGACGGCCTTTGGGTTGTAAACTCCTTTTATATGAGACTAATAAGGTGGTATACTCACCGATGCAGGTACCATATGAATAAGCACCGGCTAACT	Bacteria	13	0	3
989	GAGGCTTCGGCAATGGGGGAAACCCTGACCGAGCGACGCCGCGTGAGGGATGAAGCTCCTCGGGGTGTAAACCTCTTTTCCAAGGGAAGAAACCTTCGCGGTCCAATAGGCCGCGGAATTGACGGTACCTTGGGAATAAGCTCCGGCTAACT	Bacteria	6	0	10
990	GGGAATATTGGACAATGGGCGCAAGCCTGATCCAGCAATGCCGCGTGAGTGAAGAAGGCCTTAGGGTTGTAAAACTCTTTCAGACACGAAGATAATGACGGTAGTGTCAGAAGAAGCCCCGGCTAACTCCG	Bacteria/Proteobacteria/Alphaproteobacteria	0	16	0
991	GGGAATATTGGACAATGGGGGCAACCCTGATCCAGCCATGCCGCGTGAGTGAAGAAGGCCTTAGGGTTGTAAAGCTCTTTCACCCGTGACGATGATGACGGTAGCGGGAGAAGAAGCCCCGGCTAATTCCG	Bacteria/Proteobacteria/Alphaproteobacteria/Defluviicoccales/Defluviicoccaceae/Defluviicoccus	0	16	0
992	GAATTTTCCGCAATGGGCGAAAGCCTGACGGAGCAACGCCGCGTGAGGGATGAAGGCCTCTGGGCTGTAAACCTCTTTTCTCAAGGAAGAAGATCTGACGGTACTTGAGGAATAAGCCACGGCTAATTC	Bacteria/Cyanobacteria/Cyanobacteriia/Synechococcales/Cyanobiaceae/Cyanobium_PCC-6307	0	16	0
993	GGAATATTGCACAATGGGCGAAAGCCTGATGCAGCAACGCCGCGTGCGCGAAGAAGGTCTTCGGATCGTAAAGCGCTTTTCTGGGAGATGAGAAAGGACAGTATCCCAGGAATAAGTCTCGGCTAACTAC	Bacteria/Chloroflexi/Anaerolineae/Anaerolineales/Anaerolineaceae/UTCFX1	0	16	0
994	GGGAATATTGGACAATGGGCGAAAGCCTGATCCAGCCATGCCGCGTGAATGATGAAGGCCTTAGGGTTGTAAAATTCTTTCGCTAGGGAAGATAATGACGGTACCTAGTAAAGAAGCCCCGGCTAACTCCG	Bacteria/Proteobacteria/Alphaproteobacteria/Caulobacterales/Hyphomonadaceae/Algimonas	0	16	0
995	GAATATTGGTCAATGGACGGAAGTCTGAACCAGCCATGCCGCGTGCAGGAAGAATGTCCTATGGATTGTAAACTGCTTTTATACAGGAAGAAATGTACTTACGAGTTAGGTATTTGACGGTACTGTAGGAATAAGCATCGGCTAACT	Bacteria/Bacteroidota/Bacteroidia/Bacteroidales	0	0	16
996	GAATATTGCGCAATGGGGGAAACCCTGACGCAGCAACGCCGTGTGAGCGAGGAAGGGTTTCGGCTCGTAAAGCTCTGTCAGATGGGAAGAACGGTCAAGGGTCCAATAGGCCCTTGAATTGACGGTACCATCAGAGGAAGCACCGGCTAACT	Bacteria/Bdellovibrionota/Bdellovibrionia/Bacteriovoracales/Bacteriovoracaceae	0	0	16
997	GAATCTTCGGCAATGGACGAAAGTCTGACCGAGCAATGCCGCGTGCGGGATGAAGGCCCTCGGGTTGTAAACCGCGAAAGTAAGGAGGAAGGTTCTGTGAAGAGCAGAATTTGACCAATTTACAGTAAGGACGGGCTAAGT	Bacteria/Planctomycetota/Planctomycetes/Pirellulales/Pirellulaceae/Pir4_lineage	0	0	16
998	GAATATTGGACAATGGGCGCAAGCCTGATCCAGCAATGCCGCGTGTGTGAAGAAGGCCTGCGGGTTGTAAAGCACTTTCAGTAGAGAAGAAAAGCCTGAGGTTAATAACCTCGAGTCTTGACGTAACCTACAGAAGAAGCACCGGCTAACT	Bacteria/Proteobacteria/Gammaproteobacteria/Steroidobacterales/Woeseiaceae/Woeseia	0	0	16
999	GAATATTGCACAATGGGGGAAACCCTGATGCAGCCATGCCGCGTGTGTGAAGAAGGCCTTCGGGTTGTAAAGCACTTTCAGCGAGGAGGAAAGGGTGTACGTTAATACCGTGCATCTGTGACGTTACTCGCAGAAGAAGCACCGGCTAACT	Bacteria/Proteobacteria/Gammaproteobacteria/Alteromonadales	0	0	16
1000	GAATCATTCACAATGGACGAAAGTCTGATGGTGCAACGCCGCGTGGAGGATGAAGGCCCTAGGGTCGTAAACTCCTGTCATATGAGAGTAAGGCATATGTGTTAATAGCATGTATGTTTGATAGTATCATAAGAGGAAGGGACGGCTAACT	Bacteria/Verrucomicrobiota/Verrucomicrobiae/Verrucomicrobiales/Rubritaleaceae/Persicirhabdus	0	0	16
1001	GAATATTGGACAATGGGCGGGAGCCTGATCCAGCCATGCCGCGTGCAGGAAGACTGCCCTATGGGTTGTAAACTGCTTTTATACGGGAAGAAACCGCCCTACGTGTAGGGTTCTGACGGTACCGTAAGAATAAGGATCGGCTAACT	Bacteria/Bacteroidota/Bacteroidia/Flavobacteriales/Flavobacteriaceae	0	0	16
1002	GAATCTTGGTCAATGGGCGCAAGCCTGAACCAGCGACGCCGCGTGAGTGATGAAGGCCTTCGGGTTGTAAAGCTCTGTGGGGAGGGACGAAAGTGCAGGGGTCCAATAGGCCTTTGTTTTGACGGTACCTCCTTAGCAAGCACCGGCTAACT	Bacteria/Myxococcota/Polyangia/Polyangiales/Sandaracinaceae	0	0	16
1003	GAAGCTTCGGCAATGGGCGAAAGCCTGACCGAGCGATGCCGCGTGAGTGAAGAAGGCCCTATGGGTTGTAAAGCTCTGTCAGATTGGGAAGAAAATCCTACGGTTAATACCCGTGGGACTTGACGGTACCATCAGAGGAAGCACCGGCTAACT	Bacteria/Latescibacterota	15	0	0
1004	GAATATTGGTCAATGGACGAAAGTCTGAACCAGCCATGCCGCGTGCAGGATGAATGCCCTATGGGTTGTAAACTGCTTTTATATAGGAAGAAACCCCTCTACGTGTAGAGGGCTGACGGTACTATAAGAATAAGGACCGGCTAACT	Bacteria/Bacteroidota/Bacteroidia/Flavobacteriales/Cryomorphaceae/Vicingus	15	0	0
1005	GAATATTGGTCAATGGACGCAAGTCTGAACCAGCCATGCCGCGTGCAGGATGACGGCCCTACGGGTTGTAAACTGCTTTTATACGGGAATAATGTGTCCTACGTGTAGGATTTTGAAGGTACCGTACGAATAAGGATCGGCTAACT	Bacteria/Bacteroidota/Bacteroidia/Flavobacteriales/Cryomorphaceae/Phaeocystidibacter	15	0	0
1006	GAATTTTGGACAATGGGGGAAACCCTGATCCAGCCATGCCGCGTGCGGGATGAGGGCCTTCGGGTTGTAAACCGCTTTTGTCAGAGACGAAAAGGGACGTACGAATAATACGTTCCGCTGACGGTATCTGAAGAATAAGCACCGGCTAACT	Bacteria/Proteobacteria/Gammaproteobacteria/Burkholderiales/Sutterellaceae/Sutterella	15	0	0
1007	GAATCTTGGTCAATGGGCGCAAGCCTGAACCAGCCATGCCGCGTGTGCGAAGAAGGCCCTAGGGTTGTAAAGCACTTTCAGTCGCGAAGAAAAGCTCGAGGTTAATACCCTCCGAGTCTTGACGTTAACGACAGAAGAAGTACCGGCTAACT	Bacteria/Proteobacteria/Gammaproteobacteria/KI89A_clade	15	0	0
1008	GAATATTGGACAATGGGGGAAACCCTGATCCAGCCATGCCGCGTGTGTGAAGAAGGCCTTCGGGTTGTAAAGCACTTTCAGTAGGGAAGAAAAGCCTAAGGTTAATAACCTTGGGTCTTGACGGTACCTACACAAGAAGCACCGGCTAATT	Bacteria/Proteobacteria/Gammaproteobacteria	15	0	0
1009	GAATATTGCGCAATGGGCGAAAGCCTGACGCAGCGACGCCGCGTGGGGGAGGAAGGCCCTAGGGTTGTAAACCCCTGTCAGGTGGGACGAACCCCGGATCGGATAACACCCGGTTCGGCTGACGGTACCACCAGAGGAAGCTCCGGCTAACT	Bacteria/Gemmatimonadota/PAUC43f_marine_benthic_group	15	0	0
1010	GAATATTGCACAATGGGCGCAAGCCTGATGCAGCCATGCCGCGTGTATGAAGAAGGCCTTCGGGTTGTAAAGTACTTTCAGCAGTGAGGAAGGCGGGTGTGTTAATAGCACATTCGTTTGACGTTAGCTGCAGAAGAAGCACCGGCTAACT	Bacteria/Proteobacteria/Gammaproteobacteria/Vibrionales/Vibrionaceae/Vibrio	15	0	0
1011	GAATATTGGGCAATGGGCGAAAGCCTGACCCAGCCACGCCGCGTGTGTGATGAAGGCCTTCGGGTCGTAAAGCACTGTGGGGAGAGACGAACATGCGCATGAGGAAATGCTTGCGCACTGACGGTACCTCCTTAGCAAGCACCGGCTAACT	Bacteria/Myxococcota/Polyangia/Polyangiales/Sandaracinaceae	15	0	0
1012	GAATCTTCCACAATGGGCGAAAGCCTGATGGAGCGACACCGCGTGCAGGATGAAGGCCTTAGGGTTGTAAACTGCTGTCACGCAATAGGAACCCACGATGGTGAATAGTCATCGTGCTGACTAAAGCGAGAGGAAGCACCGGCTAACT	Bacteria/Planctomycetota/OM190	15	0	0
1013	GAATATTGGACAATGGGCGCAAGCCTGATCCAGCAACGCCGCGTGGAGGATGAAGGTTTTCGGACTGTAAACTCCTGTCAGAGGGGACGAAAAGGTGGCGGCGAATAGTCGTCACCCTTGACGGTACCCTCAGAGGAAGCCCCGGCTAACT	Bacteria/Acidobacteriota/Thermoanaerobaculia/Thermoanaerobaculales/Thermoanaerobaculaceae/Subgroup_10	15	0	0
1014	AGGAATTTTGCGCAATGGGGGAAACCCTGACGCAGCAACGCCGCGTGAGTGAAGAAGGCTTTCGGGTCGTAAAGCTCTTTCAGCAGGGAAGAAGATGACGGTACCTGCAGAAGAAGCACCGGCTAACTCCG	Bacteria	15	0	0
1015	GAATATTGGACAATGCCCGAGAGGGTGATCCAGCCATCCCGCGTGTAGGATGACTGCCCTATGGGTTGTAAACTACTTTTAGATGGGAAGAAACCCTTGGATTTATTCAGGGCTGACGGTACCATCAGAATAAGCACCGGCTAACT	Bacteria/Bacteroidota/Bacteroidia/Chitinophagales/Saprospiraceae	8	0	7
1016	GAATATTGGACAATGGGCGGAAGCCTGATCCAGCCATGCCGCGTGCAGGAAGACTGCCCTATGGGTTGTAAACTGCTTTTATACAGGAAGAATAAGTTCTACGAGTAGAGTGATGACGGTACTGTATGAATAAGCATCGGCTAACT	Bacteria/Bacteroidota/Bacteroidia/Flavobacteriales/Flavobacteriaceae	8	0	7
1017	GAATATTGGTCAATGGCCGGAAGGCTGAACCAGCCAAGTCGCGTGAGGGAATAAGGCCCTACGGGTCGTAAACCTCTTTTGCCAGGGAGCAATGCCGTCCACGTGTGGACGGAAGGAGAGTACCTGGAGAAAAAGCATCGGCTAACT	Bacteria/Bacteroidota/Bacteroidia/Bacteroidales/Muribaculaceae	6	9	0
1018	GAATTTTCGTCAATGGGCGCAAGCCTGAACAAGCGATGCCGCGTGAGTGAAGAAGGCCTTCGGGTCGTAAAGCTCTGTTGCGGGGGAAAAAAGGCAGCATCAGGAAATGGGTGCTGACTGATGGTGCCCCGACAGAAAGTCACGGCTAACT	Bacteria/Firmicutes/Bacilli/Erysipelotrichales/Erysipelotrichaceae/Faecalibaculum	0	15	0
1019	GAATATTGGGCAATGGGCGAAAGCCTTACCCAGCAACGCCGCGTGAGGGAAGAAGGTTTTCGGATTGTAAACCTCTGTCCTGGGGGACGAAGGAAGTGACGGTACCCCGGGAGGAAGCCCCGGCTAACT	Bacteria/Firmicutes/Clostridia/Christensenellales/Christensenellaceae/Christensenellaceae_R-7_group	0	15	0
1020	GAATATTGGACAATGGGCGCAAGCCTGATCCAGCCATGCCGCGTGTGTGAAGAAGGCCTTCGGGTTGTAAAGCACTTTCAGAAGTGAGGAAGGGTGTATAGTTAATACCTGTATATCTTGACGTTAGCTTCAGAAGAAGCACCGGCTAACT	Bacteria/Proteobacteria/Gammaproteobacteria/Oceanospirillales/Marinomonadaceae/Marinomonas	0	15	0
1021	GGAATATTGCATAATGGGCGAAAGCCTGATGCAGCAACGCCGCGTGTGCGATGAAGGCCTTCGGGTCGTAAAGCACTTTTAGAGAGGAAGAGGAAGGACGGTACTCTCTGAATAAGCCTCGGCTAACTAC	Bacteria/Chloroflexi/Anaerolineae/Anaerolineales/Anaerolineaceae	0	5	10
1022	GAATATTGCACAATGGGCGAAAGCCTGATGCAGCAACGCCGCGTGAAGGATGAAGGCCTTCGGGTCGTAAACTTCTGTCAGAAGGGAAGAAGGTCTGTCGGTTAAGAGCTAGCAGACTTGACGGTACCTTCAGAGGAAGCCCCGGCTAACT	Bacteria/Acidobacteriota/Thermoanaerobaculia/Thermoanaerobaculales/Thermoanaerobaculaceae/Subgroup_10	0	0	15
1023	GAATATTGGACAATGGTCGAGAGACTGATCCAGCCATGCCGCGTGCAGGAAGACGGCCCTATGGGTTGTAAACTGCTTTTTTACGGGAAGAATAATGCCCACGTGTGGGCAGATGACGGTACCGTAGGAATAAGGACCGGCTAACT	Bacteria/Bacteroidota/Bacteroidia/Flavobacteriales/Flavobacteriaceae/Robiginitalea	0	0	15
1024	GAATATTGGACAATGGGCGAAAGCCTGATCCAGCAATGCCGCGTGTGTGAAGAAGGCCTTAGGGTTGTAAAGCACTTTCAATTGGGAAGAAAAGCATGGGGTTAATACCCCCGTGTCTTGACGGTACCTTTACAAGAAGCACCGGCTAACT	Bacteria/Proteobacteria/Gammaproteobacteria/UBA10353_marine_group	0	0	15
1025	GAATATTGGACAATGGCCTACCGGCTGATCCAGCCATGCCGCGTGCAGGAAGACTGCCCTATGGGTTGTAAACTGCTTTTATACGGGAAGAATAAGGGGTACGAGTACCCTGGTGACGGTACCGTAAGAATAAGGACCGGCTAACT	Bacteria/Bacteroidota/Bacteroidia/Flavobacteriales/Flavobacteriaceae	0	0	15
1026	GAATATTGCGCAATGGGGGAAACCCTGACGCAGCCACGCCGTGTGAGTGAGGAAGGCCTTCGGGTTGTAAAGCTCTGTCAGTAGGGAAGAAAAAGTAGTAGGGGAAAGTTCTATTACCTTGACGGTACCTACAAAGGAAGCACCGGCTAACT	Bacteria/Desulfobacterota	0	0	15
1027	GGGAATCTTAGACAATGGGGGAAACCCTGATCTAGCCATGCCGCGTGTGTGATGAAGGCCCTAGGGTCGTAAAGCACTTTCGCCTGTGAAGATAATGACGGTAGCAGGTAAAGAAACCCCGGCTAACTCCG	Bacteria/Proteobacteria/Alphaproteobacteria/Rhodobacterales/Rhodobacteraceae/Dinoroseobacter	0	0	15
1028	GAATATTGGACAATGGGCGAAAGCCTGATCCAGCAATGCCGCGTGTGTGAAGAAGGCCTGCGGGTTGTAAAGCACTTTCAATTGTGAAGAAAAGCTTAGAGTTAATAACTCTGAGTCTTGACGTTAACTTTAGAAGAAGCACCGGCTAAAT	Bacteria/Proteobacteria/Gammaproteobacteria/Chromatiales/Sedimenticolaceae	14	0	0
1029	AGGAATCTTCCACAATGGGCGAAAGCCTGATGGAGCGACACCGCGTGAAGGATGAATGTCTAACGATTGTAAACTTCTTTTCTGAGGGAGCATAATGAGAGTACCTCAGGAATAAGGGACGGCTAAATACG	Bacteria/Patescibacteria/Gracilibacteria/JGI_0000069-P22	14	0	0
1030	GAATCTTCCGCAATGGGCGAAAGCCTGACGGAGCAATGCCGCGTGAGTGATGAAGGAATTCGTTCCGTAAAGCTCTTTTGTTTATGACGAATGTGCAGATTGTGAATAATGATCTGTAATGACGGTAGTAAACGAATAAGCCACGGCTAACT	Bacteria/Firmicutes/Negativicutes/Acidaminococcales/Acidaminococcaceae/Phascolarctobacterium	14	0	0
1031	GAATATTGGGCAATGGAGGCAACTCTGACCCAGCCATGCCGCGTGCAGGAAGACTGCCCTATGGGTTGTAAACTGCTTTTATACAGGAAGAAACCCCGCTACGTGTAGCGGTTTGACGGTACTGTAAGAATAAGGATCGGCTAACT	Bacteria/Bacteroidota/Bacteroidia/Flavobacteriales/Flavobacteriaceae/Aquibacter	14	0	0
1032	GAATATTGGTCAATGGAGGCAACTCTGAACCAGCCATGCCGCGTGCAGGAAGACAGCCCTCTGGGTCGTAAACTGCTTTTATTCGGGAATAAACCTACTTACGTGTAAGTAGCTGAATGTACCGAAGGAATAAGGATCGGCTAACT	Bacteria/Bacteroidota/Bacteroidia/Sphingobacteriales/Sphingobacteriaceae/Pedobacter	14	0	0
1033	GAATATTGGTCAATGGGCGCGAGCCTGAACCAGCCAAGTAGCGTGGAGGATGACTGCCCTACGGGTTGTAAACTCCTTTTGCAGGGGGATAAAGTGTGCCACGTGTGGCATATTGCAGGTACCCTGCGAATAAGCATCGGCTAACT	Bacteria/Bacteroidota/Bacteroidia/Bacteroidales/Prevotellaceae	14	0	0
1034	GAGGCTTCGGCAATGGGGGAAACCCTGACCGAGCGACGCCGCGTGGGTGATGAAGATTCTTGGATCGTAAAACCCTGTCAGGTGGGATGAAACCTCATTCGGCCAATACCCGAGTGACTTGACAGTACCACCAGAGGAAGCTCCGGCTAACT	Bacteria/Latescibacterota/Latescibacteria/Latescibacterales/Latescibacteraceae	14	0	0
1035	GAATCTTGCACAATGGGCGCAAGCCTGATGCAGCAATGCCGCGTGAGTGAAGAAGGCCCTTGGGTCGTAAAGCTCTTTCGACTGGGAAGAAGGGAGGCTAGGTGAATAATCTAGTTTTCTGACGGTATCAGAAGAAGAAGCACCGGCTAACT	Bacteria/Bdellovibrionota/Oligoflexia/Oligoflexales	14	0	0
1036	GAATTTTGCGCAATGGGGGAAACCCTGACGCAGCAACGCCGCGTGAGTGAAGAAGGCTTTCGGGTCGTAAAGCTCTGTCAAATGGGAAAAAGGCCTTTGGTTGAATAGGCTGAAGGATTGATGGTACCATTGGAGGAAGCACCGGCTAACT	Bacteria/Desulfobacterota/Desulfobacteria/Desulfatiglandales/Desulfatiglandaceae/Desulfatiglans	14	0	0
1037	GAATATTGGACAATGGAGGCAACTCTGATCCAGCCATGCCGCGTGCAGGAAGACTGCCCTATGGGTTGTAAACTGCTTTTATAGAGGAAGAAACCTCCCCACGTGTGGGGAGCTGACGGTACTCTACGAATAAGGATCGGCTAACT	Bacteria/Bacteroidota/Bacteroidia/Flavobacteriales/Flavobacteriaceae/Mesonia	14	0	0
1038	GAATATTGCGCAATGGGGGAAACCCTGACGCAGCGACGCCGCGTGAGTGAGGAAGGTCTTCGGATCGTAAAGCTCTGTCAGAAGGGAAGAAGTGTTACATGTTTAATACGCATGTAATTTGACGGTACCTTCAGAGGAAGCACCGGCTAACT	Bacteria/Desulfobacterota/Desulfobulbia/Desulfobulbales/Desulfobulbaceae	14	0	0
1039	GGGAATCTTGGACAATGGGGGCAACCCTGATCCAGCCATGCCGCGTGATCGATGAAGGCCTTAGGGTTGTAAAGATCTTTCACCCGTGACGATAATGACGGTAGCGGGAGAAGAAGCCCCGGCTAACTTCG	Bacteria/Proteobacteria/Alphaproteobacteria	14	0	0
1040	GAATATTGGACAATGGGGGCAACCCTGATCCAGCAATGCCGCGTGTGTGAAGAAGGTCTTCGGGTTGTAAAGCACTTTCAGTGGGGACGAAAAGCTCGAGGCTAATACCCTCGCGTCTTGACGGTACCTACAGAAGAAGCACCGGCTAACT	Bacteria/Proteobacteria/Gammaproteobacteria/MBMPE27	9	5	0
1041	GAATCTTGGTCAATGGGCGCAAGCCTGAACCAGCGACGCCGCGTGAGTGATGAAGGCCTTCGGGTTGTAAAGCTCTGTGGGGCGAGACGAAAGCGTCGGTATGAATAAGACCGGCTTTGACGGTATCGCCTTAGCAAGCACCGGCTAACT	Bacteria/Myxococcota/Polyangia/Polyangiales/Sandaracinaceae	6	8	0
1042	GAATATTGGTCAATGGACGAGAGTCTGAACCAGCCAAGTAGCGTGCAGGAAGACGGCCCTATGGGTTGTAAACTGCTTTTATAGGGGGATAAAGTGTGCCACGTGTGGCATATTGCAGGTACCCTATGAATAAGGACCGGCTAATT	Bacteria/Bacteroidota/Bacteroidia/Bacteroidales/Prevotellaceae/Prevotella	0	14	0
1043	GAATATTGGTCAATGGACGGAAGTCTGAACCAGCCATGCCGCGTGCAGGATGAATGTGCTATGCATAGTAAACTGCTTTTGTACGAGGGTAAACCCAGATACGCGTATCTGCTTGAAAGTATCGTACGAATAAGGATCGGCTAACT	Bacteria/Bacteroidota/Bacteroidia/Bacteroidales/Rikenellaceae/Alistipes	0	14	0
1044	GAATATTGGGCAATGCCCGCAAGGGTGACCCAGCAACGCCGCGTGGAGGATGAATGCCGTAAGGTTGTAAACTCCTGTTAGAGGGGACGAACAACTCCGATTGTATCGGAATTTGACTGTACCCTCAGAGAAAGCCCCGGCTAACT	Bacteria/Bacteroidota/Ignavibacteria/Ignavibacteriales/LD-RB-34	0	14	0
1045	GAATATTGGACAATGGTCGAGAGACTGATCCAGCCATGCCGCGTGCAGGAAGACGGCCCTACGGGTTGTAAACTGCTTTTTTACGGGAAGAATAATGGTGACGTGTCACCAGATGACGGTACCGTACGAATAAGGACCGGCTAACT	Bacteria/Bacteroidota/Bacteroidia/Flavobacteriales/Flavobacteriaceae/Robiginitalea	0	14	0
1046	GAATATTGCGCAATGGGGGAAACCCTGACGCAGCGACGCCGCGTGAGTGAGGAAGGCCTTCGGGTCGTAAAGCTCTGTCAGAAGGGAAGAAGTGTTATACGGTTAATACCCGTATAATTTGACGGTACCTTCAGAGGAAGCACCGGCTAACT	Bacteria/Desulfobacterota/Desulfobulbia/Desulfobulbales/Desulfobulbaceae	0	14	0
1047	GGGATATTGCACAATGGGCGAAAGCCTGATGCAGCGACGCCGCGTGAGGGAAGACGGTCCTCTGGATTGTAAACCTCTGTCTTCGGGGACGATAATGACGGTACCCGAGGAGGAAGCCACGGCTAACTAC	Bacteria/Firmicutes/Clostridia/Oscillospirales	0	14	0
1048	GAATATTGGTCAATGGGCGCGAGCCTGAACCAGCCAAGTCGCGTGAGGGAAGAATGGTCCATGGCCTGTAAACCTCTTTTGTCAAGGAAGAATAAATTGCACGTGTGCGATCTTGCCAGTACTTGACGAATAAGCATCGGCTAACT	Bacteria/Bacteroidota/Bacteroidia/Bacteroidales/Marinifilaceae/Butyricimonas	0	14	0
1049	GAATATTGGACAATGGGCGAGAGCCTGATCCAGCCATCCCGCGTGGAGGATGACTGCCCTATGGGTTGTAAACTCCTTTTAGATAGGAAGAAACCCCTTAATTTATTGAGGGCTGACGGTACTATCAGAATAAGCACCGGCTAACT	Bacteria/Bacteroidota/Bacteroidia/Chitinophagales/Saprospiraceae	0	8	6
1050	GAGGCTTCCGCAATGGGCGAAAGCCTGACGGAGCGACGCCGCGTGAGTGAAGAAGGCCCTATGGGTTGTAAAACTCTGTCAGATTGGGAAGAAAGCACGGCGGTTAATACCCGACGTGTGTGACGGTACCATCAGAGGAAGCACCGGCTAACT	Bacteria	0	0	14
1051	GAATATTGGACAATGGGCGAAAGCCTGATCCAGCAATGCCGCGTGTGTGAAGAAGGCCTGCGGGTTGTAAAGCACTTTTATCAGGAAAGAAAATCTCGGGGCTAATACCCCCGGGCCTTGACGGTACCTGATGAATAAGCACCGGCTAACT	Bacteria/Proteobacteria/Gammaproteobacteria/Gammaproteobacteria_Incertae_Sedis/Unknown_Family	0	0	14
1052	GGGAATTTTCCACAATGGACGAAAGTCTGATGGAGCAACGCCGCGTGCAGGATGAAGGTTTTCGGATTGTAAACTGCTTTTATAAGTGAAGAATATGACGGTAACTTATGAATAAGGGACTGCTAACTACG	Bacteria/Patescibacteria/Saccharimonadia/Saccharimonadales	0	0	14
1053	GAATATTGGTCAATGGGCGCGAGCCTGAACCAGCCATGCCGCGTGCAGGAAGACGGCCTTCTGGGTTGTAAACTGCTTTTATACGGGGACAAAAAGCCACTGCGGGGGCCATTGAGAGTACCGTATGAATAAGCACCGGCTAACT	Bacteria/Bacteroidota/Bacteroidia/Cytophagales/Cyclobacteriaceae	0	0	14
1054	GAATTTTGGACAATGGGGGCAACCCTGATCCAGCCATGCCGCGTGAGTGAAGAAGGCCTTCGGGTTGTAAAGCTCTTTCAGGTGGAAAGAAAACGCCTTCTCTAACATAGGAGGTGGATGACGGTACCACCAGAAGAAGCACCGGCTAACT	Bacteria/Proteobacteria/Gammaproteobacteria/Burkholderiales/Rhodocyclaceae	0	0	14
1055	GAATATTGCACAATGGGCGCAAGCCTGATGCAGCAATGCCGCGTGTGTGAAGAAGGCCTGCGGGTTGTAAAGCACTTTCAATTGGGAAGAAAAGGGGTTGGTTAATACCCGACCTTCTTGACGTTACCTTTAGAAGAAGCACCGGCTAACT	Bacteria/Proteobacteria/Gammaproteobacteria/Chromatiales/Sedimenticolaceae/Sedimenticola	0	0	14
1056	AGGAATATTGCACAATGGGGGCAACCCTGATGCAGCAACGCCGCGTGAACGATGAAGGCCTTCGGGTTGTAAAGTTCTTTTCTGAGGGAAGATAATGACGGTACCTCAGGAATAAGTCCCGGCTAACTACG	Bacteria/Chloroflexi/Anaerolineae/Ardenticatenales	0	0	14
1057	GAATATTGGACAATGGGCGAAAGCCTGATCCAGCAATACCTCGTGTGTGAAGAAGGCCTTAGGGTTGTAAAGCACTTTCAATTGGGACGAAGGTAGTAAAGTTAATACCTTTATTGCTTGACGGTACCTTTAGAAGAAGCACCGGCTAACT	Bacteria/Proteobacteria/Gammaproteobacteria/Arenicellales/Arenicellaceae/Arenicella	0	0	14
1058	GGGAATCTTGCACAATGGGCGAAAGCCTGATGCAGCCATGCCGCGTGAGTGAAGAAGGCCTTAGGGTTGTAAAGCTCTTTCAGTGGGGAAGATAATGACGGTACCCACAGAAGAAGCCCCGGCTAACTCCG	Bacteria/Proteobacteria/Alphaproteobacteria/Parvibaculales/Parvibaculaceae/Mf105b01	0	0	14
1059	GAATATTGGTCAATGGAGGCAACTCTGAACCAGCCATGCCGCGTGCAGGAAGACTGCCCTATGGGTTGTAAACTGCTTTTATACAGGAAGAAACAGTCGTACGTGTACGGCCTTGACGGTACTGTAAGAATAAGCACCGGCTAACT	Bacteria/Bacteroidota/Bacteroidia/Flavobacteriales/Flavobacteriaceae/Tenacibaculum	0	0	14
1060	GAATCTTCCGCAATGGACGAAAGTCTGACGGAGCAACGCCGCGTGAGTGATGAAGGTTTTCGGATCGTAAAGCTCTGTTGTTAGGGAAGAACAAGTGCCGTTCGAATAGGTCGGCACCTTGACGGTACCTAACCAGAAAGCCACGGCTAACT	Bacteria/Firmicutes/Bacilli/Bacillales/Bacillaceae/Bacillus	0	0	14
1061	GAATATTGGACAATGGGCGAGAGCCTGATCCAGCCATGCCGCGTGCAGGAAGACTGCCCTATGGGTTGTAAACTGCTTTTATACGGGAAGAAACCTACCCTCGTGAGGGTAGCTGACGGTACCGTAAGAATAAGCATCGGCTAACT	Bacteria/Bacteroidota/Bacteroidia/Flavobacteriales/Flavobacteriaceae	0	0	14
1062	GGGAATATTGCGCAATGGGCGAAAGCCTGACGCAGCAACGCCGCGTGCGGGAAGAAGGCCCTAGGGTTGTAAACCGCTTTCGGCAGGGACGAAATTGACGGTACCTGCAGAAGAAGCCCCGGCCAACTACG	Bacteria/Actinobacteriota/Acidimicrobiia/Microtrichales	0	0	14
1063	GAATATTGGACAATGGGGGAAACCCTGATCCAGCCATGCCGCGTGTGTGAAGAAGGCCTTCGGGTTGTAAAGCACTTTCAGTAGGGAAGAAAAGCCTAAGGTTAATACCTTTGGGTCTTGACGGTACCTACATAAGAAGCACCGGCTAATT	Bacteria/Proteobacteria/Gammaproteobacteria	0	0	14
1064	GAATATTGCGCAATGGGGGAAACCCTGACGCAGCAACGCCGCGTGGATGATGAAGGCCTTCGGGTCGTAAAATCCTGTCAGATGGGAAGAAATGCATAATGATTATAACACTTTATGTTTGACGGTACCATCAGAGGAAGCCCCGGCTAACT	Bacteria/Desulfobacterota/Desulfobulbia/Desulfobulbales/Desulfocapsaceae	13	0	0
1065	GAATCATTCACAATGGGGGCAACCCTGATGGTGCAACGCCGCGTGAGGGATGAAGGCCTTCGGGTCGTAAACCTCTGTCACCAAGGAGCAACAAGCCGGTTCATAGCCGGCCCTGAGTTAACTTGGAGAGGAAGCAGTGGCTAACT	Bacteria/Verrucomicrobiota/Verrucomicrobiae/Opitutales/Puniceicoccaceae/Lentimonas	13	0	0
1066	GGGAATATTGGACAATGGGGGCAACCCTGATCCAGCCATGCCGCGTGAATGAAGAAGGCCTTAGGGTTGTAAAGTTCTTTCACCCGCGACGATGATGACGGTAGCGGGAGAAGAAGCCCCGGCTAACTCCG	Bacteria/Proteobacteria/Alphaproteobacteria/Rhodospirillales/Magnetospiraceae/Magnetospira	13	0	0
1067	GGGAATCTTGCACAATGGGCGCAAGCCTGATGCAGCAACGCCGCGTGCGGGAAGAAGGCCCTAGGGTTGTAAACCGCTTTCAGGAGGGAAGAAAATGACGGTACCTCCAGAAGAAGGTGCGGCCAACTACG	Bacteria/Actinobacteriota/Acidimicrobiia/Microtrichales/Ilumatobacteraceae/Ilumatobacter	13	0	0
1068	GAATATTGGACAATGGAGGCAACTCTGATCCAGCCACGCCGCGTGAGTGATGAAGGCCCTCGGGTCGTAAAGCTCTGTGGGGAAGGACGAAACCTATCAGGTTAATACCCTGGTAGCTGACGGTACTTCCTTAGCAAGCACCGGCTAACT	Bacteria/Myxococcota/Polyangia/FFCH16767	13	0	0
1069	GAATATTGCACAATGGGGGAAACCCTGATGCAGCGACGCCGCGTGCGGGAAGAAGGCCCTCGGGTTGTAAACCGCTTTCAATTGGGAAGAAGCAATGAGAGTTAATAACTCTCTGCGTTGACGGTACCTTTAGAAGAAGCCCCGGCTAATT	Bacteria/Proteobacteria/Zetaproteobacteria/Mariprofundales/Mariprofundaceae/Mariprofundus	13	0	0
1070	GAATATTGGACAATGGGGGCAACCCTGATCCAGCCATGCCGCGTGTGTGAAGAAGGCCCTAGGGTTGTAAAGCACTTTCAATTGGGAAGAAAAGCTGTTGCTTAATAAGTAACAGCCCTGACATTACCTTTAGAAGAAGCACCGGCTAACT	Bacteria/Proteobacteria/Gammaproteobacteria/Cellvibrionales/Halieaceae/OM60(NOR5)_clade	13	0	0
1071	GAATCTTGCACAATGAGCGAAAGCTTGATGCAGCCACGCCGCGTGAGGGACGAAGGCCTTCGGGTCGTAAACCTCTTTCAGGAGGGAAGAAGCGAAAGTGACGGTACCTCCAGAAGAAGCGCCGGCTAACT	Bacteria/Actinobacteriota/Actinobacteria/Nitriliruptorales/Nitriliruptoraceae	13	0	0
1072	GAATATTGCTCAATGGGAGAAATCCTGAAGCAGCAACGCCGCGTGAGGGATGAAGACCTTTCGGTTGTAAACCTCTGTAGAAGGGGAGAAATTCTTCACTCTGTGGAGTTTGATAGTACCCTTAAAGTAAGCCCCGGCTAACT	Bacteria/Bacteroidota/SJA-28	13	0	0
1073	GAATCTTGGACAATGGGGGAAACCCTGATCCAGCAACGCCGTGTGAGTGATGAAGGCTCTAGGGTCGTAAAGCTCTGTCAGTTGGAACGAAAGCAGTAAGCATCAGATCCTTGCTGTTGACGGTACCTTCAAAGGAAGCACCGGCTAACT	Bacteria	13	0	0
1074	GAATATTGGACAATGGAGGCAACTCTGATCCAGCCATGCCGCGTGCAGGAAGACTGCCCTATGGGTTGTAAACTGCTTTTATACAGGAAGAAACCTTTCCACGTGTGGAGAGCTGACGGTACTGTAAGAATAAGCACCGGCTAACT	Bacteria/Bacteroidota/Bacteroidia/Flavobacteriales/Flavobacteriaceae/Lutibacter	13	0	0
1075	GAATTTTGGACAATGGGGGAAACCCTGATCCAGCCATTCCGCGTGAGTGAAGAAGGCCTTCGGGTTGTAAAGCTCTTTCGTGAGGGAAGAAATTTTATTGTCGAATAAACAGTAAAGATGACGGTACCTTAAGAAGAAGCACCGGCTAACT	Bacteria/Proteobacteria/Gammaproteobacteria/Burkholderiales	13	0	0
1076	GAATATTGGGCAATGGGCGCAAGCCTGACCCAGCAACGCCGCGTGAAGGAAGAAGGCTTTCGGGTTGTAAACTTCTTTTGTCAGGGAACAGTAGAAGAGGGTACCTGACGAATAAGCCACGGCTAACTA	Bacteria/Firmicutes/Clostridia/Oscillospirales/Oscillospiraceae/Oscillibacter	13	0	0
1077	GAATATTGGTCAATGGGGGCAACCCTGAACCAGCCATGCCGCGTGGAGGATGAAGGCGTTCTGCGTTGTAAACTTCTTTTATCTGGGAAGAAATGATAGGTATCTACTTATCTTGACGGTATCAGATGAATAAGCACCGGCTAACT	Bacteria/Bacteroidota/Bacteroidia/Chitinophagales/Chitinophagaceae	7	0	6
1078	GGGAATATTGGACAATGGGGGAAACCCTGATCCAGCAATGCCGCGTGAGTGAAGAAGGCCTTAGGGTTGTAAAGCTCTTTCAGATGTGACGATGATGACGGTAACATCAGAAGAAGCCCCGGCTAACTTCG	Bacteria/Proteobacteria/Alphaproteobacteria/Rhodospirillales	0	13	0
1079	GAATTTTGCGCAATGGGGGAAACCCTGACGCAGCAACGCCGCGTGAGTGATGAAGGCCTTCGGGTCGTAAAGCTCTGTCAAGTGGGAAGAACCTGCCCTGTGCTAATATCACCGGGCACTGACGGTACCACTGAAGGAAGCACCGGCTAACT	Bacteria/Desulfobacterota/Desulfobacteria/Desulfobacterales/Desulfosarcinaceae/Sva0081_sediment_group	0	13	0
1080	GAATATTGGACAATGGAGGAAACTCTGATCCAGCAATTCTGTGTGTGTGAAGAAGGTTTTAGGACTGTAAAACACTTTTAGTAGGGAAGAAAAAAATGACGGTACCTACAGAAGAAGCAACGGCTAAAT	Bacteria/Fusobacteriota/Fusobacteriia/Fusobacteriales/Leptotrichiaceae/Sneathia	0	13	0
1081	GAATATTGGACAATGGGCGCAAGCCTGATCCAGCCATGCCGCGTGTGTGAAGAAGGCCTTCGGGTTGTAAAGCACTTTCAGAGGTGAGGAAGGTTGCGTAGTTAATACCTACGTAATTTGACGTTAGCCTCAGAAGAAGCACCGGCTAACT	Bacteria/Proteobacteria/Gammaproteobacteria/Oceanospirillales/Marinomonadaceae/Marinomonas	0	13	0
1082	GAATATTGGACAATGGAGGCAACTCTGATCCAGCCATGCCGCGTGCAGGAAGAATGCCCTATGGGTTGTAAACTGCTTTTATTTGGGAATAAACCCCTCTACGTGTAGAGGGCTGAATGTACCAAACGAATAAGCACCGGCTAACT	Bacteria/Bacteroidota/Bacteroidia/Flavobacteriales/Crocinitomicaceae/Salinirepens	0	13	0
1083	GAATCTTCCACAATGGGCGCAAGCCTGATGGAGCAACACCGCGTGAGTGAAGAAGGGTTTCGGCTCGTAAAGCTCTGTTGTTGGAGAAGAACGTGCGTGAGAGTAACTGTTCACGCAGTGACAGTATCCAACCAGAAAGTCACGGCTAACT	Bacteria/Firmicutes/Bacilli/Lactobacillales/Lactobacillaceae/Lactobacillus	0	13	0
1084	GAATATTGGACAATGGAGGAAACTCTGATCCAGTGACGCCGCGTGAAGGAAGAAGGTCTTCGGATTGTAAACTTATTTTATCAGGGAAGAAGAAAGTGACAGTACCTGAAGAAAAAGGACCGGCAAACT	Bacteria/Firmicutes/Clostridia/Clostridia_UCG-014	0	13	0
1085	GAATTTTCCGCAATGGGCGCAAGCCTGACGGAGCGACGCCGCGTGGAGGAAGACACTTTTCGGAGCGTAAACTCCTTTTCTGGGGGATGAAGACAGTGACAGTACCCCAGGAAGAAGGACCGGCTAACT	Bacteria	0	9	4
1086	GAATCATTCGCAATGGGCGAAAGCCTGACGGTGCGACGCCGCGTGGAGGATGACGGCCTTCGGGTTGTAAACTCCTGTCATCAGAGAGTAATGCTTCAGTCAGTAACTGGGCTGAAGAGTGATAGTATCTGAAGAGGAAGGGACGGCTAACT	Bacteria/Verrucomicrobiota/Verrucomicrobiae/Verrucomicrobiales/DEV007	0	0	13
1087	GAATATTGCGCAATGGACGAAAGTCTGACGCAGCAACGCCGCGTGAGTGAAGAAGGCCTGCGGGTTGTAAAGCTCTGTCCTAAGGGACGAAAACCTCATGGGTTAACAGCCGATGAGCTTGACGGTACCTTAGAAGAAAGCACCGGCTAACT	Bacteria	0	0	13
1088	GGGAATATTGGACAATGGGGGCAACCCTGATCCAGCCATGCCGCGTGAGTGATGAAGGCCCTAGGGTTGTAAAGCTCTTTCAGCGAGGAGGATAATGACGTTACTCGCAGAAGAAGCCCCGGCTAACTTCG	Bacteria/Proteobacteria/Alphaproteobacteria/Rhizobiales/Stappiaceae/Labrenzia	0	0	13
1089	GAATATTGGGCAATGGGCGCAAGCCTGACCCAGCCACGCCGCGTGCAGGATGACACCCCTATGGGGCGTAAACTGCTTTTATGCGAGAAGAACCCCTCGAACTTGTTCGGGGCTGACGGTATCGCATGAATAAGGACCGGCTAACT	Bacteria/Bacteroidota/Rhodothermia/Rhodothermales/Rhodothermaceae	0	0	13
1090	GAATATTGGACAATGGGCGAAAGCCTGATCCAGCCATCCCGCGTGAGTGATGAAGGCTCTCGGGTCGTAAAGCTCTGTGGAGAGAGACGAAACGGTAAAGGAACAATACCCTTTGCCCTGACGGTATCTCTTTAGCAAGCACCGGCTAACT	Bacteria/Myxococcota/Polyangia/Haliangiales/Haliangiaceae/Haliangium	0	0	13
1091	GAATATTGGACAATGGGGGAAACCCTGATCCAGCAATGCCGCGTGGGTGAAGAAGGCCTGCGGGTTGTAAAGCCCTTTCAGTAGTGAAGAAAAGCCTACGGATAATACCCGTGGGTCTTGACGTTAACTACAGAAGAAGCACCGGCTAACT	Bacteria/Proteobacteria/Gammaproteobacteria	0	0	13
1092	ACGAATATTCCGCAATGCGCGAAAGCGTGACGGAGCAATGCCGCGTGTGGGATGAAGCATCTAGGTGTGTAAACCACTGTCAGGTTTTAGGAAGTTCTGACCAGAACCAAAGGAAGAGCCGGCTAACTCTG	Bacteria/Planctomycetota/Phycisphaerae/Phycisphaerales/Phycisphaeraceae/Phycisphaera	0	0	13
1093	GAATATTGGACAATGGGCGGAAGCCTGATCCAGCAACGCCGCGTGAGGGATGACGGCCTTCGGGTTGTAAACCTCTTTCAGCTCTGACGAAGCTCTCTTTTGGGGGTGACGGTAGGGGTAGAAGAAGGACCGGCCAACT	Bacteria/Actinobacteriota/Actinobacteria/Propionibacteriales/Nocardioidaceae	0	0	13
1094	GAATCTTCGGCAATGGACGCAAGTCTGACCGAGCGACGCCGCGTGCGGGATGAAGGCCTTCGGGTTGTAAACCGCTGTCAGAGGGGATGAAATACCATGGGGTTATCCCCATGGCCTGACAAATCCTCAGAGGAAGGACGGGCTAAGT	Bacteria/Planctomycetota/Planctomycetes/Pirellulales/Pirellulaceae	0	0	13
1095	GAATTTTGGGCAATGGGGGAAACCCTGACCCAGCAACGCCGCGTGGAGGATGAAGTTTTTCGGAACGTAAACTCCTGTCCAGAGGGACGAAGCAAGTGACGGTACCTCTGGAGGAAGCCCCGGCTAACT	Bacteria/Acidobacteriota/Subgroup_21	0	0	13
1096	GAATCATTCACAATGGGGGAAACCCTGATGATGCCACGCCGCGTGCAGGAAGAAGGCCTTCGGGTTGTAAACTGCTGTCAGATTGGGGGAAACTGGGTACGCGAAATACGTATTCATTGACTGCCATTCAGAGGAAGCCCCGGCTAAAC	Bacteria	0	0	13
1097	GAATATTGGACAATGGGCGAAAGCCTGATCCAGCAATGCCGCGTGGGTGAAGAAGGCCTGCGGGTTGTAAAGCCCTTTCAGTGAGGAGGATTGAAAATAATGCTAATATCATTGTTTTTTGACGTTACTCACAGAAGAAGCACCGGCTAACT	Bacteria/Proteobacteria/Gammaproteobacteria	0	0	13
1098	GAATATTGGACAATGGGCGAAAGCCTGATCCAGCAATGCCGCGTGTGTGAAGAAGGCCTGCGGGTTGTAAAGCACTTTCAGTTGGGAAGAAAAGTTCGGGGCTAATATCCCTGGGTCTTGACGTTACCTACAGAAGAAGCACCGGCTAACT	Bacteria/Proteobacteria/Gammaproteobacteria	0	0	13
1099	GGAATATTGCACAATGGGCGAAAGCCTGATGCAGCAACGCCGCGTGCGCGAAGAAGGCCTTCGGGTTGTAAAGCGCTTTTCTGGAGGAAGAGGAAGGACGGTACTCCAGGAATAAGGATCGGCTAACTAC	Bacteria/Chloroflexi/Anaerolineae/Anaerolineales/Anaerolineaceae	0	0	13
1100	GAATATTGGGCAATGGGCGAAAGCCTGACCCAGCCACGCCGCGTGCAGGATGACACCCCTATGGGGCGTAAACTGCTTTTATACGAGAAGAACCCCCTGGACGAGCTCCGGGGCTGACGGTACCGTATGAATAAGGACCGGCTAACT	Bacteria/Bacteroidota/Rhodothermia/Rhodothermales/Rhodothermaceae	0	0	13
1101	GGGAATCTTAGACAATGGGGGCAACCCTGATCTAGCCATGCCGCGTGAGTGAAGAAGGCCTTAGGGTCGTAAAGCTCTTTCACCGGTGAAGATAATGACGGTAGCCGGATAAGAAGCCCCGGCTAACTCCG	Bacteria/Proteobacteria/Alphaproteobacteria/Rhodobacterales/Rhodobacteraceae	0	0	13
1102	GGGAATATTGGACAATGGGGGCAACCCTGATCCAGCAATGCCGCGTGAGTGAAGAAGGCCCTAGGGTTGTAAAGCTCTTTCACCCGTGAAGATGATGACGGTAACGGGAGAAGAAGCCCCGGCTAATTCCG	Bacteria/Proteobacteria/Alphaproteobacteria/Defluviicoccales/Defluviicoccaceae/Defluviicoccus	0	0	13
1103	GAATCTTCCGCAATGGGCGAAAGCCTGACGGAGCGACACCGCGTGAAGGATGACGCCCATATCGGGTGTAAACTTCTGTTCTGAGGGAAGAAATTTTTGACGGTACCTCAGGAGAAAGCACCGGCTAATT	Bacteria/Patescibacteria/Gracilibacteria/Candidatus_Peribacteria	0	0	13
1104	GAATCTTCCGCAATGGACGAAAGTCTGACGGAGCGACGCCGCGTGCAGGAGGAAGGCCTTCGGGTTGTAAACTGCTGTCAGAGCTTATGAATCCCGTTGGGTTAACACCCCTTCGGTTGACAAAGGGCTCAAAGGAAGCCACAGCTAACT	Bacteria/Planctomycetota/OM190	0	0	13
1105	GAATATTGGACAATGGGCGCAAGCCTGATCCAGCCATGCCGCGTGCAGGAAGACGGTCCTATGGATTGTAAACTGCTTTTATACAGGAAGAAACACCTCTACGTGTAGAGGCTTGACGGTACTGTAAGAATAAGGATCGGCTAACT	Bacteria/Bacteroidota/Bacteroidia/Flavobacteriales/Flavobacteriaceae/Flavobacterium	12	0	0
1106	GGGAATATTGCACAATGGAGGAAACTCTGATGCAGCCATGCCGCGTGTGTGAAGAAGGCCTTCGGGTTGTAAAGCACTTTCAGAGGGGAGGAGAATGACGTTACCCTCAGAAGAAGCACCGGCAAACTCCG	Bacteria/Proteobacteria/Gammaproteobacteria/Aeromonadales/Succinivibrionaceae/Succinivibrio	12	0	0
1107	GAATATTGGTCAATGGGCGGGAGCCTGAACCAGCCAAGTCGCGTGAGGGATGACGGTCCTATGGGTTGTAAACCTCTTTTGCCGGGGAGCAAAGTGCCGCACGTGTGCGGTTTGGAGAGTACCCGGAGAAAAAGCATCGGCTAACT	Bacteria/Bacteroidota/Bacteroidia/Bacteroidales/Muribaculaceae	12	0	0
1108	GAATTTTGCGCAATGGGGGAAACCCTGACGCAGCAACGCCGCGTGATTGATGAAGCCCTTCGGGGTGTAAAGATCTGTCAGTAGGGAAGAACGAATGGCTGTACCTACAGAGGAAGCACCGGCTAACTC	Bacteria/Cyanobacteria/Vampirivibrionia/Gastranaerophilales	12	0	0
1109	GGGAATATTGCACAATGGACGAAAGTCTGATGCAGCAACGCCGCGTGGAGGATGACACATTTCGGTGCGTAAACTCCTTTTATATGAGAAGATAATGACGGTATTATATGAATAAGCACCGGCTAACTCCG	Bacteria/Campilobacterota/Campylobacteria/Campylobacterales/Arcobacteraceae/Arcobacter	12	0	0
1110	GAATATTGGACAATGGAGGGAACTCTGATCCAGCCATGCCGCGTGCAGGAAGACTGCCCTATGGGTTGTAAACTGCTTTTATACAGGAAGAAACACCTCTACGAGTAGAGGCTTGACGGTACTGTAAGAATAAGGATCGGCTAACT	Bacteria/Bacteroidota/Bacteroidia/Flavobacteriales/Flavobacteriaceae	12	0	0
1111	GGGATATTGCACAATGGGGGAAACCCTGATGCAGCGATGCCGCGTGGAGGAAGAAGGTTTTCGGATTGTAAACTCCTGTCGTAAGGGAAGAGAAAGGACTGTACCTTACAAGAAAGCTCCGGCTAACTAC	Bacteria/Firmicutes/Clostridia/Oscillospirales/Ruminococcaceae/Ruminococcus	12	0	0
1112	GAATCTTGCGCAATGGGCGAAAGCCTGACGCAGCGACGCCGCGTGAGCGATGAAGGCCTTCGGGTTGTAAAGCTCTGTGGGGAGGGACGAATAAGCGCTGGTTAATATCCAGCGTGATGACGGTACCTCCTTAGCAAGCACCGGCTAACT	Bacteria/Myxococcota/Polyangia/Polyangiales	12	0	0
1113	GGGATATTGCACAATGGGCGAAAGCCTGATGCAGCGACGCCGCGTGAGGGAAGACGGCCTTCGGGTTGTAAACCTCTGTCATTCGGGACGAAGTATGACGGTACCGAAGAAGGAAGCTCCGGCTAACTAC	Bacteria/Firmicutes/Clostridia/Oscillospirales	12	0	0
1114	GAATCTTCCACAATGGGCGAAAGCCTGATGGAGCAACGCCGCGTGGGTGAAGAAGGTCTTCGGATCGTAAAACCCTGTTGTTAGAGAAGAAAGTGCGTGAGAGTAACTGTTCACGTTTCGACGGTATCTAACCAGAAAGCCACGGCTAACT	Bacteria/Firmicutes/Bacilli/Lactobacillales/Lactobacillaceae/Lactobacillus	12	0	0
1115	GAATATTGGGCAATGCCCGCAAGGGTGACCCAGCAACGCCGCGTGGAGGATGAATGCCGTAAGGTTGTAAACTCCTGTTAGAGGGGAAGAACAGTTTCGGTAACACCGGAATTTGACTGTACCCTCAGAGAAAGCCCCGGCTAACT	Bacteria/Bacteroidota/Ignavibacteria/Ignavibacteriales	12	0	0
1116	GAATATTGCACAATGGGCGAAAGCCTGATGCAGCAATGCCGCGTGTGTGAAGAAGGCCTGCGGGTTGTAAAGCACTTTCAGTAGGGAGGAAACAGTTGCGGGTTAATACCCCGCGACCTTGACGTTACCTACAGAAGAAGCACCGGCTAACT	Bacteria/Proteobacteria/Gammaproteobacteria/B2M28	12	0	0
1117	GAATTTTGCGCAATGGGGGAAACCCTGACGCAGCGACGCCGCGTGCGGGATGAAGGTCTTCGGATTGTAAACCGCTGTCGTACGGGACGAACCCCCGGTGGATGAATAAGCCATCGGGCTGACGGTACCGTGCAAGAAAGCCCCGGCTAACT	Bacteria/Acidobacteriota/Subgroup_26	12	0	0
1118	GAATCATTCGCAATGGACGAAAGTCTGACGGTGCGACGCCGCGTGGAGGATGAAGGCCCTAGGGTCGTAAACTCCTGTCATCAGGGAGTAAAAACTTGCGTAGTAACTGACGCAGGTCTTGATAGTACCTGAAGAGGAAGGGACGGCAAACT	Bacteria/Verrucomicrobiota/Verrucomicrobiae/Verrucomicrobiales/DEV007	12	0	0
1119	GAATATTGGTCAATGGGCGGGAGCCTGAACCAGCCAAGTCGCGTGAGGGAAGACGGTCCTATGGATTGTAAACCTCTTTTGCCGGGGAGCAACGGGGTCCTTGCGAGGGCCTAATGAGAGTACCCGGAGAAAAAGCATCGGCTAACT	Bacteria/Bacteroidota/Bacteroidia/Bacteroidales/Muribaculaceae	12	0	0
1120	GAATATTGGACAATGGGCGCAAGCCTGATCCAGCAATACCGCGTGTGTGAAGAAGGCCTGAGGGTTGTAAAGCACTTTCAATTGTGACGAAAAGTTGGTGGATAATACCCACTAATCTTGACATTAACTTTAGAAGAAGCACCGGCTAACT	Bacteria/Proteobacteria/Gammaproteobacteria/Thiomicrospirales	12	0	0
1121	GAATTTTGGACAATGGGCGAAAGCCTGATCCAGCAATGCCGCGTGCAGGATGAAGGCCTTCGGGTTGTAAACTGCTTTTGTACGGAGCGAAACGGTTCTCCTTAATACGGGGGGCTAATGACGGTACCGTAAGAATAAGCACCGGCTAACT	Bacteria/Proteobacteria/Gammaproteobacteria/Burkholderiales/Comamonadaceae/Rhodoferax	12	0	0
1122	GAATCTTGGACAATGGGGGAAACCCTGATCCAGCGATACCGCGTGTGTGAAGAAGGCCTTCGGGTTGTAAAGCACTTTAGGTGGGGAAGAAAGGTAGTGAGCGAATAACTCATTGCTATGACGGTACCCGCAGAATAAGCACCGGCTAACT	Bacteria/Proteobacteria/Gammaproteobacteria/Diplorickettsiales/Diplorickettsiaceae/Rickettsiella	12	0	0
1123	GAATCTTCCGCAATGGGCGAAAGCCTGACGGAGCGACGCCGCGTGCGGGATGAAGGCCTTAGGGTTGTAAACCGCTGTCACAGGTTATGAAACCAGTACGGTGAATAGTCGTGCTGCTGACGTAAGCCTGAAAGGAAGCACCGGCTAACT	Bacteria/Planctomycetota/OM190	12	0	0
1124	AGGAATATTGCGCAATGGGGGCAACCCTGACGCAGCAACGCCGCGTGGACGATGAAGGCCTTCGGGTTGTAAAGTCCTTTTCTGGGGGACGATAATGACGGTACCTCAGGAATAAGTCCCGGCTAACTACG	Bacteria/Chloroflexi/Anaerolineae/Ardenticatenales	12	0	0
1125	GAATATTGCGCAATGGGGGAAACCCTGACGCAGCCACGCCACGTGAGTGAGGAAGGCCTTCGGGTTGTAAAGCTCTGTCAGTAGGGAAAAATTGCTCGCAAGAGAGTTGATGGTACCTACAAAGGAAGCACCGGCTAACT	Bacteria/Bdellovibrionota/Bdellovibrionia/Bacteriovoracales/Bacteriovoracaceae/Peredibacter	12	0	0
1126	GAATCTTCCGCAATGGGCGAAAGCCTGACGGAGCGACGCCGCGTGCAGGATGAAGGCCCTTGGGTTGTAAACTGCTGTCAGAGGGGATGAAGTCATTGAGGGTTATCCCTCTTTGTTGACAGAGCCTCAAAGGAAGCACGGGCTAAGT	Bacteria/Planctomycetota/Planctomycetes/Planctomycetales	7	0	5
1127	CGCAAATTACCCACTCCCGGCACGGGGAGGTAGTGACGAAAAATAACGATGCGAGACTCATCCGAGGCCTCGCAATCGGAATGAGTACACTTTAAATCCTTTAACGAGGATCTATTGGAGGGCAAGTCTG	Eukaryota/Arthropoda/Malacostraca	6	0	6
1128	GGGAATATTGGACAATGGGGGCAACCCTGATCCAGCCATGCCGCGTGGATGAAGAAGGCCCTAGGGTTGTAAAATCCTTTCACCAGGGAAGATAATGACGGTACCTGGAGAAGAAGCTCCGGCTAATTTCG	Bacteria/Proteobacteria/Alphaproteobacteria	6	0	6
1129	GAATATTGCGCAATGGGGGAAACCCTGACGCAGCAATGCCACGTGAGTGAGGAAGGCTTTCGGGTCGTAAAGCTCTGTCCTAAGGGAAGAACGGTACAACGGTTAATACCCGTAGTATTTGACGGTACCTTAGAAGAAAGCACCGGCTAACT	Bacteria/Bdellovibrionota/Bdellovibrionia/Bacteriovoracales/Bacteriovoracaceae/Peredibacter	4	8	0
1130	GGAATATTGCACAATGGGCGAAAGCCTGATGCAGCAACGCCGCGTGCACGAAGAAGGCCTTCGGGTTGTAAAGTGCTTTTCGGGGAGATGAGGAAGGACAGTATCCCCGGAATAAGGATCGGCTAACTAC	Bacteria/Chloroflexi/Anaerolineae/Anaerolineales/Anaerolineaceae	0	12	0
1131	GAATATTGGTCAATGGGCGGAAGCCTGAACCAGCCAAGTCGCGTGGAGGAAGACGGCCCTACGGGTTGTAAACTCCTTTTACCTGGGAATAACGGGCGCTACGCGTAGCGCTGTGCAAGTACCGGGAGAATAAGCATCGGCTAATT	Bacteria/Bacteroidota/Bacteroidia/Bacteroidales/Barnesiellaceae/Coprobacter	0	12	0
1132	GGAATCTTGCGCAATGGGCGAAAGCCTGACGCAGCAATGCCGCGTGAGGGAAGACGGCCTTAGGGTTGTAAACCTCTTTCAGTAGGGACGAAAACAGACGGTACCTACAGAAGAAGCCCCGGCTAACTAC	Bacteria/Actinobacteriota	0	12	0
1133	GAATATTGGACAATGGGCGCAAGCCTGATCCAGCAATGCCGCGTGTGTGAAGAAGGCCTTAGGGTTGTAAAGCACTTTCAGTAGCGAGGAAAAGTTTAAGGTTAATACCCTTGGACCTTGACGTTAACTACAGAAGAAGCACCGGCTAAC	Bacteria/Proteobacteria/Gammaproteobacteria/Ectothiorhodospirales	0	12	0
1134	GAATATTGGTCAATGGGCGCGAGCCTGAACCAGCCAAGTAGCGTGGAGGACGACGGCCCTACGGGTTGTAAACTCCTTTTATAAGGGGATAAAGTTGGCCATGTATGGCCATTTGCAGGTACCTTATGAATAAGCATCGGCTAATT	Bacteria/Bacteroidota/Bacteroidia/Bacteroidales/Prevotellaceae/Paraprevotella	0	12	0
1135	AGAATCTTTGTCAATGGGCGAAAGCCTGAACAAGCGATGCCGCGTGCGGGATGAAGGCCTTCGGGTTGTAAACCGCTGTCAGAGGGGAGCAAATTTTGAGCGATCCTCAGAGGAAGCCCGGGCTAAGTTC	Bacteria/Planctomycetota/Planctomycetes/Pirellulales/Pirellulaceae/Blastopirellula	0	0	12
1136	GAATTTTTGTCAATGGGGGAAACCCTGAACAAGCAACGCCGCGTGAAGGACGAAGACCTTCGGGTTGTAAACTTCTGTCGGAGGGGACGAAAGCTGTCGAGGCGAATACCCTCGGCTGTTGACGGTACCCTACGAGGAAGCCCCGGCTAACT	Bacteria/Acidobacteriota/Vicinamibacteria/Subgroup_9	0	0	12
1137	GAATATTGCGCAATGGACGAAAGTCTGACGCAGCGACGCCGCGTGTGGGAGGAAGCCTTTCGGGGTGTAAACCACTGTCAGAGGGGAAGAAACCCGTCCAGTCGAATAGGCTGGGCGATTGACGGTACCCTCACAGGAAGCGCCGGCTAACT	Bacteria/Gemmatimonadota/BD2-11_terrestrial_group	0	0	12
1138	GGAATTTTGCCCAATGAGCGAAAGCTTGAGGCAGCAACTCCGCGTGAGGGATGACGGCCCTAGGGTTGTAAACCTCTTTTCTCAGGGAAGATTCAAGACGGTACCTGAGGAAGAAGCCACGGCTAACTAC	Bacteria/Chloroflexi/Gitt-GS-136	0	0	12
1139	GGGAATATTGGACAATGGGCGCAAGCCTGATCCAGCCATGCCGCGTGGATGAAGAAGGCCCTAGGGTTGTAAAGTCCTTTCACCGCTGAAGATAATGACGGTAAGCGGAGAAGAAGCCCCGGCCAATTTCG	Bacteria/Proteobacteria/Alphaproteobacteria/Caulobacterales/Parvularculaceae/Amphiplicatus	0	0	12
1140	GAATATTGGGCAATGGGCGAAAGCCTGACCCAGCAACGCCGCGTGGAGGATGAATGCCGTAAGGTTGTAAACTCCTGTTAGAGGGGAAGAACAATCCCGATCGACTCGGGACATGACTGTACCCTCAGAGAAAGCTCCGGCTAACT	Bacteria/Bacteroidota/Ignavibacteria/Ignavibacteriales/PHOS-HE36	0	0	12
1141	GAATTTTGCGCAATGGGGGAAACCCTGACGCAGCAACGCCGCGTGGGTGAAGAAGGCTTTCGGGTCGTAAAGCCCTGTCAGGTGGGAAGAAACTCTTCAGTACTAATAATGCTGAAGCCTGACGGTACCACCAGAGGAAGCACCGGCCAACT	Bacteria/Desulfobacterota/Syntrophobacteria/Syntrophobacterales	0	0	12
1142	GAATATTGCACAATGGGCGAAAGCCTGATGCAGCCATGCCGCGTGTATGAAGAAGGCCTTCGGGTTGTAAAGTACTTTCAGTTGTGAGGAAGGGGGTGTCGTTAATAGCGGCATCTCTTGACGTTAGCAACAGAAGAAGCACCGGCTAACT	Bacteria/Proteobacteria/Gammaproteobacteria/Vibrionales/Vibrionaceae/Vibrio	0	0	12
1143	GGAATATTGCACAATGGGCGCAAGCCTGATGCAGCGACGCCGCGTGGGTGAAGAAGGATTTCGGTCTGTAAAACCCTTTTCTATGTGACGAGAAAGGACGGTAGCATAGGAATAAGTCTCGGCTAACTAC	Bacteria/Chloroflexi/Anaerolineae/SBR1031/A4b	0	0	12
1144	GAATATTGGACAATGGTCGCAAGACTGATCCAGCCATGCCGCGTGCAGGAAGACTGCCCTATGGGTTGTAAACTGCTTTTGTACAGGAAGAATAAGCTCTACGTGTAGAGTGATGACGGTACTGTACGAATAAGCACCGGCTAACT	Bacteria/Bacteroidota/Bacteroidia/Flavobacteriales/Flavobacteriaceae	0	0	12
1145	GGAATATTGCACAATGGGCGAAAGCCTGATGCAGCAACACCGCGTGCGCGATGAAGGCCTTCGGGTCGTAAAGCGCTTTTCTGAGGGAAGAGAAAGGACTGTACCTCAGGAATAAGTCTCGGCTAACTAC	Bacteria/Chloroflexi/Anaerolineae/Anaerolineales/Anaerolineaceae	0	0	12
1146	AGGGATATTGCGCAATGGACGAAAGTCTGACGCAGCGACGCCGCGTGGGTGAAGAAGGGTTTCGGCTCGTAAAGCCCTTTTCTGCGTGACGATAATGACGGTAGCGCAGGAAGAAGTGTCGGCTAACTACG	Bacteria/Chloroflexi/Anaerolineae/SBR1031/A4b	0	0	12
1147	GGAATCTTGCACAATGGGCGAAAGCTTGATGCAGCAACGCCGCGTGGAGGAAGACGGCCTTCGGGTTGTAAACTCCTTTTCGGGGGGATGAGGAAGGACAGTACCCCCGGAATAAGTCTCGGCTAACTAC	Bacteria/Chloroflexi/Anaerolineae	0	0	12
1148	GGGAATATTGCACAATGGGGGAAACCCTGATGCAGCAACGCCGCGTGAGTGATGACGGTCTTCGGATTGTAAAGCTCTGTCTTCAGGGACGATAATGACGGTACCTGAGGAGGAAGCCACGGCTAACTACG	Bacteria/Firmicutes/Clostridia/Clostridiales/Clostridiaceae/Clostridium_sensu_stricto_1	0	0	12
1149	GAATATTGGGCAATGGGTGAGAGCCTGACCCAGCCATGCCGCGTGCAGGAAGACGGCCCTCTGGGTTGTAAACTGCTTTTATACAGGAACAAAAGGGTCCTGCGGGACAGATTGCGTGTACTGTATGAATAAGCACCGGCTAACT	Bacteria/Bacteroidota/Bacteroidia/Cytophagales/Cyclobacteriaceae	0	0	12
1150	GGAATATTGCACAATGGGCGAAAGCCTGATGCAGCAACGCCGCGTGTGCGATGAAGGCCTTCGGGTTGTAAAGCACTTTTCTGAGGGAAGAGGAAGGACTGTACCTCAGGAATAAGTCTCGGCTAACTAC	Bacteria/Chloroflexi/Anaerolineae/Anaerolineales/Anaerolineaceae	11	0	0
1151	GAATATTGGACAATGGGCGCAAGCCTGATCCAGCTATCCCGCGTGCAGGATGACAGCCCTACGGGTTGTAAACTGCTTTTAGTAGGGACGAAACCCCGGTATTTATACCGGGCTGACGGTACCTACAGAATAAGCACCGGCTAACT	Bacteria/Bacteroidota/Bacteroidia/Chitinophagales/Saprospiraceae/Portibacter	11	0	0
1152	GAATCTTGCGCAATGGGCGAAAGCCTGACGCAGCGACGCCGCGTGGGGGATGAAGCCTTTCGGGGTGTAAACCCCTTTTAGCCCGGACGAAACCCTGGCAACAGGGCTGACGGTACGGGCAGAAAAAGCCCCGGCTAACT	Bacteria	11	0	0
1153	GAATATTGCACAATGGGCGAAAGCCTGATGCAGCCATACCGCGTGTGTGAAGAAGGCCCTCGGGCTGTAAAGCACTTTCGTTAGGGAAGAAAGGTGCGGAGTTAATAACTCCGTACTGTGACGGTACCTAAATAAGAAGCACCGGCTAACT	Bacteria/Proteobacteria/Gammaproteobacteria/UBA10353_marine_group	11	0	0
1154	GGGAATTTTGGACAATGGGGGCAACCCTGATCCGGCCATGCCGCGTGCAGGATGAAGGTCTTCGGATTGTAAACTCCTGTTGTTGAGGAAGATAATGACGGTACTCAACAAGGAAGTGACGGCTAACTACG	Bacteria	11	0	0
1155	GAATATTGGACAATGGGCGAAAGCCTGATCCAGCAATGCCGCGTGTGTGAAGAAGGCCTGCGGGTTGTAAAGCACTTTCAGCAGGGAAGAAAAGCACGGGGCTAATACCCCCGCGTCTTGACGTCACCTGAAGAAGAAGCACCGGCCAACT	Bacteria/Proteobacteria/Gammaproteobacteria/Steroidobacterales/Woeseiaceae/JTB255_marine_benthic_group	11	0	0
1156	GAATATTGGTCAATGGGCGAGAGCCTGAACCAGCCATGCCGCGTGCAGGAAGACGGCCTTCTGGGTTGTAAACTGCTTTTATACGGGGACAAAACGCCACTGCGGGGGCAATTGAGAGTACCGTATGAATAAGCACCGGCTAACT	Bacteria/Bacteroidota/Bacteroidia/Cytophagales/Cyclobacteriaceae	11	0	0
1157	GAATATTGGACAATGGGCGCAAGCCTGATCCAGCCATGCCGCGTGTGTGAAGAAGGCCTTCGGGTTGTAAAGCACTTTTGTCCGGAAAGAAATCTTCCAACTTAATACGTTGGGAGGATGACGGTACCGGAAGAATAAGCACCGGCTAACT	Bacteria/Proteobacteria/Gammaproteobacteria/Xanthomonadales/Xanthomonadaceae/Silanimonas	11	0	0
1158	GAATTGTTCGCAATGGGCGAAAGCCTGACGACGCAACGCCGCGTGGAGGATGAAGATCTTCGGGTCGTAAACTCCTTTCGATCGAGACGAACGGCTTCCGGGTGAACAGTCCGGAAGAGTGACGGTACCGAGAGAAGAAGCCCCGGCTAACT	Bacteria/Acidobacteriota/Vicinamibacteria/Vicinamibacterales	11	0	0
1159	GAATATTGCACAATGGGGGAAACCCTGATGCAGCCATGCCGCGTGTGTGAAGAAGGCCTTCGGGTTGTAAAGCACTTTCAGCAGTGAGGAAGGGGTGAGTATTAATAGTGCTCATCTTTGACGTTAGCTGCAGAAGAAGCACCGGCTAACT	Bacteria/Proteobacteria/Gammaproteobacteria/Vibrionales/Vibrionaceae	11	0	0
1160	GGGAATTTTCCACAATGGGGGCAACCCTGATGGAGCAACGCCGCGTGCAGGATGAAGGCCTTAGGGTTGTAAACTGCTTTTATGGGTGAAGAATTTGACGGTAACCCAAGAATAAGGGACGGCTAACTACG	Bacteria/Patescibacteria/Saccharimonadia/Saccharimonadales	11	0	0
1161	GAATCTTCCGCAATGGGCGAAAGCCTGACGGAGCAACGCCGCGTGAATGATGAAGGTCTTCGGATCGTAAAACTCTGTTATTAGGGAAGAACAAATGTGTAAGTAACTATGCACGTCTTGACGGTACCTAATCAGAAAGCCACGGCTAACT	Bacteria/Firmicutes/Bacilli/Staphylococcales/Staphylococcaceae/Staphylococcus	11	0	0
1162	GGGAATATTGGACAATGGGGGCAACCCTGATCCAGCAATGCCGCGTGCGTGAAGAAGGCCTTAGGGTTGTAAAGCGCTTTCGCCCGCGACGATGATGACGGTAGCGGGAGAAGAAGCCCCGGCTAACTCCG	Bacteria/Proteobacteria/Alphaproteobacteria/Puniceispirillales	11	0	0
1163	GAATATTGGACAATGGGCGCAAGCCTGATCCAGCCATACCGCGTGTGTGAAGAAGGCCCTAGGGTTGTAAAGCACTTTAAGTTGGGAAGAAAAGTTATTGGCTAATACCCAATGACCGTGACATTACCTTCAGAATAAGGACCGGCTAATT	Bacteria/Proteobacteria/Gammaproteobacteria/SAR86_clade	11	0	0
1164	GAATATTGGACAATGGGCGCAAGCCTGATCCAGCAATACCGCGTGTGTGAAGAAGGCCTTAGGGTTGTAAAGCACTTTTATGTAGGAAGAAGGTATGTATGTTAATAGCATATGTAATTGACGGTACTACAAGAATAAGCACCGGCTAACT	Bacteria/Proteobacteria/Gammaproteobacteria/Gammaproteobacteria_Incertae_Sedis/Unknown_Family/Marinicella	11	0	0
1165	GAATATTGGACAATGGGCGCAAGCCTGATCCAGCAATGCCGCGTGGGTGAAGACGGCCTGCGGGTTGTAAAGCCCTTTAGGTGGGGAAGAAGGCTACACTCTGAATACGGGTGGAGATTGACATTACCCACGGAATAAGCACCGGCTAACT	Bacteria/Proteobacteria/Gammaproteobacteria/Competibacterales/Competibacteraceae/Candidatus_Competibacter	11	0	0
1166	GAATATTGGACAATGGGCGCAAGCCTGATCCAGCCATACCGCGTGGGTGAAGAAGGCCTTCGGGTTGTAAAGCCCTTTTGTTGGGAAAGAAATCCAGCCGGCTAATACCTGGTTGGGATGACGGTACCCAAAGAATAAGCACCGGCTAACT	Bacteria/Proteobacteria/Gammaproteobacteria/Xanthomonadales/Xanthomonadaceae/Stenotrophomonas	11	0	0
1167	GAATATTGGGCAATGGACGGAAGTCTGACCCAGCGACGCCGCGTGAGGGAAGAAGGTCTTCGGATTGTAAACCTTAAACAACAGGGACGAAAGAAATGACGGTACCTGTTAGGAAGCCACGGCTAACTA	Bacteria/Firmicutes/Clostridia/Oscillospirales/UCG-010	11	0	0
1168	GAATATTGCTCAATGGGAGAAATCCTGAAGCAGCAACGCCGCGTGAGGGACGAAGACCTTTCGGTTGTAAACCTCTGTAGAAGGGGAGAAATTTCCGGCTCTGCCGGATTTGATAGTACCCTTAAAGTAAGCCCCGGCTAACT	Bacteria/Bacteroidota/SJA-28	11	0	0
1169	GAATATTGGACAATGGGCGAAAGCCTGATCCAGCCATGCCGCGTGTGTGAAGAAGGTCTTCGGATTGTAAAGCACTTTAAGTTGGGAGGAAGGGTTGTAGCTTAATACGCTGCAACTTTGACGTTACCAACAGAATAAGCACCGGCTAACT	Bacteria/Proteobacteria/Gammaproteobacteria/Pseudomonadales/Pseudomonadaceae/Pseudomonas	11	0	0
1170	GAATATTGGACAATGGGCGCAAGCCTGATCCAGCAATACCGCGTGTGTGAAGAAGGCCTGCGGGTTGTAAAGCACTTTCAATCGTGAAGATTGGTTGCATGGTTAATACCCATGTGACTTGACGTTAACGATACAAGAAGCACCGGCTAACT	Bacteria/Proteobacteria/Gammaproteobacteria/pItb-vmat-80	3	0	8
1171	GAATATTGGACAATGGGGGCAACCCTGATCCAGCAACGCCGCGTGGGGGATGACGGTTTTCGGATTGTAAACCCCTGTTGGGAGGGGCGAAGGTTCTCGGGTGAATAGCCCGGGCGCTTGACGGTACCTCCAGAGGAAGCCCCGGCTAACT	Bacteria	2	0	9
1172	GAATATTGGGCAATGGGCGAAAGCCTGACCCAGCGACGCCGCGTGAAGGAAGAAGGTCTTCGGATTGTAAACTTCTGTTATGGGGGACGAACACATGACGGTACCCCATGAGAAAGCCACGGCTAACTA	Bacteria/Firmicutes/Clostridia/Oscillospirales/UCG-010	0	11	0
1173	GAATATTGGACAATGGGCGCAAGCCTGATCCAGCCATCCCGCGTGAGTGATGAAGGCCCTCGGGTCGTAAAGCTCTGTGGAGAGGGACGAACAGCCAGATGAACAATACCTTCTGGTTTGACGGTACCTCTTTAGCAAGCACCGGCTAACT	Bacteria/Myxococcota/Polyangia/Haliangiales/Haliangiaceae/Haliangium	0	11	0
1174	GAATATTGGACAATGGGCGGAAGCCTGATCCAGCAACGCCGCGTGAGGGATGACGGCCTTCGGGTTGTAAACCTCTTTCACCTGTGACGAAGCTGTCCTTTGGGGTGGTGACGGTAGCGGGAGAAGAAGCACCGGCCAACT	Bacteria/Actinobacteriota/Actinobacteria/Propionibacteriales/Nocardioidaceae/Nocardioides	0	11	0
1175	GAATATTGGACAATGGGGGAAACCCTGATCCAGCCATGCCGCGTGTGTGAAGAAGGTCTTAGGATTGTAAAGCACTTTAAGTTGGGAGGAAGGGCAGTTAACTAATATTTGACTGTTTTGACGTTACCGACAGAATAAGCACCGGCTAACT	Bacteria/Proteobacteria/Gammaproteobacteria/Pseudomonadales/Pseudomonadaceae/Pseudomonas	0	11	0
1176	GGGAATATTGCACAATGGAGGGAACTCTGATGCAGCGATGCCGCGTGGAGGAAGAAGGTTTTCGGATTGTAAACTCCTTTTATCAGGGACGATAATGACGGTACCTGAAGAAAAAGCTCCGGCTAACTACG	Bacteria/Firmicutes/Clostridia/Oscillospirales/Ruminococcaceae/Ruminococcus	0	11	0
1177	GAATATTGCGCAATGGGCGAAAGCCTGACGCAGCCACGCCGCGTGAGCGATGAAGGTCCTCGGATCGTAAAGCTCTGTGGAGGGAGAAGAATCAAGCCAGTGAAGAGCTGGCCCTGACGGTATCCCTTTAGCAAGCACCGGCTAACT	Bacteria/Myxococcota/Polyangia	0	11	0
1178	GAATATTGGTCAATGGGCGAGAGCCTGAACCAGCCAAGTAGCGTGAAGGATGACCGCCCTATGGGTTGTAAACTTCTTTTATATGGGAATAAAGGGTGCCACGTGTGGCATTTTGTATGTACCATATGAATAAGGATCGGCTAACT	Bacteria/Bacteroidota/Bacteroidia/Bacteroidales/Bacteroidaceae/Bacteroides	0	11	0
1179	GAATATTGGACAATGGTCGAGAGACTGATCCAGCCATGCCGCGTGCAGGAAGACGGCCCTATGGGTTGTAAACTGCTTTTGTACAGGAAGAATAAGCTCCACGTGTGGAGTGATGACGGTACTGTACGAATAAGCACCGGCTAACT	Bacteria/Bacteroidota/Bacteroidia/Flavobacteriales/Flavobacteriaceae	0	11	0
1180	GAATCATTCACAATGGAGGCAACTCTGATGGTGCAACGCCGCGTGGAGGATGACGGTCCTAGGATTGTAAACTCCTGTCATTGGGGAGTAAGACTTGTGCGTTAATAGCGTGCAAGTTTGATAGTACCCAAAGAGGAAGGGACGGCTAACT	Bacteria/Verrucomicrobiota/Verrucomicrobiae/Verrucomicrobiales/Rubritaleaceae/Roseibacillus	0	11	0
1181	GAATATTGGTCAATGGAGGGAACTCTGAACCAGCCATGCCGCGTGCAGGATGACTGCCCTATGGGTTGTAAACTGCTTTTGTTAGGGAATAAACCTACTCACGTGTGAGTAGCTGAATGTACCTAAAGAATAAGGATCGGCTAACT	Bacteria/Bacteroidota/Bacteroidia/Sphingobacteriales/Sphingobacteriaceae/Pseudopedobacter	0	11	0
1182	GGGAATCTTGGACAATGGGCGCAAGCCTGATCCAGCGACGCCGCGTGGGTGAAGAAGGCCTTCGGGTTGTAAAGCCCTTTCACCGGGGACGATGATGACGGTACCCGGAGAAGAAGCACCGGCTAACTCCG	Bacteria/Proteobacteria/Alphaproteobacteria/Tistrellales/Geminicoccaceae	0	11	0
1183	GGGAATATTGCACAATGGGCGAAAGCCTGATGCAGCGACACCGCGTGCGGGATGAAGGCCTTCGGGTTGTAAACCGCTTTCAGGAGGGACGAAAATGACGGTACCTCCAGAAGAAGGCCCGGCCAACTATG	Bacteria/Actinobacteriota/Acidimicrobiia/Actinomarinales	0	11	0
1184	GAATATTGCACAATGGGCGCAAGCCTGATGCAGCGACGCCGCGTGCGGGATGGAGGCCTTCGGGTTGTAAACCGCTTTTGTTCAAGGGCAAGGCACGGCTTCGGGCCGTGTTGAGTGGATTGTTCGAATAAGCACCGGCTAACT	Bacteria/Actinobacteriota/Actinobacteria/Bifidobacteriales/Bifidobacteriaceae/Bifidobacterium	0	11	0
1185	GAATATTGCGCAATGGGGGAAACCCTGACGCAGCGACGCCGCGTGGATGATGAAGGCCTTTGGGTCGTAAAATCCTGTCAGATGGAAAGAAGTGTATATGTGCTAATACCACATATATTTGACGGTACCATCAAAGGAAGCACCGGCTAACT	Bacteria/Desulfobacterota/Desulfobulbia/Desulfobulbales/Desulfocapsaceae/Desulforhopalus	0	0	11
1186	GGAATATTGCACAATGGGCGAAAGCCTGATGCAGCAACGCCGCGTGCGCGATGAAGACCTTCGGGTTGTAAAGCGCTTTTCTGAAGGAAGAGGAAGGACGGTACTTCAGGAATAAGGATCGGCTAACTAC	Bacteria/Chloroflexi/Anaerolineae/Anaerolineales/Anaerolineaceae/RBG-16-58-14	0	0	11
1187	GGAATATTGCACAATGGGGGAAACCCTGATGCAGCAACGCCGCGTGGAGGATGAAGGTTCTAGGATTGTAAACTCCTTTTCTGAGGGAAGAGCAAGGACGGTACCTCAGGAATAAGTCACGGCTAACTAC	Bacteria/Chloroflexi/Anaerolineae/Caldilineales/Caldilineaceae	0	0	11
1188	GAATATTGCGCAATGGACGAAAGTCTGACGCAGCGACGCCGCGTGTGGGAGGAAGCCTTTCGGGGTGTAAACCACTGTCAGGGGGGAAGAACGCCGATACGGCAAACAGTCGTGTCGGGTGACGGTACCCCCAGAGGAAGCGCCGGCTAACT	Bacteria/Gemmatimonadota/BD2-11_terrestrial_group	0	0	11
1189	GAATCTTGCGCAATGCGCGAAAGCGTGACGCAGCAACACCGCGTGAGGGAAGACGGCCCTAGGGTTGTAAACCTCTTTCAGATGGGACGAAGGTCGTCCGGTGAATAGCCGAGATGATTGACGGTACCGTCAGAAGAAGCTCCGGCTAACT	Bacteria/Actinobacteriota/Thermoleophilia/Solirubrobacterales/67-14	0	0	11
1190	GGGAATATTGGACAATGGGCGCAAGCCTGATCCAGCAATACCGCGTGTGTGAAGAAGGCCTGCGGGTTGTAAAGCACTTTCAGTGGGGAAGATGGTGACGTTACCCACAGAAGAAGCACCGGCTAACTCCG	Bacteria/Proteobacteria/Gammaproteobacteria	0	0	11
1191	GGGAATCTTAGACAATGGGGGAAACCCTGATCTAGCCATGCCGCGTGTGTGATGAAGGCCCTAGGGTCGTAAAGCACTTTCGCCTGGGAAGATAATGACGGTACCAGGTAAAGAAACCCCGGCTAACTCCG	Bacteria/Proteobacteria/Alphaproteobacteria/Rhodobacterales/Rhodobacteraceae	0	0	11
1192	GAATATTGGACAATGGGCGAAAGCCTGATCCAGCAATGCCGCGTGGGTGAAGAAGGCCTGCGGGTTGTAAAGCCCTTTCAGTAGTGAAGAAAAGCCTAAGATTAATACTCTTGGGTCTTGACGTTAGCTACAGAAGAAGCACCGGCTAACT	Bacteria/Proteobacteria/Gammaproteobacteria	0	0	11
1193	GAATTTTGGGCAATGGGGGAAACCCTGACCCAGCGACGCCGCGTGGAGGATGACGGCCCTCGGGTTGTAAACTCCTGTCAGGTGGGAAGAAGAGCTTGTCGGATAATACCCGGCAGGAATTGACGGTACCACCAAAGGAAGCCCCGGCTAACT	Bacteria/Acidobacteriota/Thermoanaerobaculia/Thermoanaerobaculales/Thermoanaerobaculaceae/Subgroup_23	0	0	11
1194	GGGATATTGCACAATGGGCGCAAGCCTGATGCAGCAACGCCGCGTGCGCGAGGAAGGCCTTCGGGTTGTAAAGCGCTTTTCGGGCTGGCGAGGAAGGACGGTAAGCCCGGAACAAGAGTCGGCTAACTAC	Bacteria	0	0	11
1195	GAATTTTGCGCAATGGGGGAAACCCTGACGCAGCAACGCCGCGTGAGTGAAGAAGGCCTTCGGGTTGTAAAGCTCTTTCGATAGGGAAGAAACAAATGACGGTACCTATATAAGAAGCACCGGCTAACT	Bacteria	0	0	11
1196	GAATATTGGGCAATGGACGCAAGTCTGACCCAGCCATGCCGCGTGCAGGATGACTGCCCTATGGGTTGTAAACTGCTTTTATATGGAAAGAAACCCCCGGACGTGTCCGGGGCTGACGGTACCATACGAATAAGGATCGGCTAACT	Bacteria/Bacteroidota/Bacteroidia/Sphingobacteriales/NS11-12_marine_group	0	0	11
1197	GAATTTTGCGCAATGGGGGAAACCCTGACGCAGCAACGCCGCGTGAGTGATCAAGGCCTTCGGGTCGTAAAGCTCTGTCAAGTGGGAAGAACATGCTTGATGCTAATACCATCTTGCACTGACGGTACCACTGAAGGAAGCACCGGCTAACT	Bacteria/Desulfobacterota/Desulfobacteria/Desulfobacterales/Desulfosarcinaceae/SEEP-SRB1	0	0	11
1198	GAATTTTCCGCAATGGACGAAAGTCTGACGGAGCAATGCCGCGTGAGTGATGAAGGTTTTCGAATCGTAAAGCTCTGTTGTAAGGGAAGAATAGCAAGGGTAGGAAATGCCCCTTGTCTGACGGTACCTTACCAGAAAGCCACGGCTAACT	Bacteria/Firmicutes/Bacilli/Mycoplasmatales/Mycoplasmataceae/Candidatus_Bacilloplasma	0	0	11
1199	GAATATTGGACAATGGCCGAGAGGCTGATCCAGCCATGCCGCGTGCAGGAAGACGGCCCTACGGGTTGTAAACTGCTTTTGTACGGGAAGAATAATGCCCACGTGTGGGCAGATGACGGTACCGTACGAATAAGGACCGGCTAACT	Bacteria/Bacteroidota/Bacteroidia/Flavobacteriales/Flavobacteriaceae/Robiginitalea	0	0	11
1200	GAATATTGGTCAATGGCCGGAAGGCTGAACCAGCCATCCCGCGTGCAGGATGAGGGCCCTACGGGTTGTAAACTGCTTTTCTATGCCAAGAAACCCTTCTACGTGTAGGAGGTTGCCGGTAGCATAGGAATAAGCATCGGCTAACT	Bacteria/Bacteroidota/Bacteroidia/Bacteroidales/Prolixibacteraceae	0	0	11
1201	GAATATTGGACAATGGACGCAAGTCTGATCCAGCCATCCCGCGTGTAGGAATAAGGCCCTATGGGTTGTAAACTACTTTTATTAGGGAAGAAAAACTTTGATTTATCAGAGCTTGACGGTACCTAAAGAATAAGCACCGGCTAACT	Bacteria/Bacteroidota/Bacteroidia/Chitinophagales/Saprospiraceae	10	0	0
1202	GGAATATTGCACAATGGGGGAAACCCTGATGCAGCAACGCCGCGTGAAGGATGAAGGTCTTTGGATTGTAAACTTCTTTTATCGGGGAAGAGGAAGGACGGTACCCGGTGAATAAGTCACGGCTAACTAC	Bacteria/Chloroflexi/Anaerolineae/Caldilineales/Caldilineaceae	10	0	0
1203	GAATTTTGCGCAATGGGCGAAAGCCTGACGCAGCAACGCCGCGTGAGTGATGAAGGCCTTTGGGTCGTAAAACTCTGTCGAGAGGGAAGAACCTCACGAGTGCCAATACCACTCGTGACTGACTGTACCTCTGGAGGAAGCCCCGGCTAACT	Bacteria	10	0	0
1204	GAATATTGGACAATGGGCGAAAGCCTGATCCAGCCATGCCGCGTGCAGGAAGACTGCCCTATGGGTTGTAAACTGCTTTTATACGGGAAGAAACCCCCGCTCGTGAGCGGGGCTGACGGTACCGTAAGAATAAGGATCGGCTAACT	Bacteria/Bacteroidota/Bacteroidia/Flavobacteriales/Flavobacteriaceae	10	0	0
1205	GAATATTGCACAATGGGGGAAACCCTGATGCAGCAACGCCGCGTGAAGGAAGAAGTATTTCGGTATGTAAACTTCTATCGACAGGGAAGAAACAAATGACGGTACCTGAATAAGAAGCACCGGCTAAAT	Bacteria/Firmicutes/Clostridia/Lachnospirales/Lachnospiraceae/Tyzzerella	10	0	0
1206	AGCAGGCGCGAAAATTGCCCAATCCCGACACGGGGAGGCAGTGACAAGAAATAACAACTCTCGACTATGTTGAGAAGTGTAATGAGGATAATTTACAAACCTTACCGAAAGCAATTGGAGGGCAAGTCTGGTGCCAGC	Eukaryota/Ciliophora/Intramacronucleata/Conthreep/Oligohymenophorea/Zoothamnium	10	0	0
1207	GAATATTGGGCAATGGGTGAGAGCCTGACCCAGCCATGCCGCGTGCAGGAAGACGGCCCTCTGGGTTGTAAACTGCTTTTATGAGGGAACAAAAGGGTCCTGCGGGACAGATTGCGTGTACCTCACGAATAAGCACCGGCTAACT	Bacteria/Bacteroidota/Bacteroidia/Cytophagales/Cyclobacteriaceae	10	0	0
1208	GAATTTTCCGCAATGGGCGAAAGCCTGACGGAGCAACGCCGCGTGAGGGAGGAAGGTCTTTGGATTGTAAACCTCTTTTCTCAAGGAAGAAGTTCTGACGGTACTTGAGGAATCAGCCTCGGCTAACTC	Bacteria/Cyanobacteria/Cyanobacteriia/Cyanobacteriales/Microcystaceae/Microcystis_PCC-7914	10	0	0
1209	GAATATTGGTCAATGGGCGGGAGCCTGAACCAGCCAAGCCGCGTGAAGGAAGAAGGCGCTAAGCGTCGTAAACTTCTTTTGCCGGGGAACAAAAGCCGTCACGGGTGGCGGTCCGAGTGTACCCGGAGAAAAAGCATCGGCTAACT	Bacteria/Bacteroidota/Bacteroidia/Bacteroidales/Muribaculaceae	10	0	0
1210	GAGTATTGGACAATGGGGGCAACCCTGATCCAGCAATGCCGTGTGTGTGAAGAAGGCCTGCGGGTTGTAAAGCACTTTCAGCAGCGAGGAAAAGTTGGTAGTTAATACCTGCCAGCCTTGACGTTAACTGCAGAAGAAGCACCGGCTAACT	Bacteria/Proteobacteria/Gammaproteobacteria/Ectothiorhodospirales/Thioalkalispiraceae/Thiohalophilus	10	0	0
1211	GAATATTGGACAATGGGGGCAACCCTGATCCAGCAATACCGCGTGTGTGAAGAAGGCCTGCGGGTTGTAAAGCACTTTCAATAGTGAAGATTGGGTTAAAGGTTAATACCTTTTAACCTTGACGTTAACTATACAAGAAGCACCGGCTAACT	Bacteria/Proteobacteria/Gammaproteobacteria/pItb-vmat-80	10	0	0
1212	GAATATTGCGCAATGGGGGCAACCCTGACGCAGCAACGCCGCGTGAGTGACGAAGGCCTTCGGGTTGTAAAGCTCTTTCGGCTGGGGAGAAGGGAAAGCAGGTTAATAGTCTGTTTTTTTGATGGTACCAGAAGAAGAAGCACCGGCAAACT	Bacteria/Bdellovibrionota/Oligoflexia/Silvanigrellales/Silvanigrellaceae/Candidatus_Turbabacter	10	0	0
1213	GAATATTGGACAATGGGCGCAAGCCTGATCCAGCAATGCCGCGTGTGTGAAGAAGGCCTTAGGGTTGTAAAGCACTTTCAGCAGGGAAGAAAAGTTCGGAGATAATACCTCCGGACCTTGACGGTACCTGCAGAAGAAGCACCGGCTAACT	Bacteria/Proteobacteria/Gammaproteobacteria	10	0	0
1214	GAATTTTGCGCAATGGGCGAAAGCCTGACGCAGCGACGCCGCGTGTGCGATGAAGGCCTTTGGGTCGTAAAGCACTGTCAACTGGGAAGAAATCTCATCGACTAATACTCGGTGGGTTTGACGGTACCAGTAAAGGAAGCACCGGCTAACT	Bacteria	10	0	0
1215	GAATCTTGTGCAATGGGGGAAACCCTGACACAGCCATGCCGCGTGTGTGAAGAAGGCCTTAGGGTTGTAAAGCACTTTCAGTAGGGAAGAACTAGCAGGGCTAATACCTCTGTGAAATGACATTACCTACAGAAGAAGCACCGGCTAACT	Bacteria/Proteobacteria/Gammaproteobacteria/OM182_clade	10	0	0
1216	GAATATTGCGCAATGGGCGAAAGCCTGACGCAGCAACGCCGCGTGGGCGAAGAAGGCCTTCGGGTTGTAAAGCCCTTTTCTGGGGGATGAGACAAGGACAGTACCCCAGGAATAAGTGTCGGCTAACTA	Bacteria/Chloroflexi/Anaerolineae	10	0	0
1217	GAATATTGCGCAATGGGGGCAACCCTGACGCAGCGACGCCGCGTGGATGATGAAGGCCTTCGGGTTGTAAAATCCTGTCAGATGGGAAGAAGTGTGTGTTACCCAACAGGTAATACATTTGACGGTACCATCAAAGGAAGCACCGGCTAACT	Bacteria/Desulfobacterota/Desulfobulbia/Desulfobulbales/Desulfocapsaceae/Desulfofustis	10	0	0
1218	GAATTTTCCGCAATGGGCGAAAGCCTGACGGAGCAATCTCGCGTGAGGGATGACGGCCTATGGGTTGTAAACCTCTTTTCTCAGGGAGGAATAAAATGACGTGTACCTGAGGAATAAGCATCGGCTAACT	Bacteria/Cyanobacteria/Cyanobacteriia/Chloroplast	10	0	0
1219	GAATATTGGACAATGGGGGGAACCCTGATCCAGCCATGCCGCGTGTGTGAAGAAGGCCTTAGGGTTGTAAAGCACTTTCAGGAGTGAGGAAGGGTGTGCCGTTAATACCGGTATATTTTGACGTTAACTCCAGAAGAAGCACCGGCTAACT	Bacteria/Proteobacteria/Gammaproteobacteria/Oceanospirillales/Marinomonadaceae/Marinomonas	10	0	0
1220	GAATATTGGACAATGGGGGCAACCCTGATCCAGCAATGCCGCGTGTGTGAAGAAGGCCTGCGGGTTGTAAAGCACTTTCAGTAGAGAAGAAAAGCATAGGGCTAATACCTCTGTGTCTTGACGTTACCTACAGAAGAAGCACCGGCTAATT	Bacteria/Proteobacteria/Gammaproteobacteria/Nitrosococcales/Nitrosococcaceae/SZB85	10	0	0
1221	GAATCTTGCGCAATGGGCGAAAGCCTGACGCAGCGACGCCGTGTGGGTGATGAAGGCCTTCGGGTCGTAAAGCCCTGTCAGGGGGGACGAAATCTTGGCGACCTAATACGTCGTCGACTTGACGGTACCTCCAAAGGAAGCACCGGCTAACT	Bacteria/MBNT15	5	5	0
1222	GAATCTTGGTCAATGGGCGCAAGCCTGAACCAGCGACGCCGCGTGAGTGATGAAGGCCCTCGGGTTGTAAAGCTCTGTGGGGAGGGGAGAATGGCTGCCAGGTTAATACCCTGGCGGATTGACTGTACCTCCTTAGCAAGCACCGGCTAACT	Bacteria/Myxococcota/Polyangia/Polyangiales	0	10	0
1223	GAATATTGCGCAATGGGGGAAACCCTGACGCAGCAACGCCGCGTGAGTGAGGAAGGCCTTCGGGTTGTAAAGCTCTGTCAAGGTGGAAGAATGACAGCATTTCGAATAGGGATGCTGTGTGACGGTACACCTAAAGGAAGCACCGGCTAACT	Bacteria	0	10	0
1224	GAATTTTGCGCAATGGGCGAAAGCCTGACGCAGCAACGCCGCGTGGGTGAAGAAGGCTTTCGGGTCGTAAAGCCCTGTCAGGTGGGAAGAATCGTTTCAGCACGAATAATGTTGAAGCCTGACGGTACCACCAGAGGAAGCACCGGCCAACT	Bacteria/Desulfobacterota/Syntrophobacteria/Syntrophobacterales	0	10	0
1225	GGGAATATTGGGCAATGGGGGAAACCCTGACCCAGCAACGCCGCGTGAAGGAAGAAGGTTTTCGGATCGTAAACTTCTATCCTTGGTGAAAATAATGATGGTAGCCAAGAAGGAAGCCCCGGCTAACTACG	Bacteria/Firmicutes/Clostridia/Christensenellales/Christensenellaceae/Christensenellaceae_R-7_group	0	10	0
1226	GAATATTGGGCAATGGGCGAAAGCCTGACCCAGCAACGCCGCGTGAAGGAAGAAGGTCTTCGGATTGTAAACTTCTTTTATGAGGGACGAAGGACGTGACGGTACCTCATGAATAAGCCACGGCTAACT	Bacteria/Firmicutes/Clostridia/Oscillospirales/Oscillospiraceae/NK4A214_group	0	10	0
1227	GAATATTGGTCAATGGTCGGAAGACTGAACCAGCCATGCCGCGTGCAGGAAGACTGCCCTATGGGTTGTAAACTGCTTTTGTATGGGAAGAATAAGAGTTACGTGTAACTTGATGACGGTACCATACGAATAAGGATCGGCTAACT	Bacteria/Bacteroidota/Bacteroidia/Flavobacteriales/Flavobacteriaceae/Neptunitalea	0	10	0
1228	GAATATTGGTCAATGGAGGGAACTCTGAACCAGCCATGCCGCGTGTACGAAGAAGGCCCTTCGGGTTGTAAAGTACTTTTAGATGGGAAGAATGGCGGGCATTTATGCCCGAAGCGACGGTACCATCAGAATAAGCACCGGCTAACT	Bacteria/Bacteroidota/Bacteroidia	0	10	0
1229	GAATTTTCCGCAATGGGCGAAAGCCTGACGGAGCAATACCGCGTGAGGGAAGACGGCCTATGGGTTGTAAACCTCTTTTCTCAGGGAGGAACTCAATGACGTGTACCTGAGGAATAAGCATCGGCTAACT	Bacteria/Cyanobacteria/Cyanobacteriia/Chloroplast	0	10	0
1230	CAGAATCTTGCACAATGGGCGAAAGCCTGATGCAGCCATGCCGCGTGAGCGAAGAAGGCCCTCGGGTCGTAAAGCTCTGTCAGAGGGGAAGATAATGACGGTACCCTCAAAGGAAGCAACGGCTAATTACG	Bacteria	0	0	10
1231	GAATATTGGACAATGGACGCAAGTCTGATCCAGCCATGCCGCGTGCAGGAAGAATGCCCTATGGGTTGTAAACTGCTTTTATTTGGGAATAAACCCCTTCTCGTGAGGAGGGCTGAAGGTACCAAACGAATAAGCACCGGCTAACT	Bacteria/Bacteroidota/Bacteroidia/Flavobacteriales/Crocinitomicaceae/Salinirepens	0	0	10
1232	GAATCTTGCGCAATGGGCGAAAGCCTGACGCAGCGACGCCGCGTGAGCGATGAAGGCCCTCGGGTTGTAAAGCTCTGTGGGGAGAGAAGAATAAGGCTTGGTTAATATCCAAGTTGATGACGGTATCTCCTTAGCAAGCACCGGCTAACT	Bacteria/Myxococcota/Polyangia/Polyangiales/BIrii41	0	0	10
1233	GAATATTGCACAATGGGCGCAAGCCTGATGCAGCCATGCCGCGTGTATGAAGAAGGCCTTCGGGTTGTAAAGTACTTTCAGTCGTGAGGAAGGCGTTGTAGTTAATAGCTGCATCGTTTGACGTTAGCGACAGAAGAAGCACCGGCTAACT	Bacteria/Proteobacteria/Gammaproteobacteria/Vibrionales/Vibrionaceae/Vibrio	0	0	10
1234	GAATTTTGCGCAATGGGGGAAACCCTGACGCAGCAACGCCGCGTGAGTGATGAAGATCTTCGGATCGTAAAGCTCTGTCAAGTGGGAAAAAATACTTTCGGTTAATACCCGGAAGGACTGATGGTACCACTGGAGGAAGCACCGGCTAACT	Bacteria/Desulfobacterota/Desulfobacteria/Desulfatiglandales/Desulfatiglandaceae/Desulfatiglans	0	0	10
1235	GAATATTGGTCAATGGGCGCAAGCCTGAACCAGCCATGCCGCGTGAAGGATGACAGCCCTATGGGTTGTAAACTTCTTTTGTACGGGAAGAAACACTTCTACGTGTAGAAGCTTGACAGTACCGTACGAATAAGCATCGGCTAACT	Bacteria/Bacteroidota/Bacteroidia/Bacteroidales/Bacteroidetes_BD2-2	0	0	10
1236	GAATATTGCGCAATGGGCGAAAGCCTGACGCAGCCATGCCGCGTGTGTGAAGAAGGCCTTCGGGTTGTAAAGCACTTTCAATTGGGAAGAAAGGTTGCGTGTTAATAGCACGTAGCTGTGACGTTACCTTTAGAAGAAGCACCGGCTAACT	Bacteria/Proteobacteria/Gammaproteobacteria/Cellvibrionales/Halieaceae/Halioglobus	0	0	10
1237	GGAATTTTCCGCAATGGGCGAAAGCCTGACGGAGCAACGCCGCGTGAGGGATGACGCCTTTCGGGGTGTAAACCTCTTTTCTGTGGGATGAAGTTTGACAGTACCACAGGAAGAAGGACCGGCTAACTAC	Bacteria/Chloroflexi	0	0	10
1238	GAATATTGGACAATGGTCGGAAGACTGATCCAGCCATGCCGCGTGCAGGAAGACTGCCCTATGGGTTGTAAACTGCTTTTGTACGGGAAGAAACACTCCTACGTGTAGGAGCTTGACGGTACCGTAAGAATAAGGATCGGCTAACT	Bacteria/Bacteroidota/Bacteroidia/Flavobacteriales/Flavobacteriaceae/Mangrovimonas	0	0	10
1239	GAATATTGGACAATGGACGCAAGTCTGATCCAGCCATGCCGCGTGCAGGATGACTGCCCTCTGGGTTGTAAACTGCTTTTATATAGGAAGAAACCTCCCTACGTGTAGGGAGCTGACGGTACTATACGAATAAGGACCGGCTAACT	Bacteria/Bacteroidota/Bacteroidia	0	0	10
1240	GAATATTGGTCAATGGCCGCGAGGCTGAACCAGCCATCCCGCGTGCAGGATGACGGCCCTATGGGTTGTAAACTGCTTTTCTACGCCAAGAAACCTGTTTACGAGTAGACAGTTGCCGGTAGCGTAGGAATAAGCATCGGCTAACT	Bacteria/Bacteroidota/Bacteroidia/Bacteroidales/Prolixibacteraceae	0	0	10
1241	GAATATTGCGCAATGGGCGAAAGCCTGACGCAGCCATGCCGCGTGTGTGAAGAAGGCCTTCGGGTTGTAAAGCACTTTAAGTTGGGAGGAAGGCGCCAGGGTTAATACCCCTGGTGATTGACGTTACCGACAGAATAAGCACCGGCTAACT	Bacteria/Proteobacteria/Gammaproteobacteria	0	0	10
1242	GAATATTGCGCAATGGAGGAAACTCTGACGCAGCAATGCCGCGTGAGTGATGAAGGCTCTCGGGTCGTAAAACTCTGTCGTAAGGGAAGAAATACCAAACTCTAATATAGTTTGGGGCTGACGGTACCTTACAAGAAAGCACCGGCTAACT	Bacteria	0	0	10
1243	GAAGCTTCGGCAATGGGCGAAAGCCTGACCGAGCGACGCCGCGTGAGGGATGACGGCCCTAGTGGTTGTAAACCTCTGTCAGGAGGGAATAAAGCGTGATGGTGAATAGCCTTCGCGTCTGAAGGTACCTCCAAAGGAAGCTCCGGCTAACT	Bacteria/Latescibacterota	0	0	10
1244	GAATATTGGACAATGGGCGCAAGCCTGATCCAGCCATGCCGCGTGTGTGAAGAAGGCCTTCGGGTTGTAAAGCACTTTCAGAGGTGAGGAAGATTGTGTAGTTAATACCTGCATAATTTGACGTTAGCCTCAGAAGAAGCACCGGCTAACT	Bacteria/Proteobacteria/Gammaproteobacteria/Oceanospirillales	0	0	10
1245	GAATATTGGACAATGGAGGAAACTCTGATCCAGCCATCCCGCGTGCAGGATGACGGCCCTATGGGTTGTAAACTGCTTTTGTTAGGGAAGAAACCCTTTCTTTTAAGAGAGGCTGACGGTACCTAAAGAATAAGCACCGGCTAACT	Bacteria/Bacteroidota/Bacteroidia/Chitinophagales/Saprospiraceae/Portibacter	0	0	10
1246	GAATCTTCGGCAATGGACGAAAGTCTGACCGAGCGACGCCGCGTGCGGGATGAAGGCCTTCGGGTTGTAAACCGCTGTCAGTGGGGAGGAAGGCTGCGTGAAGAGCGCAGTTTGACCTATCTTCAGAGGAAGGACGGGCTAAGT	Bacteria/Planctomycetota/Planctomycetes/Pirellulales/Pirellulaceae/Pir4_lineage	0	0	10
1247	GGGAATATTGCACAATGGAGGAAACTCTGATGCAGCGACGCCGCGTGAGTGATGAAGGCCTTCGGGTTGTAAAACTCTGTGATAAGAGAAGATGATGACGGTATCTTATCAGAAAGGACCGGCTAACTTCG	Bacteria	0	0	10
1248	GGAATATTGCACAATGGACGAAAGTCTGATGCAGCAACGCCGCGTGGAGGATGACGGCCCTTGGGTTGTAAACTCCTTTTTTCAGGGAAGAGAATGGACGGTACCTGAAGAATAAGTCACGGCTAACTAC	Bacteria/Chloroflexi/Anaerolineae/Caldilineales/Caldilineaceae	0	0	10
1249	GAATATTGGGCAATGGACGAGAGTCTGACCCAGCCATGCCGCGTGCAGGAAGACGGCGTTCTGCGTTGTAAACTGCTTTTATCTGGGAAGAAAAGGCCCATGCGTGGGACATTGCCGGTACCAGATGAATAAGCACCGGCTAACT	Bacteria/Bacteroidota/Bacteroidia/Cytophagales/Cyclobacteriaceae/Algoriphagus	0	0	10
1250	GAGGCTTCGGCAATGGGGGAAACCCTGACCGAGCGACGCCGCGTGCGGGAAGACGGCTTTCGGGTTGTAAACCGCTGTCAGGAGGGAAGAATCCCCGGGGGTGAATAACCCGCGGGTTGACGGTACCTCCAAAGGAAGCTCCGGCTAACT	Bacteria	0	0	10
1251	GAATTTTGCGCAATGGGGGAAACCCTGACGCAGCAACGCCGCGTGGACGATGAAGCTTCTTGGAGTGTAAAGTCCTTTCGGCAGGGACGAAGATGGAGCAATCCATTTGACGGTACCTGAAGAAGAAGCCCCGGCTAACT	Bacteria/Acidobacteriota/Acidobacteriae/Subgroup_15	0	0	10
1252	GAATATTGGGCAATGGGCGAAAGCCTGACCCAGCCACGCCGCGTGTGTGATGAAGGCCTTCGGGTCGTAAAGCACTGTGGGGAGAGACGAAAAATCTCCGTTCGAATAGGGCGGAGACTTGACGGTACCTCCTTAGCAAGCACCGGCTAACT	Bacteria/Myxococcota/Polyangia/Polyangiales/Sandaracinaceae	0	0	10
1253	GGGAATATTGCACAATGGGGGAAACCCTGATGCAGCGACGCCGCGTGAAGGAAGAAGTATTTCGGTATGTAAACTTCTATCAGCAAGGAAGAAAATGACGGTACTTGACTAAGAAGCCCCGGCTAAATACG	Bacteria/Firmicutes/Clostridia/Lachnospirales/Lachnospiraceae	9	0	0
1254	GAATATTGCACAATGGGCGCAAGCCTGATGCAGCAATGCCGCGTGTGTGAAGAAGGCCTGCGGGTTGTAAAGCACTTTCAATAGCGAAGAAAAGCTTATGGTTAATACCCGTAAGTCTTGACGTTAACTATACAAGAAGCACCGGCTAACT	Bacteria/Proteobacteria/Gammaproteobacteria	9	0	0
1255	GGGAATATTGCACAATGGAGGAAACTCTGATGCAGCAACGCCGCGTGGAGGATGACACTTTTCGGAGCGTAAACTCCTTTTATATAGGAAGATAATGACGGTACTATATGAATAAGCACCGGCTAACTCCG	Bacteria/Campilobacterota/Campylobacteria/Campylobacterales/Arcobacteraceae/Halarcobacter	9	0	0
1256	GGGAATCTTGCGCAATGGGCGAAAGCCTGACGCAGCCATGCCGCGTGAATGATGAAGGTCTTAGGATTGTAAAATTCTTTCACCGGGGACGATAATGACGGTACCCGGAGAAGAAGCCCCGGCTAACTTCG	Bacteria/Proteobacteria/Alphaproteobacteria/Caulobacterales/Caulobacteraceae/Caulobacter	9	0	0
1257	GAATATTGCGCAATGGCCGCAAGGCTGACGCAGCGACGCCGTGTGTGGGATGAAGGCCTTCGGGTTGTAAACCACTGTCAGGGGGGACGAATACTCGGCCTCGAATAGGGGACCGAGGGTGACGGTACCTCCAGAGGAAGCACCGGCTAACT	Bacteria/Gemmatimonadota/Gemmatimonadetes/Gemmatimonadales/Gemmatimonadaceae	9	0	0
1258	AGGAATTTTGCGCAATGGGGGAAACCCTGACGCAGCAACGCCGCGTGAGTGAGGAAGGCCCTAGGGTTGTAAAGCTCTTTCAGTGGAGAAGATAATGACGGTATCCACAGAAGAAGCACCGGCTAACTCCG	Bacteria/Proteobacteria	9	0	0
1259	GGGAATCTTGGACAATGGGCGAAAGCCTGATCCAGCCATGCCGCGTGAATGATGAAGGCCTTAGGGTTGTAAAATTCTGTCGCTAGAGAAGATAATGACGGTATCTAGCAAGAAAGCCCCGGCTAACTCCG	Bacteria/Proteobacteria/Alphaproteobacteria/Caulobacterales/Hyphomonadaceae	9	0	0
1260	GAATCATTCACAATGAGGGAAACCTTGATGGTGCAACGCCGCGTGGGGGATGACGGCCTTCGGGTTGTAAACCCCTGTCACCAAGGACTAACCGTACGGCTTATACCCGTACCTGAATTAACTTGGAGAGGAAGCAGTGGCTAACT	Bacteria/Verrucomicrobiota/Verrucomicrobiae/Opitutales/Puniceicoccaceae/Verruc-01	9	0	0
1261	GAATTTTTCACAATGGGCGCAAGCCTGATGGAGCGACGCCGCGTGGGGGATGAATGGCTTCGGCCCGTAAACCCCTGTCATTCGTGAACAAGGCTTACGATCTAATACATCGTAAGTTGATAGTAGCGGAAGAGGAAGGGACGGCTAACT	Bacteria/Verrucomicrobiota/Verrucomicrobiae/Pedosphaerales/Pedosphaeraceae	9	0	0
1262	GAATCTTCGGCAATGGGCGCAAGCCTGACCGAGCGACGCCGCGTGCGGGATGAAGGCCCTTGGGTTGTAAACCGCTGTCAGGGGGGATCAAGGCGTAAGCTTGAGAGAGCCCCAGAGGAAGCACGGGCTAAGT	Bacteria/Planctomycetota/Planctomycetes/Planctomycetales/Rubinisphaeraceae/Planctomicrobium	9	0	0
1263	GAATATTGCGCAATGGGGGCAACCCTGACGCAGCGACGCCGCGTGGATGATGAAGGCCTTCGGGTTGTAAAATCCTGTCAGATGGGAAGAAGTGCATCATGTTTAATACATGTGGTGTTTGACGGTACCATCAAAGGAAGCACCGGCTAACT	Bacteria/Desulfobacterota/Desulfobulbia/Desulfobulbales/Desulfocapsaceae	9	0	0
1264	GAATATTGGGCAATGGGCGAAAGCCTGACCCAGCCATGCCGCGTGAAGGATGAAGGCCTTCTGGGTTGTAAACTTCTTTTATATAGGAAGAAAAAGGTCATGCGTGACCAATTGACGGTACTATATGAATAAGCACCGGCTAACT	Bacteria/Bacteroidota/Bacteroidia/Cytophagales/Cyclobacteriaceae	9	0	0
1265	GAATATTGCGCAATGGACGAAAGTCTGACGCAGCAACGCCGCGTGGGTGATGAAGCATCTTGGTGCGTAAAACCCTGTCAGCGGGGAAGAAACGTACAGGACGTAACTGGCCTGTGCCTGACGGTACCCGCAGAGGAAGTCCCGGCTAACT	Bacteria/Zixibacteria	9	0	0
1266	GAATATTGGGCAATGGGCGCAAGCCTGACCCAGCCACGCCGCGTGCAGGATGACACCCCTATGGGGCGTAAACTGCTTTTGTACGAGAAGAACCACCTGGATTCGTCCGGGTTTGACGGTACCGTACGAATAAGGACCGGCTAACT	Bacteria/Bacteroidota/Rhodothermia/Rhodothermales/Rhodothermaceae	9	0	0
1267	GAATATTGGACAATGGGCGCAAGCCTGATCCAGCCATGCCGCGTGAAGGATGAAGGCCCTATGGGTCGTAAACTTCTTTTATACGGGAAAAAACCCCCGATTGCGATCGGGGTTGATGGTACCGTAAGAATAAGGGTCGGCTAACT	Bacteria/Bacteroidota/Bacteroidia/Sphingobacteriales/AKYH767	9	0	0
1268	AGGAATTTTCGGCAATGGGCGCAAGCCTGACCGAGCTATGCCGCGTGTCGGATTAAGGCCCTTAGGGTTGTAAACGACTGTGGTTGTCTACTAATTTTGAAGAGACAATTAGAAAGAGGTTGCTAACTCTG	Bacteria	9	0	0
1269	GAATATTGGGCAATGGGCGAAAGCCTGACCCAGCAACGCCGCGTGAAGGATGAAGGCCCTAGGGTCGTAAACTTCTGTCGAGAGGGAAGAATGCCTGCGGGTGAACAATCCGTAGGTTTGACGGTACCTCCAAAGGAAGCACCGGCTAACT	Bacteria/NB1-j	9	0	0
1270	GAATAATTCACAATGGACGAAAGTCTGATGGTGCAACGCCGCGTGGAGGATGACGGTCTTCGGATTGTAAACTCCTGTCATCAGGGAGTAAGACCTGGAGGTTAATAGCCTACAGGGTTGATAGTACCTGAAGAGGAAGGGACGGCTAACT	Bacteria/Verrucomicrobiota/Verrucomicrobiae/Verrucomicrobiales/Rubritaleaceae/Luteolibacter	9	0	0
1271	GAATCTTGGACAATGGGGGAAACCCTGATCCAGCAACGCCGTGTGAGTGATGAAGGTCTTCGGATCGTAAAGCTCTGTCAGTGGGGAAGAAAGAGGTAAGCATCAGATCCTTACCTTTGACGGTACCCGCAAAGGAAGCACCGGCTAACT	Bacteria	9	0	0
1272	GAATATTGGACAATGGGGGCAACCCTGATCCAGCCATGCCGCGTGAGTGATGAAGGCCCTCGGGTCGTAAAGCTCTGTGGAGAGGGACGAACCACCAGCAGTTAATACCTGCTGGCCTGACGGTACCTCTTTAGCAAGCACCGGCTAACT	Bacteria/Myxococcota/Polyangia	9	0	0
1273	AGGAATATTGGACAATGGGCGCAAGCCTGATCCAGCCATGCCGCGTGAGTGAAGAAGGCCCTAGGGTTGTAAAGCTCTTTCAATCGTGAAGATAATGACGGTAGCGATATAAGAAGCTCCGGCTAACTCCG	Bacteria/Proteobacteria/Alphaproteobacteria/Micavibrionales/Micavibrionaceae	9	0	0
1274	GAATCTTCCGCAATGGACGCAAGTCTGACGGAGCGACGCCGCGTGCGGGATGAAGGCCTTCGGGTTGTAAACCGCTGTCAGTGGGGTGGAAATCTTATGGAGCTATCTCCATGAGTTGACCTAACCGCAGAGGAAGTCCGGGCTAAGT	Bacteria/Planctomycetota/Planctomycetes/Pirellulales/Pirellulaceae/Blastopirellula	9	0	0
1275	GAATATTGGTCAATGGGCGCAAGCCTGAACCAGCCATCCCGCGTGAAGGAAGACTGCCCTATGGGTTGTAAACTTCTTTTCTGTACCAAGAACGGCAGATACGTGTATCTGTGTGACGGTAGTACAGGAATAAGCATCGGCTAACT	Bacteria/Bacteroidota/Bacteroidia/Bacteroidales/Prolixibacteraceae/Roseimarinus	9	0	0
1276	GAATATTGGTCAATGGACGCAAGTCTGAACCAGCCATGCCGCGTGCAGGAAGACGGCCCTATGGGTTGTAAACTGCTTTTATACAGGAATAAACACAGCTACGTGTAGTTGTTTGAATGTACTGTATGAATAAGGACCGGCTAACT	Bacteria/Bacteroidota/Bacteroidia	9	0	0
1277	GGGGATATTGCACAATGGGGGGAACCCTGATGCAGCGACGCCGCGTGAGGGAAGAAGGTTTTCGGATTGTAAACCTCTGTCTTTAGTGACGATAATGACGGTAGCTAAAGAGGAAGCCACGGCTAACTACG	Bacteria/Firmicutes/Clostridia/Oscillospirales/Ruminococcaceae	9	0	0
1278	GGGAATATTGCGCAATGGGGGAAACCCTGACGCAGCGACGCCGCGTGCGGGATGAAGGCCTTCGGGTTGTAAACCGCTTTCAGCAGGGAAGACATCGACGGTACCTGCAGAAGAAGCCCCGGCTAACTACG	Bacteria/Actinobacteriota/Coriobacteriia/Coriobacteriales/Eggerthellaceae/DNF00809	9	0	0
1279	GGGAATATTGCGCAATGGGGGAAACCCTGACGCAGCGACACCGCGTGAGTGATGAAGGCCTTCGGGTTGTAAAACTCTGTGATAGGGGAAGATAATGACGGTACCCTATCAGAAAGGACCGGCTAACTTCG	Bacteria	9	0	0
1280	GAATTTTCCCCAATGGGCGCAAGCCTGAGGGAGCAACGCCGCGTGGGGGATGAAGCATTTCGGTGTGTAAACCCCTTTTCCATGGGACGAAGGAAGTGACGGTACCATGGGAAGAAGGCCCGGCTAACT	Bacteria	9	0	0
1281	GAATATTGGGCAATGGACGGAAGTCTGACCCAGCCATGCCGCGTGCAGGATGAAGGCGTTATGCGTTGTAAACTGCTTTTTTATAGGAAGAAGGAGACCTTGCGAGGTTTGGTGACGGTACTATAAGAATAAGCACCGGCTAACT	Bacteria/Bacteroidota/Bacteroidia/Cytophagales/Spirosomaceae/Flectobacillus	9	0	0
1282	GAATATTGGGCAATGGGCGCAAGCCTGACCCAGCAACGCCGCGTGAAGGAAGAAGGTTTTCGGATTGTAAACTTCTGTCCTTGGTGACGAACACAATGACGGTAGCCAAGGAGGAAGCCCCGGCTAACT	Bacteria/Firmicutes/Clostridia/Christensenellales/Christensenellaceae/Christensenellaceae_R-7_group	9	0	0
1283	GAATATTGGACAATGGGCGCAAGCCTGATCCAGCCATGCCGCGTGCAGGAAGACTGCCCTATGGGTTGTAAACTGCTTTTATACGGGAAGAATAAGTGTTACGTGTAGCACGATGACGGTACCGTAAGAATAAGCACCGGCTAACT	Bacteria/Bacteroidota/Bacteroidia/Flavobacteriales/Flavobacteriaceae/Leeuwenhoekiella	9	0	0
1284	GGGAATCTTGCACAATGGGGGAAACCCTGATGCAGCGACGCCGCGTGAGTGATGAAGCCTTTCGGGGTGTAAAGCTCTTTCAGCAGGAACGATTATGACGGTACCTGCAGAAGAAGCTGCGGCTAACTACG	Bacteria/Acidobacteriota/Acidobacteriae	9	0	0
1285	GAATATTGGACAATGGGCGAAAGCCTGATCCAGCAATGCCGCGTGTGTGAAGAAGGCCTGCGGGTTGTAAAGCACTTTCAGTGGAGAAGAAAAGCCGGACGCTAATACCGACCGGTCTTGACGTAACCTACAGAAGAAGCACCGGCTAACT	Bacteria/Proteobacteria/Gammaproteobacteria	9	0	0
1286	GAATCATTCGCAATGGGCGAAAGCCTGACGGTGCGACGCCGCGTGGAGGATGACGGTCTTCGGATTGTAAACTCCTGTCATCAGAGAGTAAGGTTTTGGGGTGAATAGCCCTGAAAATTGATAGTATCTGAAGAGGAAGGGACGGCTAACT	Bacteria/Verrucomicrobiota/Verrucomicrobiae/Verrucomicrobiales/DEV007	9	0	0
1287	GGGAATCTTGCGCAATGGGCGAAAGCCTGACGCAGCAATTCCGCGTGGAGGACGAAGCATTTCGGTGTGTAAACTCCTTTCGGCAGGGAAGATAATGACGGTACCTGCAGAAGAAGCACCGGCTAACTACG	Bacteria	9	0	0
1288	GAATATTGCGCAATGGGCGAAAGCCTGACGCAGCCACGCCGCGTGTGCGATGAAGGTCTTCGGATCGTAAAGCACTGTGGGGGGAGAAGAACAAAGCTGGTGAAGAGCCAGCCCTGACGGTATCCCCTTAGCAAGCACCGGCTAACT	Bacteria/Myxococcota/Polyangia	4	0	5
1289	GAATATTGGACAATGGGCGCAAGCCTGATCCAGCCATCCCGCGTGAGTGATGAAGGCCCTCGGGTCGTAAAGCTCTGTGGGGAGGGACGAATCCCCAGGGGAACAATACCCCCTGGATTGACGGTACCTCCTTAGCAAGCACCGGCTAACT	Bacteria/Myxococcota/Polyangia	4	0	5
1290	CCGAGGTCGAGGCTGTCCTCGCCGACCCCGGGATCGAGGTCGTGCCCGAGGCGTCGCAGGTAGGCCACCAGGTCCGCCGAGTCCTGTCGCGGCATGCGGTAGCGGGGCATCACCATGTCTAGCTCGTTGCCCGAAGCGTCGAGCCCGAGACCGATGGC	NA	4	0	5
1291	GAATCATTCACAATGGGGGCAACCCTGATGGTGCAACGCCGCGTGGGGGACGAAGGTCTTCGGATTGTAAACCCCTGTCACACAGGACTAACCGTAAGGTTAATAGCCTTATCTGAATTAACTGTGAGAGGAAGTAGTGGCTAACT	Bacteria/Verrucomicrobiota/Verrucomicrobiae	0	9	0
1292	GAATATTGGACAATGGGCGGAAGCCTGATCCAGCAACGCCGCGTGAGGGATGACGGCCTTCGGGTTGTAAACCTCTTTCACCACCGGCGAAGCCTTGCCTTTTTGGGTGGGGTGACGGTAGGTGGGGAAGAAGGACCGGCCAACT	Bacteria/Actinobacteriota/Actinobacteria/Propionibacteriales/Nocardioidaceae/Nocardioides	0	9	0
1293	GAATTTTCGGCAATGGGGGAAACCCTGACCGAGCAACGCCGCGTGAGCGAAGAAGGCCTTCGGGTCGTAAAGCTCTGTTGTAAAGGAAGAACGGCGCATACAGGAAATGGTATGCGAGTGACGGTACTTTACCAGAAAGCCACGGCTAACT	Bacteria/Firmicutes/Bacilli/Erysipelotrichales/Erysipelatoclostridiaceae/Catenibacterium	0	9	0
1294	GAATCTTCCGCAATGGACGAAAGTCTGACGGAGCAACGCCGCGTGAGTGAAGAAGGTCTTCGGATTGTAAAGCTCTGTTATACGGGACGAAAAAGACGGATGCCAACAGTATCCGTCCGTGACGGTACCGTAAGAGAAAGCCACGGCTAACT	Bacteria/Firmicutes/Negativicutes/Veillonellales-Selenomonadales/Veillonellaceae/Megasphaera	0	9	0
1295	GAATTTTCGGCAATGGACGGAAGTCTGACCGAGCAACGCCGCGTGAATGATGAAGTATTTCGGTATGTAAAGTTCTTTTATTTGGGAAGAAAAAACAAATTGACGGTACCAAATGAATAAGCCCCGGCTAACT	Bacteria/Firmicutes/Bacilli/Acholeplasmatales/Acholeplasmataceae/Anaeroplasma	0	9	0
1296	GAATATTGGTCAATGGACGCAAGTCTGAACCAGCCATGCCGCGTGCAGGAAGACGGCTCTATGAGTTGTAAACTGCTTTTGTACGAGGGTAAATCCCGATACGTGTATCGGGTTGAAAGTATCGTACGAATAAGGATCGGCTAACT	Bacteria/Bacteroidota/Bacteroidia/Bacteroidales/Rikenellaceae/Alistipes	0	9	0
1297	GGGAATATTGGACAATGGGGGCAACCCTGATCCAGCCATGCCGCGTGAGTGATGACGGTCTTAGGATTGTAAAGCTCTTTCAGTGGGGACGATAATGACGGTACCCACAGAAGAAGCCCCGGCTAACTTCG	Bacteria/Proteobacteria/Alphaproteobacteria/Rhizobiales/Rhizobiaceae/Fulvimarina	0	9	0
1298	GAATTTTCGTCAATGGGCGCAAGCCTGAACGAGCAATGCCGCGTGAACGAGGAAGGTCTTCGGATCGTAAAGTTCTGTTGAAGGGGAAAAAGAGCGGAGAGAGGAAATGATCTCTGATTGATATTACCCTTCGAGGAAGTCACGGCTAACT	Bacteria/Firmicutes/Bacilli/Erysipelotrichales/Erysipelotrichaceae/Dubosiella	0	9	0
1299	GGGAATATTGCACAATGGAGGAAACTCTGATGCAGCCATGCCGCGTGAGTGATGAAGGCCTTAGGGTTGTAAAGCTCTTTCAGGTGTGAAGATAATGACGGTATCACCAGAAGAAGCCCCGGCTAAATTCG	Bacteria/Proteobacteria/Alphaproteobacteria	0	9	0
1300	GAATATTGGGCAATGGGCGAAAGCCTTACCCAGCAATGCCGCGTGAGTGAAGAAGGTCTTCGGATTGTAAAGCTCTTTGATCAGGGACGAACACAATGACGGTACCTGAAGAACAAGCCCCGGCTAACT	Bacteria/Firmicutes/Clostridia/Clostridia_vadinBB60_group	0	9	0
1301	GAATCTTGGACAATGGGGGAAACCCTGATCCAGCGATGCCGCGTGTGTGAAGAAGGCCTTCGGGTTGTAAAGCACTTTAGGTGGGGAAGAAAGGTAACGAGCGAATAACTCGTTGCTATGACGGTACCCGCAGAATAAGCACCGGCTAACT	Bacteria/Proteobacteria/Gammaproteobacteria/Diplorickettsiales/Diplorickettsiaceae/Rickettsiella	0	9	0
1302	GAATCTTGCTCAATGGGCGAAAGCCTGAAGCAGCGACGCCGCGTGTGGGAAGAAGGTCCTCGGATTGTAAACCACTTTCAGGAGGGAAGAAGCGCAAGTGACGGTACCTCCAGAAGAAGGCCCGGCCAACT	Bacteria/Actinobacteriota/Actinobacteria/Euzebyales/Euzebyaceae	0	0	9
1303	GAATATTGGGCAATGGGCGAAAGCCTGACCCAGCCATGCCGCGTGCAGGAAGACGGCCTTCTGGGTTGTAAACTGCTTTTATATGGGAAGAAAAAGTTTTGTGCGCAAGACCCTGACGGTACCATATGAATAAGCACCGGCTAACT	Bacteria/Bacteroidota/Bacteroidia/Cytophagales/Cyclobacteriaceae	0	0	9
1304	GGGAATCTTGCACAATGGGGGAAACCCTGATGCAGCGACGCCGCGTGAGCGATGAAGCCTTTCGGGGTGTAAAGCTCTTTCGACGGGAACGATTATGACGGTACCCGAAGAAGAAGCTGCGGCTAACTACG	Bacteria/Acidobacteriota/Acidobacteriae/Bryobacterales/Bryobacteraceae/Bryobacter	0	0	9
1305	GAATATTGCGCAATGGGGGAAACCCTGACGCAGCCATGCCGCGTGAGTGAGGACGGCCTTCGGGTTGTAAAGCTCTGTCCTATGAGAATAACGGTATTACGGTTAATACCCGTAGTGCTTGAAGGTATCATAGAAGAAAGCACCGGCTAACT	Bacteria/Bdellovibrionota/Bdellovibrionia/Bacteriovoracales/Bacteriovoracaceae/Peredibacter	0	0	9
1306	GAATATTGCACAATGGGCGCAAGCCTGATGCAGCAATACCGCGTGTGTGAAGAAGGCCCGAGGGTTGTAAAGCACTTTCAATAGTGAAGAAAAGCTTATGGTTAATAGCCATGAGTCTTGACGTTAACTATACAAGAAGCACCGGCTAACT	Bacteria/Proteobacteria/Gammaproteobacteria/Thiotrichales/Thiotrichaceae	0	0	9
1307	GAATATTGGACAATGGGCGCAAGCCTGATCCAGCAATGCCGCGTGTGTGAAGAAGGCCTGCGGGTTGTAAAGCACTTTCAGTTGGGAAGAAAAGCCTTAGGCTAATAACTTGGGGCATTGACGTTACCAACAGAAGAAGCACCGGCTAACT	Bacteria/Proteobacteria/Gammaproteobacteria/Beggiatoales/Beggiatoaceae	0	0	9
1308	GAATCTTGCGCAATGGCCGAAAGGCTGACGCAGCGACGCCGCGTGCGGGAGGAAGCTCTTCGGGGTGTAAACCGCTGTCAGGAGGGAAGAAGGTCCTGGGTAGGCAATGACCTGGGGATGACGGTACCTCCAGAGGAAGCGCCGGCTAACT	Bacteria/Gemmatimonadota/Longimicrobia/Longimicrobiales/Longimicrobiaceae	0	0	9
1309	GAATATTGCACAATGGGCGCAAGCCTGATGCAGCCATGCCGCGTGTATGAAGAAGGCCTTCGGGTTGTAAAGTACTTTCAGCAGTGAGGAAGGTGGAGTCGTTAATAGCGGCCTCATTTGACGTTAGCTGCAGAAGAAGCACCGGCTAACT	Bacteria/Proteobacteria/Gammaproteobacteria/Vibrionales/Vibrionaceae/Vibrio	0	0	9
1310	GAATATTGGACAATGGGGGCAACCCTGATCCAGCCATCCCGCGTGCAGGATGAATGCCCTATGGGTTGTAAACTGCTTTTATAAGAGAAGAATCCTTTTCATTTATGAGAAGTTGACGGTATCTTAAGAATAAGCACCGGCTAACT	Bacteria/Bacteroidota/Bacteroidia/Chitinophagales/Saprospiraceae	0	0	9
1311	GAATTTTGGGCAATGGGCGCAAGCCTGACCCAGCGACGCCGCGTGGAGGATGAAGGCCTTCGGGTTGTAAACTCCTGTCAGGTGGGAAGAAATGCCGACCGGTTAATATTCGGTCGGAGTTGACGGTACCACCAAAGGAAGCCCCGGCTAACT	Bacteria/Acidobacteriota/Thermoanaerobaculia/Thermoanaerobaculales/Thermoanaerobaculaceae/Subgroup_23	0	0	9
1312	GAATCTTCCGCAATGGACGCAAGTCTGACGGAGCGACGCCGCGTGTAGGACGAAGGCCCTAGGGTTGTAAACTACTGTCACGGGTTATGAATGTGCTGTAGTTAATAGCTGCAGTATTGACGTAAGCTCGAGAGGAAGCACCGGCTAACT	Bacteria/Planctomycetota/OM190	0	0	9
1313	AGGGATATTGGACAATGGAGGAAACTCTGATCCAGCCATGCCGCGTGAGTGATGAAGGCCTTCGGGTTGTAAAACTCTTTCAGTAGTGAAGATGATGACGGTAACTACAGAAGAAGCTCCGGCTAACTTCG	Bacteria/Proteobacteria/Alphaproteobacteria/Micavibrionales/Micavibrionaceae	0	0	9
1314	GAATATTGCGCAATGGGGGAAACCCTGACGCAGCAACGCCACGTGAGTGAGGAAGGCCTTCGGGTTGTAAAACTCTGTCCTATGGGAAAAACGGCGAGATGGTTAATACCCATTTCGTGTGATGGTACCATTGAAGAAAGCACCGGCTAACT	Bacteria/Bdellovibrionota/Bdellovibrionia/Bacteriovoracales/Bacteriovoracaceae/Peredibacter	0	0	9
1315	GAATATTGGTCAATGGGCGAGAGCCTGAACCAGCCATGCCGCGTGCAGGAAGACGGCCTTCTGGGTTGTAAACTGCTTTTATCAGGGAACAAAAAGGTCCTGCGGGACAAATTGCGTGTACCTGAAGAATAAGGACCGGCTAACT	Bacteria/Bacteroidota/Bacteroidia/Cytophagales/Cyclobacteriaceae/Fulvivirga	0	0	9
1316	GAATCATTCACAATGGACGAAAGTCTGATGATGCCACGCCGCGTGTAGGAGGAAGGCCCTAGGGTTGTAAACTACTGTCAAGTGGGGGGAAACCGTACAGTACAAGATGCTGTGCGCTGACTGCCCACTAAAGGAAGCTCCGGCTAAAC	Bacteria	0	0	9
1317	GAATATTGGACAATGGGGGCAACCCTGATCCAGCAATGCCGCGTGTGTGAAGAAGGCCTTCGGGTTGTAAAGCACTTTCGGTGGGGACAAACAAGGCGGAGCTAATATCTCCGTCCCTGATGGTACCCAAAGAAGAAGCACCGGCTAACT	Bacteria/Proteobacteria/Gammaproteobacteria/Acidiferrobacterales/Acidiferrobacteraceae/Sulfurifustis	8	0	0
1318	GGAATTTTCCGCAATGGGCGAAAGCCTGACGGAGCAATGCCGCGTGGAGGATGAAAGCCTGTGGGTCGTAAACTCCTTTTCTCAGAGAAGAATTTTGACGGTATCTGAGGAATAAGCATCGGCTAACTCT	Bacteria/Cyanobacteria/Cyanobacteriia/Chloroplast	8	0	0
1319	GGATATTGCACAATGGGCGAAAGCCTGATGCAGCGACGCCGCGTGAGGGAAGACGGTCTTCGGATTGTAAACCTCTGTCTTCAGGGACGAAAGGAATGACGGTACCTGAGGAGGAAGCCACGGCTAACT	Bacteria/Firmicutes/Clostridia/Oscillospirales/Ruminococcaceae	8	0	0
1320	GGAATATTGCACAATGGGGGGAACCCTGATGCAGCAACGCCGCGTGAAGGAAGAAGGTCTTTGGATTGTAAACTTCTTTTAATGGGGAAGAGGAAGGACGGTACCCATTGAATAAGTCACGGCTAACTAC	Bacteria/Chloroflexi/Anaerolineae/Caldilineales/Caldilineaceae	8	0	0
1321	GAATCTTGCACAATGGGGGAAACCCTGATGCAGCGACGCCGCGTGAGCGATGAAGGCCTTCGGGTTGTAAAGCTCTTTTCTGAGGGAAGAAACGCGCGATTAATACTCGCGAACTGACGGTACCTCAGGAATAAGCCTCGGCTAATT	Bacteria	8	0	0
1322	GAATATTGGACAATGGGGGCAACCCTGATCCAGCGATGCCGCGTGGGTGAAGAAGGCCTTCGGGTTGTAAAGCCCTTTAGGTTGGGAAGAAGGTTGGTAGTTTAAGAGATAACCAATTTGACGGTACCGACAGAATAAGCACCGGCAAACT	Bacteria/Proteobacteria/Gammaproteobacteria/Diplorickettsiales/Diplorickettsiaceae/Aquicella	8	0	0
1323	GAATTGTTCGCAATGGGCGCAAGCCTGACGACGCAACGCCGCGTGAAGGATGAAGGTCTTCGGATTGTAAACTTCTGTTGCCTGGAAAGAACGGCCTCGACCTAATACGTCGAGGTTTGACGGTACCAGGTGAGGAAGCCCCGGCTAACT	Bacteria/Acidobacteriota/Vicinamibacteria/Vicinamibacterales/Vicinamibacteraceae	8	0	0
1324	GAATCTTCCGCAATGGACGAAAGTCTGACGGAGCGACGCCGCGTGCGGGATGAAGGCCCTCGGGTTGTAAACCGCTGTCAGTTGGGAGGAAATATATAAGGGTACTCTCTTATATTTGACCGATCTTCAGAGGAAGTCCGGGCTAAGT	Bacteria/Planctomycetota/Planctomycetes/Pirellulales/Pirellulaceae/Rhodopirellula	8	0	0
1325	GAATCATTCACAATGGGCGAAAGCCTGATGATGCAATGCCGCGTGGAGGATGACGGCCCTAGGGTTGTAAACTCCTGTCATTAGGGAACAACAAGTAGGTTCATAGCCTACTCTGAGTTAACCTAAAGAGGAAGAGGTGGCTAACT	Bacteria/Verrucomicrobiota/Verrucomicrobiae/Opitutales/Puniceicoccaceae/MB11C04_marine_group	8	0	0
1326	GAATATTGCGCAATGGGGGAAACCCTGACGCAGCGACGCCGCGTGAGTGAGGAAGGCCTTCGGGTCGTAAAGCTCTGTCAGATGGGAAGAAGTGTATTGCGGTTAATACCCGTAGTATTTGACGGTACCATCAGAGGAAGCACCGGCTAACT	Bacteria/Desulfobacterota/Desulfobulbia/Desulfobulbales	8	0	0
1327	GAATATTGGTCAATGGGGGCAACCCTGAACCAGCCATGCCGCGTGCGGGATGAAGGCGTTCTGCGTCGTAAACCGCTTTTAGAGGGGAATAAATCCCGATACGTGTATCGGACTGAAGGTACCCTCGGAATAAGCACCGGCTAACT	Bacteria/Bacteroidota/Bacteroidia	8	0	0
1328	GAATTTTGGGCAATGGGCGAAAGCCTGACCCAGCAACGCCGCGTGAGGGATGAAGGCCTTCGGGTCGTAAACCTCTGTCAGGAGGGAAGAACGTGGCCGGGGAGAATATCCCCGGTTGCTTGACGGTACCTCCAAAGGAAGCGCCGGCTAACT	Bacteria/NB1-j	8	0	0
1329	GAATATTGCGCAATGGGGGCAACCCTGACGCAGCGACGCCGCGTGGATGATGAAGGCCTTCGGGTTGTAAAATCCTGTCAGATGGGAAGAAGTGACATTTAGTTAAGAGCTGAGTGTTTTGACGGTACCATCAAAGGAAGCACCGGCTAACT	Bacteria/Desulfobacterota/Desulfobulbia/Desulfobulbales/Desulfocapsaceae/Desulfofustis	8	0	0
1330	GAATCATTCGCAATGGGCGAAAGCCTGACGGTGCGACGCCGCGTGGAGGATGAAGGCCCTAGGGTTGTAAACTCCTGTCATCAGAGAGTAATGCCTTGAGCAGTAACTGGCTCGGGGAGTGATAGTATCTGAAGAGGAAGGGACGGCTAACT	Bacteria/Verrucomicrobiota/Verrucomicrobiae/Verrucomicrobiales/DEV007	8	0	0
1331	GAATATTGGTCAATGGACGGAAGTCTGAACCAGCCATGCCGCGTGGAGGATGAAGGTCCTCTGGATTGTAAACTTCTTTTCTATAGGAAGAAAACCTACCTATCTAGGTAGCTTGACGGTACTATAGGAATAAGCACCGGCTAACT	Bacteria/Bacteroidota/Bacteroidia/Chitinophagales/Chitinophagaceae	8	0	0
1332	GAATATTGGGCAATGGACGAAAGTCTGACCCAGCCATGCCGCGTGAAGGATGAAGGTCCTCTGGATTGTAAACTTCTTTTATCTGGGGCGAAAATCACCCTTTCTAGGGTGCTTGACAGTACCAGAGGAATAAGCACCGGCTAACT	Bacteria/Bacteroidota/Bacteroidia/Chitinophagales/Chitinophagaceae/Dinghuibacter	8	0	0
1333	GAATCTTGCGCAATGGAGGAAACTCTGACGCAGCGACGCCGCGTGAGTGATGACGGCCTTCGGGTTGTAAAGCTCTGTTCTATGGGAACAAAACAATGAGTGTACCATAGGAGAAAGGACCGGCTAACT	Bacteria/Bdellovibrionota/Bdellovibrionia/Bdellovibrionales/Bdellovibrionaceae/Bdellovibrio	8	0	0
1334	GGGAATATTGGACAATGGGCGCAAGCCTGATCCAGCCATGCCGCGTGAGTGAAGACGGCCTTAGGGTTGTAAAGCTCTTTCAGGTGTTAGGATAATGACAGTAGCATCAGAAGAAGCCCCGGCTAAATTCG	Bacteria/Proteobacteria/Alphaproteobacteria/Micavibrionales	8	0	0
1335	GAATATTGGACAATGGTCGGAAGACTGATCCAGCCATGCCGCGTGCAGGAAGACTGCCCTATGGGTTGTAAACTGCTTTTATACAGGAAGAAACACTGGTACGTGTACCAGCTTGACGGTACTGTATGAATAAGCACCGGCTAACT	Bacteria/Bacteroidota/Bacteroidia/Flavobacteriales/Flavobacteriaceae	8	0	0
1336	GAATATTGGACAATGGGCGGAAGCCTGATCCAGCAACGCCGCGTGAGGGATGACGGCCTTCGGGTTGTAAACCTCTTTCACCATTGACGAAGTCGCTCATTTTTGGGTGGTGACGGTAGGTGGGGAAGAAGCACCGGCCAACT	Bacteria/Actinobacteriota/Actinobacteria/Propionibacteriales/Nocardioidaceae/Nocardioides	8	0	0
1337	GAATCATTCACAATGGGCGAAAGCCTGATGGTGCAACGCCGCGTGGAGGATGACGGTCCTAGGATTGTAAACTCCTGTCATTGGGGAGTAAGACTTATGCGTTAAGAGCGTGTAAGTTTGATAGTACCCAAAGAGGAAGGGACGGCTAACT	Bacteria/Verrucomicrobiota/Verrucomicrobiae/Verrucomicrobiales/Rubritaleaceae/Roseibacillus	8	0	0
1338	GAATTTTGCGCAATGGGGGAAACCCTGACGCAGCAACGCCGCGTGGAGGATGAAGGTTTTCGGATTGTAAACTCCTGTCAGTGGGGAAAAAGCGAGCCAGCCTAATACGTTGGTGAGTTGATTGTACCCGCAGAGGAAGCCCCGGCTAACT	Bacteria/Acidobacteriota/Holophagae/Subgroup_7	8	0	0
1339	GAATATTGCGCAATGGACGAAAGTCTGACGCAGCAACGCCGCGTGATCGATGAAGCTTCAAGGAGTGTAAAGATCTGTCCTAGGGGAAGAATGGTTTCAAGTCTAATAGGCTTGATTCGTGACGGTACCTTAGAAGAAAGCACCGGCTAACT	Bacteria/Marinimicrobia_(SAR406_clade)	8	0	0
1340	GAATTTTGCGCAATGGGCGAAAGCCTGACGCAGCAATACCGCGTGAGTGATGAAGGCTCTCGGGTCGTAAAGCTCTGTCAGAGGGGAAGAACCTCCTGTCGTTTAATACGCGGCAGGCCTGACGGTACCCTCAGAGGAAGCACCGGCTAACT	Bacteria/Desulfobacterota/Desulfuromonadia/Sva1033	8	0	0
1341	GAATATTGCGCAATGGAGGAAACTCTGACGCAGCAACGCCGCGTGGGGGATGAAGCACTATGGTGTGTAAACCCCTGTAGACAGGGACGAATGATATATGTTCGTAAGGGCATGTATGTGACGGTACCTGTAAAGTAAGCACCGGCTAACT	Bacteria/Calditrichota/Calditrichia/Calditrichales/Calditrichaceae/Caldithrix	8	0	0
1342	GAATATTGGACAATGGGCGCAAGCCTGATCCAGCAATACCGCGTGTGTGAAGAAGGCCTTCGGGTTGTAAAGCACTTTTATGTAGGAAGAAGGATTGAGTGTTAATAGCGCTTGATTTTGACGGTACTACAGGAATAAGCACCGGCTAACT	Bacteria/Proteobacteria/Gammaproteobacteria/Gammaproteobacteria_Incertae_Sedis/Unknown_Family/Marinicella	8	0	0
1343	GAATATTGCACAATGGGCGAAAGCCTGATGCAGCCATGCCGCGTGTGTGAAGAAGGCCTTCGGGTTGTAAAGCACTTTCAGTAGGGAGGAAAGGGTATTACTTAATACGTAATACCTGTGACGTTACCTACAGAAGAAGGACCGGCTAACT	Bacteria/Proteobacteria/Gammaproteobacteria/Alteromonadales	8	0	0
1344	GAATATTGGTCAATGGACGAGAGTCTGAACCAGCCAAGTAGCGTGAAGGATGACTGCCCTATGGGTTGTAAACTTCTTTTATATGGGAATAAAACAGGGTATGCATACCCTCTTGTATGTACCATATGAATAAGGATCGGCTAACT	Bacteria/Bacteroidota/Bacteroidia/Bacteroidales/Bacteroidaceae/Bacteroides	8	0	0
1345	GAATATTGCGCAATGGGCGAAAGCCTGACGCAGCGACGCCGCGTGGAGGATGAAGGCCTTCGGGTCGTAAACTCCTGTCGAGGGGGACGAAATGGTGCTTTGTCAATAGCAAGGCGCCTTGACTGTACCCCTGGAGGAAGCCCCGGCTAACT	Bacteria/Acidobacteriota/Subgroup_22	8	0	0
1346	GAATATTGGTCAATGGACGGAAGTCTGAACCAGCCATGCCGCGTGCAGGATGAATGTGCTATGCATTGTAAACTGCTTTTGTACGAGGGTAAACACAGATACGCGTATCTGCTTGAAAGTATCGTACGAATAAGGATCGGCTAACT	Bacteria/Bacteroidota/Bacteroidia/Bacteroidales/Rikenellaceae/Alistipes	8	0	0
1347	GAATATTGGACAATGGACCAAAAGTCTGATCCAGCAATTCTGTGTGCACGATGACGGTCTTAGGATTGTAAAGTGCTTTCAATCGGGAAAAAGAAAGTGATGGTACCGATAGAAGAAGCGACGGCTAAAT	Bacteria/Fusobacteriota/Fusobacteriia/Fusobacteriales/Fusobacteriaceae/Fusobacterium	0	8	0
1348	GGAATATTGCGCAATGGGCGAAAGCCTGACGCAGCAACGCCGCGTGAAGGATGAAGGTCTTCGGATTGTAAACTTCTTTGATGGGGGAAGAAATTTGACGGTACCCCAAAAACAAGCCACGGCTAACTAC	Bacteria/Firmicutes/Clostridia/Clostridia_or/Hungateiclostridiaceae	0	8	0
1349	GGGGATATTGCACAATGGGCGCAAGCCTGATGCAGCGACGCCGCGTGGAGGAAGAAGGTTTTCGGGTTGTAAACTCCTGTCTTCAGGGACGATAATGACGGTACCTGAGGAGGAAGCCACGGCTAACTACG	Bacteria/Firmicutes/Clostridia/Oscillospirales/Ruminococcaceae	0	8	0
1350	GAATCATTCGCAATGGGCGAAAGCCTGACGGTGCGACGCCGCGTGGAGGATGACGGCCCTCGGGTTGTAAACTCCTGTCATCAGTGAGTAAGGCTACGGGTAGTAACTGACCCGGAGTTTGATAGTAGCTGAAGAGGAAGAGACGGCTAACT	Bacteria/Verrucomicrobiota/Verrucomicrobiae/Verrucomicrobiales/DEV007	0	8	0
1351	GAATCTTCGGCAATGGACGAAAGTCTGACCGAGCAACGCCGCGTGAGTGAAGAAGGTTTTCGGATCGTAAAACTCTGTTGGTAGAGAAGAACGTTGGTGAGAGTGGAAAGCTCATCAAGTGACGGTAACTACCCAGAAAGGGACGGCTAACT	Bacteria/Firmicutes/Bacilli/Lactobacillales/Streptococcaceae/Lactococcus	0	8	0
1352	GAATATTGGTCAATGGGGGCAACCCTGAACCAGCCATGCCGCGTGGAGGATGAAGGCGTTCTGCGTTGTAAACTTCTTTTATCTGGGAAGAAATGATAGGTTTTTACTTATCTTGACGGTATCAGATGAATAAGCACCGGCTAACT	Bacteria/Bacteroidota/Bacteroidia/Chitinophagales/Chitinophagaceae/Rurimicrobium	0	8	0
1353	GAATATTGGTCAATGGGCGCGAGCCTGAACCAGCCAAGTAGCGTGAAGGATGACTGCCCTATGGGTTGTAAACTTCTTTTATACGGGAATAACACGCGGCACGTGTGCCGCTCTGCATGTACCGTATGAATAAGCATCGGCTAACT	Bacteria/Bacteroidota/Bacteroidia/Bacteroidales/Prevotellaceae/Paraprevotella	0	8	0
1354	GAATATTGGACAATGGGGGGAACCCTGATCCAGCCATGCCGCGTGTGTGAAGAAGGCCTTAGGGTTGTAAAGCACTTTCAGGAGTGAGGAAGGGTATGCCGTTAATACCGGTATATTTTGACGTTAACTCCAGAAGAAGCACCGGCTAACT	Bacteria/Proteobacteria/Gammaproteobacteria/Oceanospirillales/Marinomonadaceae/Marinomonas	0	8	0
1355	GAATTGTTCGCAATGGGCGCAAGCCTGACGACGCAACGCCGCGTGGAGGATGAAGATCTTCGGGTCGTAAACTCCTTTCGATCGAGACGAATGGCCTCCGGGTGAACAATCCGGAGGAGTGACGGTACCGAGAGAAGAAGCCCCGGCTAACT	Bacteria/Acidobacteriota/Vicinamibacteria/Vicinamibacterales	0	8	0
1356	GAATTTTGGACAATGGGGGCAACCCTGATCCAGCCATGCCGCGTGCGGGAAGAAGGCCTTCGGGTTGTAAACCGCTTTTGTCAGGGACGAAAAGCTCCGGAGTAATATGCCGGAGTGCTGACGGTACCTGAAGAATAAGCACCGGCTAACT	Bacteria/Proteobacteria/Gammaproteobacteria/Burkholderiales/Sutterellaceae/Sutterella	0	8	0
1357	GAATATTGCGCAATGGGCGAAAGCCTGACGCAGCCATGCCGCGTGTGTGAAGAAGGCCTTCGGGTTGTAAAGCACTTTCACTTGGGAAGAAAAGGTAGCAGTTAATACCTGTTACCCGTGACATTACCTTGAGAAGAAGCACCGGCTAACT	Bacteria/Proteobacteria/Gammaproteobacteria/Cellvibrionales/Halieaceae/Pseudohaliea	0	8	0
1358	GAATCTTGCGCAATGGGCGAAAGCCTGACGCAGCGACGCCGCGTGAGCGATGAAGGCCTTCGGGTTGTAAAGCTCTGTGGGGAGAGAAGAATAAGGGCAGGCCAATACCCTGTCTGATGACGGTATCTCCTTAGCAAGCACCGGCTAACT	Bacteria/Myxococcota/Polyangia/Polyangiales/BIrii41	0	8	0
1359	GAATCTTCCTCAATGGGCGAAAGCCTGAAGGAGCAATGCCGCGTGCGGGATGAAGGCCCTCGGGTTGTAAACCGCAAAAGTAAGGCGGAAGGTTTTGTGAAGAGCAAAACTTGACCAATCTACAGTAAGGACGGGCTAAGT	Bacteria	0	8	0
1360	GAATTTTGCACAATGGGGGAAACCCTGATGCAGCGACGCCGCGTGCGGGAAGAAGGCCCTCGGGTTGTAAACCGCTTTCAGCAGGGAAGAAGGGATGAGAGTTAATACCTCTCTGACTTGACGGTACCTGCAGAAGAAGCTCCGGCTAATT	Bacteria/Proteobacteria/Zetaproteobacteria/Mariprofundales/Mariprofundaceae/Mariprofundus	0	8	0
1361	GAATCTTGCACAATGGGCGAAAGCCTGATGCAGCAACGCCGCGTGGGTGAAGAAGGTTTTTGGATTGTAAAGCCCTTTCGGCTAGGAAGAAGGGCGTCACGATTAATACTTGTGACGTCTGACGGTACTAGAAGAAGAAGCACCGGCTAATT	Bacteria/Bdellovibrionota/Oligoflexia/Oligoflexales	0	2	6
1362	GAATATTGGTCAATGGACGAAAGTCTGAACCAGCCATGCCGCGTGCAGGATGAAGGCCCTATGGGTCGTAAACTGCTTTTATATGGGAAGAAACCCTCGTACGTGTACGAGGCTGACGGTACCATAGGAATAAGGATCGGCTAACT	Bacteria/Bacteroidota/Bacteroidia/Sphingobacteriales/FFCH9454	0	0	8
1363	GAATATTGGACAATGGGCGAAAGCCTGATCCAGCCATGCCGCGTGTGTGAAGAAGGTCTTCGGATTGTAAAGCACTTTAAGTTGGGAGGAAGGGTTGTAGTTTAATACGCTGCAATCTTGACGTTACCAACAGAATAAGCACCGGCTAACT	Bacteria/Proteobacteria/Gammaproteobacteria/Pseudomonadales/Pseudomonadaceae/Pseudomonas	0	0	8
1364	GAATATTGGACAATGGAGGCAACTCTGATCCAGCCATCCCGCGTGCAGGAAGACGGCCCTCTGGGTTGTAAACTGCTTTTAATAGGGAAGAATAGCAGAGATTCATCTTTGTATGACGGTACCTACAGAATAAGCACCGGCTAACT	Bacteria/Bacteroidota/Bacteroidia/Chitinophagales/Saprospiraceae	0	0	8
1365	GGAATATTGGTCAATGGGCGAAAGCCTGAACCAGCGATTCTGCGTGAAGGATGAAGCATTACGGTGTGTAAACTTCTTTTTTGGGGGAAGACGAATGACGGTACCCCACGAATAAGGGACGGCTAACTAC	Bacteria/Patescibacteria/Gracilibacteria/Absconditabacteriales_(SR1)	0	0	8
1366	GAATCTTGCGCAATGGGCGAAAGCCTGACGCAGCAACGCCGCGTGAGGGAAGACGGCCTTAGGGTTGTAAACCTCTTTCGATTGGGACGAAGGCCCGGTGGTGATGAGCCATGGGGTTGACGGTACCTTTGGAAGAAGCTCCGGCTAACT	Bacteria/Actinobacteriota	0	0	8
1367	GAATATTGGACAATGGGCGAAAGCCTGATCCAGCAACGCCGCGTGGAGGAAGAAGGCCCTCGGGTCGTAAACTCCTGTCAGAGGGGACGAAAACGCGAAGGTCAATAGCCTTCGCGGTTGACGGTACCCTCAGAGGAAGCCCCGGCTAACT	Bacteria/Acidobacteriota/Thermoanaerobaculia/Thermoanaerobaculales/Thermoanaerobaculaceae/Subgroup_10	0	0	8
1368	GAATCATTCACAATGGGGGAAACCCTGATGGTGCAACGCCGCGTGGAGGATGAAGGCCCTAGGGTCGTAAACTCCTGTCATGTGAGAGTAAGGCATAATCGTTAATAGCTTTTATGTTTGATAGTATCACAAGAGGAAGGGACGGCTAACT	Bacteria/Verrucomicrobiota/Verrucomicrobiae/Verrucomicrobiales/Rubritaleaceae/Rubritalea	0	0	8
1369	GAATTTTCCGCAATGGGCGCAAGCCTGACGGAGCAACGCCGCGTGGGGGATGACGCCTTTCGGGGTGTAAACCCCTTTTCTTGGGGACGAAGCACTGACGGTACCCGAGGAAGAAGGCCCGGCTAACTA	Bacteria/Chloroflexi/Chloroflexia/Thermomicrobiales/JG30-KF-CM45	0	0	8
1370	GAATATTGGACAATGGGCGCAAGCCTGATCCAGCCATGCCGCGTGCAGGATGACGGCCCTATGGGTTGTAAACTGCTTTTATATAGGAAGAAACCCCCCGACGTGTCGGGGGTTGACGGTACTATAAGAATAAGGGTCGGCTAACT	Bacteria/Bacteroidota/Bacteroidia/Sphingobacteriales/AKYH767	0	0	8
1371	GAATATTGCGCAATGGGCGTAAGCCTGACGCAGCAACGCCGCGTGGGGGATGAATCTCTATGGAGTGTAAACCCCTGTAAGCAGGGACGAAAGGTATATATTCGAACAGGTTATATATTTGACGGTACCTGCAGAGTAAGCTCCGGCTAACT	Bacteria/Calditrichota/Calditrichia/Calditrichales/Calditrichaceae	0	0	8
1372	GGGAATATTGGACAATGGGCGCAAGCCTGATCCAGCAATGCCGCGTGGGTGAAGAAGGTCTTCGGATTGTAAAGCCCTTTCGACGGGGACGATGATGACGGTACCCGTAGAAGAAGCCCCGGCTAACTTCG	Bacteria/Proteobacteria/Alphaproteobacteria/Acetobacterales/Acetobacteraceae	0	0	8
1373	GAATATTGCGCAATGGGCGAAAGCCTGACGCAGCCATGCCGCGTGTGTGAAGAAGGCTCTAGGGTTGTAAAGCACTTTCAATGGGGAGGAAATGTCCAGGGCTAATACCCCTGGGAGTTGACGTTACCCATAGAAGAAGCACCGGCTAACT	Bacteria/Proteobacteria/Gammaproteobacteria/Cellvibrionales/Spongiibacteraceae/BD1-7_clade	0	0	8
1374	GAATATTGCGCAATGGGCGAAAGCCTGACGCAGCAACGCCGCGTGAGGGATGACGGCCTTCGGGTTGTAAACCTCTTTCAGCAGGGACGAAGCGAAAGTGACTGTACCTGCAGAAGAAGCGCCGGCTAACT	Bacteria/Actinobacteriota/Actinobacteria/PeM15	0	0	8
1375	GAATCTTGCGCAATGGGCGAAAGCCTGACGCAGCGACGCCGCGTGAATGATGAAGGTCTTCGGATTGTAAAATTCACTAATCAGGGACGAATAAGCCATTCGTGGTGATGACGGTACCTGGCTAAAGCACCGGCTAACT	Bacteria/Spirochaetota/V2072-189E03	0	0	8
1376	GAATATTGCGCAATGCCCGCAAGGGTGACGCAGCGACGCCGCGTGGGTGAAGAAGCTCTACGGAGTGTAAAGCCCTGTCAGAGGGGAAGAACGGCTTGGATTCGTAAGGGTTCAGGTGTGACGGTACCCTCAGAGGAAGCTCCGGCTAACT	Bacteria/Calditrichota/Calditrichia/Calditrichales/Calditrichaceae/Calorithrix	0	0	8
1377	GGGAATATTGGACAATGGGCGCAAGCCTGATCCAGCAATGCCGCGTGAGTGAAAAAGGCCTTAGGGTTGTAAAGCTCTTTCACCCGTGACGATGATGACGGTAGCGGGAGAAGAAGCCCCGGCTAATTCCG	Bacteria/Proteobacteria/Alphaproteobacteria/Defluviicoccales/Defluviicoccaceae/Defluviicoccus	0	0	8
1378	GGGAATATTGCACAATGGGCGAAAGCCTGATGCAGCAACGCCGCGTGAGTGATGACGGCCTTCGGGTTGTAAAGCTCTGTCTTCAGGGACGATAATGACGGTACCTGAGGAGGAAGCCACGGCTAACTACG	Bacteria/Firmicutes/Clostridia/Clostridiales/Clostridiaceae	0	0	8
1379	GAATATTGCGCAATGGAGGAAACTCTGACGCAGCCATGCCGCGTGCAGGAAGACGGCCCTACGGGTTGTAAACTGCTTTTATTTGAGAAGAAACCCCGGTACGTGTACTGGGCTGACGGTATCAAATGAATAAGCACCGGCTAACT	Bacteria/Bacteroidota/Bacteroidia/Flavobacteriales/NS9_marine_group	0	0	8
1380	GAATTTTGGACAATGGGCGCAAGCCTGATCCAGCAATGCCGCGTGAGTGAAGAAGGCCTTCGGGTTGTAAAGCTCTTTCAGTCGAGAAGAAAAAGTTGTGGTGAATAATCACAATTTATGACGGTATCGACAGAAGAAGCACCGGCTAACT	Bacteria/Proteobacteria/Gammaproteobacteria/Burkholderiales/Nitrosomonadaceae/Nitrosomonas	0	0	8
1381	GAATTTTGCGCAATGGGGGAAACCCTGACGCAGCAACGCCGCGTGAGTGATGAAGGCTTTCGGGTCGTAAAGCTCTGTCAAGTGGGAAGAACCCGTGCCGTGCAAATAGTGCGGTGCGCTGACGGTACCACTGAAGGAAGCACCGGCTAACT	Bacteria/Desulfobacterota/Desulfobacteria/Desulfobacterales/Desulfosarcinaceae/Sva0081_sediment_group	7	0	0
1382	GAATTTTGCGCAATGGGCGAAAGCCTGACGCAGTAACGCCGCGTGGAGGATGAAGGCCTTCGGGTCGTAAACTCCTGTCAGGGGGGAAGACGGAAAATGGATGAATAATCCGCTTTTCCAGACGGTACCCCCAAAGGAAGCCCCGGCTAATT	Bacteria/Entotheonellaeota/Entotheonellia/Entotheonellales/Entotheonellaceae	7	0	0
1383	GAATCTTCGGCAATGGACGAAAGTCTGACCGAGCAACGCCGCGTGAGTGAAGAAGGTTTTCGGATCGTAAAACTCTGTTGTTAGAGAAGAACAAGGATGAGAGTAGAACGTTCATCCCTTGACGGTATCTAACCAGAAAGCCACGGCTAACT	Bacteria/Firmicutes/Bacilli/Lactobacillales/Enterococcaceae/Enterococcus	7	0	0
1384	GGGAATATTCGGCAATGGGGGCAACCCTGACCGAGCCATGCCGCGTGAGTGATGACGGCCTTAGGGTTGTAAAGCTCTTTCAGTCGTGAAGATAATGACGGTAGCGACAAAAGAAGCCCCGGCTAACTCCG	Bacteria/Proteobacteria/Alphaproteobacteria	7	0	0
1385	AGGAATTTTGCGCAATGGGGGAAACCCTGACGCAGCGACGCCGCGTGGAGGATGAAGTCTTTCGAGATGTAAACTCCTGTCAGTGGGAACGATAATGACGGTACCCACAGAGGAAGCACCGGCTAACTCCG	Bacteria/Cyanobacteria/Sericytochromatia	7	0	0
1386	GAATCTTCGGCAATGGGCGAAAGCCTGACCGAGCGATGCCGCGTGCGGGATGACGGCCCTTGGGTTGTAAACCGCTGTCAGAGGGGATGAAGGGCGTATGCAGAATGCGTCTTGACAAAGCCTCAAAGGAAGCCCGGGCTAAGT	Bacteria/Planctomycetota/Planctomycetes/Planctomycetales	7	0	0
1387	GAATCTTGGGCAATGGGCGAAAGCCTGACCCAGCAACGCCGCGTGAGGGATGAAGGCCCTCGGGTCGTAAACCTCTGTCGGGAGGGAAGAACGGTGATGTTTCAAATAGGCTCATCACCTGACGGTACCTCCAAAGGAAGCACCGGCTAACT	Bacteria/NB1-j	7	0	0
1388	GAATCTTGGTCAATGGGCGAAAGCCTGAACCAGCCATGCCGCGTGTGCGAAGAAGGCCTTAGGGTTGTAAAGCACTTTCAATCGTGAAGAAATGTTCGAGGTTAATACCCTTGAGCTTTGACGTTAACGATACAAGAAGTACCGGCTAACT	Bacteria/Proteobacteria/Gammaproteobacteria/KI89A_clade	7	0	0
1389	GGAATATTGGGCAATGGACGAAAGTCTGACCCAGCAACGCCGCGTGGAGGAAGACGGCCTTCGGGCTGTAAACTCCTTTTTGGGGGGAAAAGAAAGGATGGTACCCCCAGAATAAGTCACGGCTAACTAC	Bacteria/Chloroflexi/Anaerolineae/Caldilineales/Caldilineaceae/Litorilinea	7	0	0
1390	GAATCTTGGACAATGGGGGCAACCCTGATCCAGCCATGCCGCGTGTGTGAAGAAGGCCTTCGGGTTGTAAAGCACTTTCAGCAGGGAGGAAGGCTTACCCCTAATACGGGTGAGTACTTGACGTTACCTGCAGAAGAAGCACCGGCTAATT	Bacteria/Proteobacteria/Gammaproteobacteria/Oceanospirillales/Alcanivoracaceae1/Alcanivorax	7	0	0
1391	GAATATTGCGCAATGGACGAAAGTCTGACGCAGCAACGCCGCGTGTGGGATGAAGCTCCTTGGAGCGTAAACCACTGTCAGGAGGGACGAACGGCCACGATTCCAACAGGATCGTGGTTTGACGGTACCTCCAGAGGAAGCTCCGGCTAACT	Bacteria	7	0	0
1392	GAATATTGCGCAATGGGCGAAAGCCTGACGCAGCGACGCCGCGTGAGGGATGAAGGTCTTCGGATCGTAAACCTCTGTCAGAAGGGAAAAATGTACAGTGCCCCAATCAACACTGTATTGATGGTACCTTCAGAGGAAGCACCGGCTAACT	Bacteria/Desulfobacterota/Desulfovibrionia/Desulfovibrionales/Desulfovibrionaceae/Desulfovibrio	7	0	0
1393	AGGAATATTGGACAATGGAGGAAACTCTGATCCAGCCATGCCGCGTGAGTGAAGAAGGCCTTAGGGTTGTAAAGCTCTTTCAGTAGCGAAGATAATGACGGTAACTACAGAAGAAGCCCCGGCTAAATTCG	Bacteria/Proteobacteria/Alphaproteobacteria/Micavibrionales/Micavibrionaceae	7	0	0
1394	GAATCTTCCGCAATGGGCGCAAGCCTGACGGAGCAACGCCGCGTGAGTGAAGAAGGGTTTCGACTCGTAAAGCTCTGTTGTCGGGGACGAATGTGGAGATGGTGAATAACCATTTCCAATGACGGTACCTGACGAGGAAGCCACGGCTAACT	Bacteria/Firmicutes/Negativicutes/Veillonellales-Selenomonadales/Selenomonadaceae/Mitsuokella	7	0	0
1395	GGGAATTTTGCGCAATGGGGGAAACCCTGACGCAGCAACGCCGCGTGAAGGAAGAAGGCTTTCGAGTTGTAAACTTCTGTTCTGGGGGAAGATAGTGACGGTACCCCAGGAGCAAGCCCCGGCTAACTCCG	Bacteria	7	0	0
1396	GAATATTGCGCAATGGGGGAAACCCTGACGCAGCAACGCCGCGTGGGTGATGAAGGCCTTCGGGTCGTAAAGCCCTGTCAGGTGGGAAGAACCAGGTCTTCGGGCCTCTGACGGTACCACCAAAGGAAGCACCGGCTAACT	Bacteria/Deferrisomatota/Defferrisomatia/Defferrisomatales/Defferrisomataceae/Deferrisoma	7	0	0
1397	GGGAATCTTGGACAATGGGGGCAACCCTGATCCAGCCATGCCGCGTGGACGATGAAGGCCTTAGGGTTGTAAAGTCCTTTCAGCGGGGACGATAATGACGGTACCCGCAGAAGAAGCCCCGGCTAACTCCG	Bacteria/Proteobacteria/Alphaproteobacteria/Rhodobacterales/Rhodobacteraceae	7	0	0
1398	GAATATTGCGCAATGGGGGAAACCCTGACGCAGCAATGCCACGTGAGTGAGGAAGGCCTTCGGGTTGTAAAGCTCTGTCCTATAAGAATAATGGTTTGGTGTAACGGCTAAATTTGAAGGTACTATAGAAGAAAGCACCGGCTAACT	Bacteria/Bdellovibrionota/Bdellovibrionia/Bacteriovoracales/Bacteriovoracaceae/Peredibacter	7	0	0
1399	GAATATTGCGCAATGGGGGAAACCCTGACGCAGCGACGCCGTGTGAGTGATGAAGGTTTTCGGATCGTAAAGCTCTGTCAGGTGGGAAGAATAAAGGCTGTTTGAATAATTCAGTCTGATGACGGTACCACCAGAGGAAGCACCGGCTAACT	Bacteria/Sva0485	7	0	0
1400	GAATATTGGACAATGGGCTCACGCCTGATCCAGCCATGCCGCGTGCAGGAAGACAGCCCTATGGGTTGTAAACTGCTTTTATACGGGAAGAATAATGCCCACGTGTGGGCAGATGACGGTACCGTAAGAATAAGGACCGGCTAACT	Bacteria/Bacteroidota/Bacteroidia/Flavobacteriales/Flavobacteriaceae/Muriicola	7	0	0
1401	GAATATTGGTCAATGGAGGCAACTCTGAACCAGCCATGCCGCGTGCAGGAAGAATGCCCTCTGGGTTGTAAACTGCTTTTATCAGGGAATAAACCCTTCTACGTGTAGGAGGCTGAATGTACCTGAGGAATAAGGATCGGCTAACT	Bacteria/Bacteroidota/Bacteroidia/Sphingobacteriales/Sphingobacteriaceae/Pedobacter	7	0	0
1402	GGATATTGCGCAATGGGGGAAACCCTGACGCAGCAACGCCGCGTGAAGGAAGAAGGTCTTCGGATTGTAAACTTCTTTTGTCAGGGACGAAGAAAGTGACGGTACCTGACGAATAAGCTCCGGCTAACT	Bacteria/Firmicutes/Clostridia/Oscillospirales/Ruminococcaceae/CAG-352	7	0	0
1403	GGGAATCTTGGACAATGGGGGCAACCCTGATCCAGCGACGCCGCGTGGGTGACGAAGGCCTTCGGGTTGTAAAGCCCTTTTACCCGTGACGATGATGACGGTAACGGGTGAATAAGCACCGGCTAACTCCG	Bacteria/Proteobacteria/Alphaproteobacteria/Tistrellales/Geminicoccaceae	7	0	0
1404	GAATCTTGGGCAATGGGCGAAAGCCTTACCCAGCAATGCCGCGTGAGTGAAGAAGGTCTTCGGATTGTAAAGCTCTTTGATCAGGGACGAACACAATGACGGTACCTGAAGAACAAGCCCCGGCTAACT	Bacteria/Firmicutes/Clostridia/Clostridia_vadinBB60_group	7	0	0
1405	GAATTTTGGACAATGGGGGAAACCCTGATCCAGCCATGCCGCGTGCGGGAAGAAGGCCCTCGGGTTGTAAACCGCTTTCAGACGGAAAGAAATAGCGCAAGTTAATACCTTGTGTTGATGACGGTACCGTCAGAAGAAGCACCGGCTAACT	Bacteria/Proteobacteria/Gammaproteobacteria/Burkholderiales/Nitrosomonadaceae/IS-44	7	0	0
1406	GAATCTTCGGCAATGGACGAAAGTCTGACCGAGCAACGCCGCGTGAGTGAAGAAGGTTTTCGGATCGTAAAACTCTGTTGGTAGAGAAGAACGTTGGTGAGAGTGGAAAGCTCATCAAGAGACGGTAACTACCCAGAAAGGGACGGCTAACT	Bacteria/Firmicutes/Bacilli/Lactobacillales/Streptococcaceae/Lactococcus	7	0	0
1407	GAATATTGGTCAATGGCCGGAAGGCTGAACCAGCCAAGTCGCGTGAGGGAATAAGGTCCTATGGATTGTAAACCTCTTTTGTCGGGGAGCAATGAGCGCCACGTGTGGTGCGTTGAGAGTACCCGAAGAAAAAGCATCGGCTAACT	Bacteria/Bacteroidota/Bacteroidia/Bacteroidales/Muribaculaceae	7	0	0
1408	GAATATTGCGCAATGGGGGAAACCCTGACGCAGCGATGCCGCGTGGGTGAAGAAGGCCTTCGGGTCGTAAAGCCCTGTCAGGTGGGAAGAATAGCCTCTGATTGAATAGGTCAGAGGCATGACGGTACCACCGAAGGAAGCACCGGCTAACT	Bacteria/Desulfobacterota/Desulfobaccia/Desulfobaccales/Desulfobaccaceae/Desulfobacca	7	0	0
1409	GAATATTGGTCAATGGAGGCAACTCTGAACCAGCCATGCCGCGTGAAGGAAGAAGGCCTTATGGGTTGTAAACTTCTTTTATTTGGGAAGAAACCTTTCTACGTGTAGGAAGCTGACGGTACCAAACGAATAAGGACCGGCTAACT	Bacteria/Bacteroidota/Bacteroidia/Flavobacteriales/Crocinitomicaceae/Crocinitomix	7	0	0
1410	GAATATTGCGCAATGGGCGAAAGCCTGACGCAGCGACGCCGCGTGGGGGAAGAAGGTTTTCGGATTGTAAACCCCTTTTAGGAGGAAAGATGGGGTGGGCAACCACCTGGACGGTACCTCCAGAAAAAGCCACGGCTAACT	Bacteria/Nitrospirota/Nitrospiria/Nitrospirales/Nitrospiraceae/Nitrospira	7	0	0
1411	GGGGATATTGCACAATGGAGGTAACTCTGATGCAGCGACGCCGCGTGAGGGAAGACGGTCTTCGGATTGTAAACCTCTGTCTTAGGGGAAGAAGATGACGGTACCCTAAGAGGAAGCTCCGGCTAACTACG	Bacteria/Firmicutes/Clostridia/Oscillospirales/Ruminococcaceae/Anaerotruncus	7	0	0
1412	GAATATTGCGCAATGGGGGAAACCCTGACGCAGCGACGCCGCGTGAGTGAGGAAGGCCTTCGGGTCGTAAAGCTCTGTCAGAAGGGAAGAAGTGTAACGTAGTTAATACCTGCGTTATTTGACGGTACCTTCAAAGGAAGCACCGGCTAACT	Bacteria/Desulfobacterota/Desulfobulbia/Desulfobulbales/Desulfobulbaceae	7	0	0
1413	GAATCTTCCACAATGGACGAAAGTCTGATGGAGCAATGCCGCGTGAGCGAAGAAGGTTTTCGGATCGTAAAGCTCTGTTGTAAGGGAAGAACAAGTACGGGAGTAACTGCCCGTGCCATGACGGTACCTTATTAGAAAGCCACGGCTAACT	Bacteria/Firmicutes/Bacilli/Bacillales/Planococcaceae/Sporosarcina	7	0	0
1414	GAATCTTTCACAATGGGCGAAAGCCTGATGGAGCGACGCCGCGTGGGGGATGACGGGCTTCGGCTTGTAAACCCCTGTCATCTGGGAGCAAACCTTCGGCATGAATAGTGTCGAAGCTGATAGTACCAGAAGAGGAAGGGACGGCTAACT	Bacteria/Verrucomicrobiota/Verrucomicrobiae/Pedosphaerales/Pedosphaeraceae	7	0	0
1415	GAATATTGCGCAATGGACGCAAGTCTGACGCAGCAACGCCGCGTGAGTGATGAAGCTCTTTTGAGTGTAAAGCTCTGTTGGGAGGGAAGAATAAGTCCGATTTATCGGACCCTGACGGTACCTCCATAGAAAGCTCCGGCTAACT	Bacteria	7	0	0
1416	GAATATTGTGCAATGGGCGAAAGCCTGACACAGCCATGCCGCGTGTGTGAAGAAGACCTTCGGGTTGTAAAGCACTTTCAGTGGGGAGGAAGAATACCGGTTAATACCCGGTTAGATGACGTTACCCACAGAAGAAGCACCGGCTAACT	Bacteria/Proteobacteria/Gammaproteobacteria	7	0	0
1417	GAATCTTCCGCAATGGACGAAAGTCTGACGGAGCAACGCCGCGTGAACGATGACGGCCTTCGGGTTGTAAAGTTCTGTTATACGGGACGAATGGTACGACGGTCAATACCCGTCGTAAGTGACGGTACCGTAAGAGAAAGCCACGTCTAACT	Bacteria/Firmicutes/Negativicutes/Veillonellales-Selenomonadales/Veillonellaceae/Megasphaera	7	0	0
1418	GAATATTGGACAATGGGCGGGAGCCTGATCCAGCCATCCCGCGTGCGGGAAGAAGGCGCTCTGCGTCGTAAACCGCTTTTGCGGGGGGAGAAACGCCCGGGCTTGCCCGGGCCTGACGGTACCCCGCGAAGAAGCACCGGCTAACT	Bacteria	7	0	0
1419	GAATCTTGCGCAATGGGCGAAAGCCTGACGCAGCGACGCCGCGTGAGCGATGAAGGCCCTCGGGTTGTAAAGCTCTGTGGGGAGAGAAGAATAAGGGCAGGCCAATACCCTGTCTGATGACGGTATCTCCTTAGCAAGCACCGGCTAACT	Bacteria/Myxococcota/Polyangia/Polyangiales/BIrii41	7	0	0
1420	GAATATTGGACAATGGGCGGAAGCCTGATCCAGCCATCCCGCGTGCAGGAAGAAGGCGCTCTGCGTCGTAAACTGCTTTTTCAGGGGAAGAAACCCTCCCTTTCCAGGGGGGCTGACGGTACCCTGCGAAGAAGCACCGGCTAACT	Bacteria/Bacteroidota/Bacteroidia	7	0	0
1421	GAATATTGCACAATGGGCGCAAGCCTGATGCAGCAATGCCGCGTGTGTGAAGAAGGCCTGCGGGTTGTAAAGCACTTTCAATAGTGAAGAAAAGCCCAGGGTTAATACCCCTGTGTCTTGACGTTAGCTATACAAGAAGCACCGGCTAACT	Bacteria/Proteobacteria/Gammaproteobacteria	7	0	0
1422	GAATCTTAGACAATGGGCGAAAGCCTGATCCAGCAATGCCGCGTGTGTGAAGAAGGCCTGCGGGTTGTAAAGCACTTTCAGTAGGGAGGAAAAGCTCACGGTTAATACCCATGAGTCTTGACATTACCTAAAGAAGAAGCACCGGCTAACT	Bacteria/Proteobacteria/Gammaproteobacteria	7	0	0
1423	GAATATTGGACAATGGGCGAAAGCCTGATCCAGCCATCCCGCGTGCAGGATGAATGCCCTATGGGTTGTAAACTGCTTTTAGATAGGAAGAAACCCTCTGACTTGTCAGAGGCTGACGGTACTATCAGAATAAGCACCGGCTAACT	Bacteria/Bacteroidota/Bacteroidia/Chitinophagales/Saprospiraceae	7	0	0
1424	GGGATATTGCGCAATGGGCGAAAGCCTGACGCAGCGACGCCGCGTGGGGGAGGAAGGCTTTCGGGTTGTAAACCCCTTTTCTTGGTGAAGAGTAAGGACGGTAGCCAAGGAATAAGTCTCGGCTAACTAC	Bacteria/Chloroflexi/Dehalococcoidia/FS117-23B-02	7	0	0
1425	AGAGGCTTCCGCAATGGGGGAAACCCTGACGGAGCGACGCCGCGTGAGGGATGAAGGCTTTCGGGTCGTAAACCTCTTTCAGGTGGGAAGAACGGTTTGAGGGTGAATAATCCTCAGACCTTGACGGTACCACCAGAAGAAGCTCCGGCTAACT	Bacteria	0	7	0
1426	GGGAATCTTGGACAATGGGCGCAAGCCTGATCCAGCCATGCCGCGTGAGTGAAGAAGGCCTTCGGGTTGTAAAGCTCTTTTACCAGGGACGATAATGACGGTACCTGGAGAATAAGCCCCGGCTAACTTCG	Bacteria/Proteobacteria/Alphaproteobacteria/Rhizobiales/Rhizobiales_Incertae_Sedis	0	7	0
1427	GAATCTTCGGCAATGGACGAAAGTCTGACCGAGCGACGCCGCGTGCGGGATGAAGGCCCTCGGGTTGTAAACCGCTGTCAGTTGGGAGGAAAGGAGTGTGAAGAGCATTCCTTGACCGATCTTCAGAGGAAGGACGGGCTAAGT	Bacteria/Planctomycetota/Planctomycetes/Pirellulales/Pirellulaceae/Roseimaritima	0	7	0
1428	GAATATTGGTCAATGGGCGAGAGCCTGAACCAGCCAAGTCGCGTGAGGGATGACGGCCCTACGGGTTGTAAACCTCTTTTGCCGGGGGACAAACGGCGGCACGCGTGCCGTCCTGAGGGTACCCGGAGAAAAAGCATCGGCTAACT	Bacteria/Bacteroidota/Bacteroidia/Bacteroidales/Muribaculaceae	0	7	0
1429	GAATTTTGGACAATGGGCGCAGGCCTGATCCAGCTATTCCGCGTGTGGGATGACGGCCCTCGGGTTGTAAACCACTTTAGTAGAGAACGAAAAGGAGCTATCGAATAAATAGCTCTGCTGACGGTACTCTAAGAATAAGCACCGGCTAACT	Bacteria/Proteobacteria/Gammaproteobacteria/Burkholderiales/Sutterellaceae/Parasutterella	0	7	0
1430	GGATATTGCACAATGGGCGAAAGCCTGATGCAGCAACGCCGCGTGAGGGAAGACGGTTTTCGGATTGTAAACCTCTGTTCTAAGTGACGAACAAATGACGGTAGCTTAGGAGAAAGCCCCGGCTAACTA	Bacteria/Firmicutes/Clostridia/Oscillospirales	0	7	0
1431	GAATATTGCGCAATGGACGAAAGTCTGACGCAGCAACGCCGCGTGGGTGATGAAGCATCTTGGTGTGTAAAACCCTGTCAGTGGGGAAGAAACGTGCCGGTAGTCACTGCCCGGCACCTGACGGTACCCACAGAGGAAGTCCCGGCTAACT	Bacteria/Zixibacteria	0	7	0
1432	GAATTTTTCTCAATGGGGGAAACCCTGAAGGAGCGACGCCGCGTGGAGGATGAAGGCTTTCGGGTTGTAAACTCCTGTCATTTGAGAACAAGTGTAGCCAAGTAACTACTGGCTACTTGATAGTATCAGAGGAGGAAGAGACGGCTAACT	Bacteria/Verrucomicrobiota/Verrucomicrobiae/Chthoniobacterales/Chthoniobacteraceae/Candidatus_Udaeobacter	0	7	0
1433	GAATTTTGCGCAATGGGGGGAACCCTGACGCAGCAACGCCGCGTGAGTGAAGAAGGCTTTCGGGTCGTAAAGCTCTGTCAAATGGGAAAAAGGTCTTCTGGTGAATAGCTGGAAGGATTGATGGTACCATTGGAGGAAGCACCGGCTAACT	Bacteria/Desulfobacterota/Desulfobacteria/Desulfatiglandales/Desulfatiglandaceae/Desulfatiglans	0	7	0
1434	GAATATTGGACAATGGGGGCAACCCTGATCCAGCAATGCCGCGTGTGTGAAGAAGGCCTTCAGGTTGTAAAGCACTTTCAATTGTGAAGAAGTTGATAAGGTTAATACCCTTGTCAATTGACGTTAACTTTAGAAGAAGCACCGGCTAACT	Bacteria/Proteobacteria/Gammaproteobacteria	0	7	0
1435	GGAATTTTCCGCAATGGGCGAAAGCCTGACGGAGCAACGCCGCGTGCGGGATGACGCCTTTCGGGGTGTAAACCGCTTTTCTGCGGGAGGAAGCATGACAGTACCGCAGGAAGAAGGCCCGGCTAACTA	Bacteria/Chloroflexi/Chloroflexia/Thermomicrobiales/JG30-KF-CM45	0	7	0
1436	GAATTTTGGACAATGGGCGCAAGCCTGATCCAGCCATGCCGCGTGCAGGATGAAGGCCTTCGGGTTGTAAACTGCTTTTGTACGGAACGAAAAGGTTTGGCTTAATACGTTGAACTCATGACGGTACCGTAAGAATAAGCACCGGCTAACT	Bacteria/Proteobacteria/Gammaproteobacteria/Burkholderiales/Comamonadaceae/Curvibacter	0	7	0
1437	GAATATTGGACAATGGAGGCAACTCTGATCCAGCCATCCCGCGTGCAGGATGACGGCGCTACGCGTTGTAAACTGCTTTTGGGTGAGATGAAACGTAGGGACTTGTCCTTATCTGACGTTATCACCAGAATAAGCACCGGCTAACT	Bacteria/Bacteroidota/Bacteroidia/Chitinophagales/Saprospiraceae/Lewinella	0	7	0
1438	GGAATTTTGCGCAATGGAGGAAACTCTGACGCAGTGACGCCGCGTATAGGAAGAAGGTTTTCGGATTGTAAACTATTTTAGTCAGGGAAGAAAAATGACAGTACCTGAAGAATAAGCTCCGGCTAACTAC	Bacteria/Firmicutes/Clostridia/Clostridia_UCG-014	0	7	0
1439	TAGGAATCTTCCACAATGGGCGAAAGCCTGATGGAGCGACACCGCGTGAGGGATGACGGCCCTCGGGTTGTAAACCTCTAAAAGGGGGACGAATGATGACGGTACCCCTTGAAAAGCACCGGCTAACTCCGT	Bacteria/Deinococcota/Deinococci/Deinococcales/Trueperaceae/Truepera	0	7	0
1440	GAATCTTCGGCAATGGACGCAAGTCTGACCGAGCGACGTCGCGTGCGGGATGAAGGCCCTCGGGTTGTAAACCGCTGTCAGAGGGGAGGAAATTACAGAAGGCTATCCTTCTGTATTGACCGAGCCTCAGAGGAAGCACGGGCTAAG	Bacteria/Planctomycetota/Planctomycetes/Planctomycetales/Gimesiaceae	0	7	0
1441	GAATATTGGTCAATGGCCGCAAGGCTGAACCAGCCATCCCGCGTGCAGGATGACGGCCCTATGGGTTGTAAACTGCTTTTCTACTCCAAGAAACCTGATTACGTGTAATCAGTTGCCGGTAGAGTAGGAATAAGCATCGGCTAACT	Bacteria/Bacteroidota/Bacteroidia/Bacteroidales/Prolixibacteraceae	0	7	0
1442	GAATATTGCGCAATGGGGGAAACCCTGACGCAGCAATGCCATGTGAGGGAGGAAGGGTTTCGGCTCGTAAACCTCTGTCAGATAGGAAGAACGGTACAGTAGGTAATATTTATTGTATTTGACGGTACTATCAAAGGAAGCACCGGCTAACT	Bacteria	0	0	7
1443	GAATATTGGTCAATGGAGGCAACTCTGAACCAGCCATGCCGCGTGAAGGATGACGGCCCTATGGGTTGTAAACTTCTTTTATATGGGAAGAAACTTATCTACGTGTAGATAACTGACGGTACCATACGAATAAGGATCGGCTAACT	Bacteria/Bacteroidota/Bacteroidia/Flavobacteriales/Cryomorphaceae	0	0	7
1444	GAATCTTCCACAATGGGCGAAAGCCTGATGGAGCCATCCCGCGTGCAGGATGACACCCTTCGGGGCGTAAACTGCTTTTCTGAGGGAAGAAGTTCTGACGGTACCTCAGGAATAAGTGACGGCTAACTC	Bacteria/Patescibacteria	0	0	7
1445	GAATTTTGCACAATGGGGGAAACCCTGATGCAGCGACGCCGCGTGCGGGAAGAAGGCCCTCGGGTTGTAAACCGCTTTCAGCAGGGAAGAAGGGATGAGCGCTAATATCGCTCTGACTTGACGGTACCTGCAGAAGAAGCTCCGGCTAATT	Bacteria/Proteobacteria/Zetaproteobacteria/Mariprofundales/Mariprofundaceae/Mariprofundus	0	0	7
1446	GAATATTGGGCAATGGGCGCAAGCCTGACCCAGCCACGCCGCGTGAGTGATGAAGGCCTTCGGGTCGTAAAGCTCTGTGGGGAGGGACGAAGAAGCGTACGTTAATAGCGTACGTGGTGACGGTACCTCCTTAGCAAGCACCGGCTAACT	Bacteria/Myxococcota/Polyangia/Haliangiales/Haliangiaceae/Haliangium	0	0	7
1447	GAATATTGGACAATGGGCGAAAGCCTGATCCAGCCATGCCGCGTGCAGGATGACAGCCCTACGGGTCGTAAACTGCTTTTATACAGGAATAAACCCCCGGACGTGTCCGGGGCTGAATGTACTGTAAGAATAAGGATCGGCTAACT	Bacteria/Bacteroidota/Bacteroidia/Flavobacteriales/Cryomorphaceae/Owenweeksia	0	0	7
1448	GAATATTGCGCAATGGACGAAAGTCTGACGCAGCCATGCCGCGTGCAGGAAGAATGCCCTACGGGTTGTAAACTGCTTTTATATGAGAAGAAACCCCCCGACGTGTCGGGGGCTGACGGTATCATATGAATAAGCACCGGCTAACT	Bacteria/Bacteroidota/Bacteroidia/Flavobacteriales	0	0	7
1449	GGGAATCTTGCGCAATGGGGGAAACCCTGACGCAGCAACGCCGCGTGCGGGAGGAAGGCCCTAGGGTCGTAAACCGCTTTCGGTAGGGACGAAATTGACGGTACCTACAGAAGAAGTCCCGGCCAACTACG	Bacteria/Actinobacteriota	0	0	7
1450	GAATATTGCGCAATGGAGGAAACTCTGACGCAGCGACGCCGCGTGAGTGATGAAGGATTTAGGTTTGTAAAGCTCTGTTCTAAGGGAATAAAAAAATGAAGGTACCTTAGGAGAAAGGACCGGCTAACT	Bacteria/Bdellovibrionota/Bdellovibrionia/Bdellovibrionales/Bdellovibrionaceae/Bdellovibrio	0	0	7
1451	AGAATCTTCCGCAATGGGCGAAAGCCTGACGGAGCAATGCCGCGTGGTGGATGAAGGCCTTCGGGTTGTAAACACCTGTCAGTAGGAAGGAAATTTTGACCGATCTACAGAGGAAGTCCGGGCTAAGTAC	Bacteria/Planctomycetota/Planctomycetes/Pirellulales/Pirellulaceae/Blastopirellula	0	0	7
1452	GGGAATCTTGCGCAATGGGCGAAAGCCTGACGCAGCAATGCCGCGTGAGGGAAGAAGGTCTTAGGATCGTAAACCTCTTTCAGCAGGGATGATAGTGACAGTACCTGCAGAAGAAGCCCCGGCTAACTACG	Bacteria/Actinobacteriota	0	0	7
1453	GAATCTTCGGCAATGGGGGCAACCCTGACCGAGCAACGCCGCGTGAGTGAAGAAGGTTTTCGGATCGTAAAGCCCTGTTGTAAGTCAAGAACGGGTGTGAGAGTGGAAAGTTCACACTGTGACGGTAGCTTACCAGAAAGGGACGGCTAAC	Bacteria/Firmicutes/Bacilli/Lactobacillales/Streptococcaceae/Streptococcus	0	0	7
1454	AGAATCTTCCGCAATGGACGAAAGTCTGACGGAGCGACGCCGCGTGATGGACGAAGGCCCTCGGGTTGTAAACATCTGTCGTAGGGGAGGAAATTTTGACCGATCCTAGGAGGAAGCACAGGCTAAGTTC	Bacteria/Planctomycetota/Planctomycetes/Pirellulales/Pirellulaceae/Blastopirellula	0	0	7
1455	TAGGAATCTTGGGAATGGGCGAAAGCCTGACCCAGCAACGCCGCGTGGGCGATGAAGGCCTTAGGGTCGTAAAGCCCTTTTGTGGGGGACGATGATGACGGTACCCCGCGAATAAGCCACGGCTAACTACGT	Bacteria/Chloroflexi/Dehalococcoidia/S085	0	0	7
1456	GAATATTGGACAATGGGCGAAAGCCTGATCCAGCCATCCTGCGTGTAGGATGACGGCCCTATGGGTTGTAAACTACTTTTGTAAGAGAAGAAAGGTCTCGATTTATCGAGATTTGACGGTATCTTAAGAATAAGCACCGGCTAACT	Bacteria/Bacteroidota/Bacteroidia/Chitinophagales/Saprospiraceae	0	0	7
1457	GAATCTTCCGCAATGGACGAAAGTCTGACGGAGCAACGCCGCGTGAGTGAAGAAGGTTTTCGGATCGTAAAACTCTGTTTTCAGGGACGAATGAGCAGATTGTAAATAATAATTTGTAATGACGGTACCTGAGTAGAAAGCCACGGCTAACT	Bacteria/Firmicutes/Negativicutes/Veillonellales-Selenomonadales/Sporomusaceae/Pelosinus	0	0	7
1458	GAATCATTCACAATGGGGGCAACCCTGATGGTGCGACGCCGCGTGGGGGAATGAAGGTCTTCGGATTGTAAACCCCTGTCATGTGGGAGCAAATTAAAAAGATAGTACCACAAGAGGAAGAGACGGCTAACT	Bacteria/Verrucomicrobiota/Verrucomicrobiae/Verrucomicrobiales/Akkermansiaceae/Akkermansia	0	0	7
1459	GAATATTGGACAATGGGGGCAACCCTGATCCAGCAATGCCGCGTGTGTGAAGAAGGCCCGAGGGTTGTAAAGCACTTTCAGTAGAGAAGAAATGCTTAGGATTAATACTCCTAAGAGTTGACATTACCTACAGAAGAAGCACCGGCTAACT	Bacteria/Proteobacteria/Gammaproteobacteria	0	0	7
1460	GAATTTTGCGCAATGGGGGAAACCCTGACGCAGCGACGCCGCGTGGAGGACGAAGGCCTTCGGGTCGTAAACTCCTGTCAAGAGGGACGAATCCCCAACGGATGAATAAGCCGGTGGGTTGACGGTACCTCTGAAGGAAGCCCCGGCTAACT	Bacteria/Acidobacteriota/Subgroup_22	0	0	7
1461	GAATATTGCGCAATGGAGGAAACTCTGACGCAGCAACGCCGCGTGGGGGATGAAGCACTATGGTGTGTAAACCCCTGTAGATAGGGACGAATGATATGTATTCGTAAGGGTATGTATGTGACGGTACCTATAAAGTAAGCACCGGCTAACT	Bacteria/Calditrichota/Calditrichia/Calditrichales/Calditrichaceae	0	0	7
1462	GAATATTGGACAATGGAGGCAACTCTGATCCAGCCATGCCGCGTGCAGGAAGACGGTCCTCTGGATTGTAAACTGCTTTTGAATGGGAAGAATGGCACTCTTGCGAGAGTGATTGACGGTACCATTAGAATAAGCCACGGCTAACT	Bacteria/Bacteroidota/Bacteroidia/Cytophagales/Spirosomaceae/Lacihabitans	0	0	7
1463	GAATATTGCGCAATGGCCGAAAGGCTGACGCAGCGACGCCGCGTGAGGGATGAAGTCCGTTAGGATGTAAACCTCTTTTGCAGGGGATGAACACGGTGCTATATGCACCGGATGACCGTACCCTGCGAATAAGGATCGGCTAACT	Bacteria/Bacteroidota/Kryptonia/Kryptoniales/BSV26	0	0	7
1464	GAATATTGCGCAATGGGCGAAAGCCTGACGCAGCGACGCCGCGTGGGGGATGAAGGTCTTCGGATTGTAAACCCCTTTCGGGAGGGAAGATGGGATGGGGTAACCCATTCGGACGGTACCTCCAGAAGCAGCCACGGCTAACT	Bacteria/Nitrospirota/Nitrospiria/Nitrospirales/Nitrospiraceae/Nitrospira	0	0	7
1465	GAATATTGGACAATGGGGGCAACCCTGATCCAGCAATACCGCGTGTGTGAAGAAGGCCTTCGGGTTGTAAAGCACTTTCAGTAGTGAGGAAACGGGTGGAATTAATAGTTTCATCAATTGACGTTAGCTACAGAAGAAGCACCGGCTAACT	Bacteria/Proteobacteria/Gammaproteobacteria	0	0	7
1466	GGAATATTGCACAATGGGGGGAACCCTGATGCAGCAACGCCGCGTGGAGGATGAAGGTCTTTGGATTGTAAACTCCTTTATTCGGGGAAGAGAACGGACGGTACCCGAAGAACAAGTCACGGCTAACTAC	Bacteria/Chloroflexi/Anaerolineae/Caldilineales/Caldilineaceae	0	0	7
1467	GAATTTTGCGCAATGGGCGAAAGCCTGACGCAGCGACGCCGCGTGGAGGAGGAAGGTCTTCGGATCGTAAACTCCTGTCAAGAGGGACGAAGGCTGCGGAGATGAATAAGCTTCGTAGTTGACGGTACCTCTGGAGGAAGCCCCGGCTAACT	Bacteria/Acidobacteriota/Subgroup_22	0	0	7
1468	GAATCTTTGTCAATGGACGAAAGTCTGAACAAGCGACGCCGCGTGCGGGATTAAGGCCTTCGGGTTGTAAACCGCTGTCAGAGGGGAGCAAATTCATAGGGGTTATCCCCTAAGTTTGAGCGATCCTCAGAGGAAGTACGGGCTAAGT	Bacteria/Planctomycetota/Planctomycetes/Pirellulales/Pirellulaceae	0	0	7
1469	GGGAATATTGGACAATGGGGGCAACCCTGATCCAGCCATGCCGCGTGAGTGATGAAGGCCTTCGGGTTGTAAAGCTCTTTCGCTAGTGAAGATAATGACTGTAACTAGAGAAGAAGCTCCGGCTAACTTCG	Bacteria/Proteobacteria/Alphaproteobacteria	0	0	7
1470	GAATATTGCGCAATGGCCGCAAGGCTGACGCAGCGACGCCGTGTGTGGGATGAAGGCCCTCGGGTCGTAAACCACTGTCGGGGGGGACGAATACTCGGCCTCGAATAGGGGACCGAGGGTGACGGTACCCCCAGAGGAAGCACCGGCTAACT	Bacteria/Gemmatimonadota/Gemmatimonadetes/Gemmatimonadales/Gemmatimonadaceae	0	0	7
1471	GAATATTGGACAATGGGGGCAACCCTGATCCAGCAATGCCGCGTGTGTGAAGAAGGCCTGAGGGTTGTAAAGCACTTTCAATTGGGAAGAAAAGCTTAGAGTTAATACCTCTGAGTCTTGACGTTACCTTTAGAAGAAGCACCGGCTAAAT	Bacteria/Proteobacteria/Gammaproteobacteria	0	0	7
1472	GAGGCTTCCGCAATGGGGGAAACCCTGACGGAGCGACGCCGCGTGAGGGATGAAGGCTTTCGGGTCGTAAACCTCTTTCAGGTGGGAAGAAAGGTACGAGGGTAAATAATGCTCGTGCTGTGACGGTACCACCAGAAGAAGCTCCGGCTAACT	Bacteria	6	0	0
1473	GAATATTGGTCAATGGGGGCAACCCTGAACCAGCCATGCCGCGTGGAGGAAGACGGCTTTCTGAGTTGTAAACTCCTTTTATATGGGAAGAAATAATCCTTGCGAGGATAGATGACGGTACCATACGAATAAGCACCGGCTAACT	Bacteria/Bacteroidota/Bacteroidia/Cytophagales	6	0	0
1474	GAATCTTGCTCAATGGGCGAAAGCCTGAAGCAGCGACGCCGCGTGTGGGAAGAAGGTCTTCGGATTGTAAACCACTTTCAGGAGGGAAGAAGCGAAAGTGACGGTACCTCCAGAAGAAGGCCCGGCCAACT	Bacteria/Actinobacteriota/Actinobacteria/Euzebyales/Euzebyaceae	6	0	0
1475	GAATATTGGACAATGGGGGCAACCCTGATCCAGCAATGCCGCGTGTGTGAAGAAGGCCTGAGGGTTGTAAAGCACTTTCAGTAGGGAGGAGGGTTATTAGTTTAAGAGATAAATAACTGGACGTTACCTACAGAAGAAGCACCGGCTAACT	Bacteria/Proteobacteria/Gammaproteobacteria/Legionellales/Legionellaceae/Legionella	6	0	0
1476	GAATATTGGACAATGGGCGCAAGCCTGATCCAGCAATGCCGCGTGTGTGAAGAAGGCCTGCGGGTTGTAAAGCACTTTTATTAGGAAAGAAAAGTCTGAGGTTAATAACCTTCAGACCGTGACGGTACCTAAAGAATAAGCACCGGCTAACT	Bacteria/Proteobacteria/Gammaproteobacteria/Gammaproteobacteria_Incertae_Sedis/Unknown_Family	6	0	0
1477	GAATATTGCGCAATGGGGGAAACCCTGACGCAGCAACGCCGCGTGAGCGAAGAAGGCCTTCGGGTTGTAAAGCTCTTTTGTTAGGGAAGAAAAAAATGACGGTACCTAATGAATAAGCACCGGCTAACT	Bacteria/Firmicutes	6	0	0
1478	GAATATTGGTCAATGGGCGCGAGCCTGAACCAGCCATCCCGCGTGCAGGATGACGGCCCTATGGGTTGTAAACTGCTTTTCTATGCCAAGAAACGCCGCTACGTGTAGTGGTTTGCCGGTAGCATAGGAATAAGCATCGGCTAACT	Bacteria/Bacteroidota/Bacteroidia/Bacteroidales/Prolixibacteraceae/Draconibacterium	6	0	0
1479	GAATCTTCCGCAATGGACGAAAGTCTGACGGAGCAACGCCGCGTGAGCGAGGAAGGTCTTCGGATCGTAAAGCTCTGTTGCCAGGGAAGAAAACTTGGGAGAGTAACTGCTCTTGAGGTGACGGTACCTGAGAAGAAAGCCCCGGCTAACT	Bacteria/Firmicutes/Bacilli/Paenibacillales/Paenibacillaceae/Ammoniibacillus	6	0	0
1480	GAATATTGGACAATGGAGGAAACTCTGATCCAGCCATCCCGCGTGCAGGAAGACGGTCCTCTGGATTGTAAACTGCTTTTATATGGGAAGAAACCCTGGGATTTATCCTGGGCTGACGGTACCATAAGAATAAGCACCGGCTAACT	Bacteria/Bacteroidota/Bacteroidia/Chitinophagales	6	0	0
1481	GAATATTGGACAATGGGTGAGAGCCTGATCCAGCCATCCCGCGTGCAGGAAGACGGCCCTATGGGTTGTAAACTGCTTTTATACAGGAATAAACCACCTTTCGTGAAGGGTGTTGAAGGTACTGTATGAATAAGCACCGGCTAACT	Bacteria/Bacteroidota/Bacteroidia/Flavobacteriales/Weeksellaceae/Moheibacter	6	0	0
1482	GAATTTTGGACAATGGGGGAAACCCTGATCCAGCCATGCCGCGTGCAGGATGAAGGCCTTCGGGTTGTAAACTGCTTTTGTACAGAACGAAAAGGTCTCGGTTAATACCTGGGGCCCATGACGGTACTGTAAGAATAAGCACCGGCTAACT	Bacteria/Proteobacteria/Gammaproteobacteria/Burkholderiales/Comamonadaceae	6	0	0
1483	GAATATTGGACAATGGGCGCAAGCCTGATCCAGCCATGCCGCGTGAAGGAAGACTGCCCTATGGGTTGTAAACTTCTTTTATACAGGAAGAAACCTCTGGATTTATCCGGAGCTGACATTACTGTAAGAATAAGCATCGGCTAACT	Bacteria/Bacteroidota/Bacteroidia/Flavobacteriales/Flavobacteriaceae	6	0	0
1484	GAATTTTGCGCAATGGGGGAAACCCTGACGCAGCAACGCCGCGTGAGTGATGAAGGCTTTCGGGTCGTAAAGCTCTGTCGAGTGGGAAGAAAAACCAGATGCCAATAGTATCTGGGACTGACGGTACCACTGAAGGAAGCACCGGCTAACT	Bacteria/Desulfobacterota/Desulfobacteria/Desulfobacterales/Desulfosarcinaceae/LCP-80	6	0	0
1485	GAATATTGGTCAATGGGCGCAAGCCTGAACCAGCCAAGTAGCGTGAAGGAAGACTGCCCTATGGGTTGTAAACTTCTTTTGTATGGGGGTAAAGTGAGATACGTGTATCTTATTGCAAGTACCATACGAATAAGGATCGGCTAACT	Bacteria/Bacteroidota/Bacteroidia/Bacteroidales	6	0	0
1486	GAATTTTGCGCAATGGGCGAAAGCCTGACGCAGCAACGCCGCGTGGAGGATGAAGGTCCTCGGATCGTAAACTCCTGTCAGGGGGGAAGAAAGCCTTAACCGGTTTGACTGTACCCCTTGAGGAAGCCACGGCTAACT	Bacteria/Acidobacteriota/Subgroup_18	6	0	0
1487	GAATATTGGTCAATGGGCGAGAGCCTGAACCAGCCAAGTCGCGTGAGGGAAGACGGTCCTATGGATTGTAAACCTCTTTTGCCGGGGAGCAAAGAGCGGCACGTGTGCCGCGCCGAGAGTACCCGGAGAAAAAGCATCGGCTAACT	Bacteria/Bacteroidota/Bacteroidia/Bacteroidales/Muribaculaceae	6	0	0
1488	GAATATTGCGCAATGGGGGAAACCCTGACGCAGCAATGCCATGTGAGGGAGGAAGGGTTTCGGCTCGTAAACCTCTGTCAGATAGGAAGAACGGCATAGGTGGTAATATCGCTTATGTTTGACGGTACTATCAAAGGAAGCACCGGCTAACT	Bacteria	6	0	0
1489	GGAATATTGGACAACGGGGGAAACCCTGATCCAGCAACGCCGCGTGAAGGAAGAAGGTCTTCGGATTGTAAACTTATGTTGTCGGGGACGAAGAAAGACGGTACCCGACGAGGAAGCCCCGGCTAACTAC	Bacteria/Firmicutes/Clostridia	6	0	0
1490	GAATCTTCCGCAATGGGCGAAAGCCTGACGGAGCGACACCGCGTGCAGGATGAAGGCCCTAGGGTTGTAAACTGCTGTCACACTCTAGGAACGGCGTACGGTGAACAGTCGTGCGCTTGACCAAGGTGAAAGGAAGCACCGGCTAACT	Bacteria/Planctomycetota/OM190	6	0	0
1491	GAGGCTTTGGCAATGGGGGAAACCCTGACCAAGCGACGCCGCGTGGGTGATGAAGGATTTCGGTTCGTAAAGCCCTGTCATGGGAGAAGAAAAGCTACCGGGATAATACCCCGGTGGTTTGACGGTATCCCAGGAGGAAGCTCCGGCAAACT	Bacteria/Latescibacterota	6	0	0
1492	GAATCTTGGTCAATGGGCGCAAGCCTGAACCAGCGATGCCGCGTGTGTGAAGAAGGCCCTAGGGTTGTAAAGCACTTTCAGCAGTGAAGAAACCCCGGTGGTTAATACCTGCCGGTTTTGACGTTAACTGCAGAAGAAGCACCGGCTAACT	Bacteria/Proteobacteria/Gammaproteobacteria/KI89A_clade	6	0	0
1493	GAATATTGGTCAATGGGCGAAAGCCTGAACCAGCCAATCCGCGTGCAGGATGACGGCCCTATGGGTTGTAAACTGCTTTTGTATGGGAAGAACTCCATGACGTGTCATGGGCTGACGGTACCATACGAATAAGCATCGGCTAACT	Bacteria/Bacteroidota/Bacteroidia	6	0	0
1494	GAATATTGGTCAATGGAGGCAACTCTGAACCAGCCATGCCGCGTGCAGGAAGACAGCCCTATGGGTCGTAAACTGCTTTTATCCGGGAATAAACCTTTCTACGTGTAGAGAGCTGAATGTACTGGAAGAATAAGGATCGGCTAACT	Bacteria/Bacteroidota/Bacteroidia/Sphingobacteriales/Sphingobacteriaceae/Pedobacter	6	0	0
1495	GGATATTGCGCAATGGGGGCAACCCTGACGCAGCAACGCCGCGTGAAGGATGAAGGTTTTCGGATTGTAAACCTCTGTTTTCGGTGACGAACAAATGACGGTAACCGAGTAGGAAGCCACGGCTAACTA	Bacteria/Firmicutes/Clostridia/Oscillospirales	6	0	0
1496	GAATATTGCGCAATGGTCGAAAGACTGACGCAGCGACGCCGCGTGTGGGAGGAAGCCTTTCGGGGTGTAAACCACTGTCAGGGGGGAAGAATCCCGGGTATTCGAATAGGGTGCCCGATTGACGGTACCTCCAGAGGAAGCGCCGGCTAACT	Bacteria/Gemmatimonadota/BD2-11_terrestrial_group	6	0	0
1497	GAATATTGGACAATGGGGGCAACCCTGATCCAGCAATGCCGCGTGTGTGAAGAAGGCCTGAGGGTTGTAAAGCACTTTCAGTGGGGAGGAGGATTGGCAGGTTAAGAGCTAGTCAGTTGGACGTTACCCACAGAAGAAGCACCGGCTAACT	Bacteria/Proteobacteria/Gammaproteobacteria/Legionellales/Legionellaceae/Legionella	6	0	0
1498	GAATTTTGGTCAATGGCCGAAAGGCTGAACCAGCGACGCCGCGTGCGGGAGGAAGCCCCTCGGGGTGTAAACCGCTGTCAGGGGGGACGAAACCGGGAAGGTCGAATACGCCTTCCCTTTGACGGTACCCTCGAAGGAAGCGCCGGCTAACT	Bacteria	6	0	0
1499	GAATATTGGTCAATGGGCGAGAGCCTGAACCAGCCAAGTAGCGTGCAGGAAGACGGCCCTATGGGTTGTAAACTGCTTTTGTGCGGGAATAAAGCGGGTCACGTGTGGCCCTTTGCATGTACCGTACGAATAAGGACCGGCTAATT	Bacteria/Bacteroidota/Bacteroidia/Bacteroidales/Prevotellaceae	6	0	0
1500	GAATTTTGGACAATGGGCGAAAGCCTGATCCAGCCATTCCGCGTGAGTGAAGAAGGCCTTCGGGTTGTAAAGCTCTTTCGGCAGGAAAGAAATTGCCGTTTCTAATACAAGCGGTAGATGACGGTACCTGAAGAGGAAGCACCGGCTAACT	Bacteria/Proteobacteria/Gammaproteobacteria/Burkholderiales	6	0	0
1501	GAATATTGGTCAATGGGCGGAAGCCTGAACCAGCCATGCCGCGTGCAGGAAGACGGCCCTACGGGTTGTAAACTGCTTTTACAGGGGAATAAACCTCGGTACGTGTACCGAGCTGAATGTACTCTGAGAATAAGGATCGGCTAACT	Bacteria/Bacteroidota/Bacteroidia/Sphingobacteriales/Sphingobacteriaceae/Mucilaginibacter	6	0	0
1502	GAATATTGGTCAATGGACGAGAGTCTGAACCAGCCAAGTAGCGTGCAGGATGACGGCCCTATGGGTTGTAAACTGCTTTTGCGCGGGGATAACACCCTCCACGTGCTGGAGGTCTGCAGGTACCGCGCGAATAAGGACCGGCTAATT	Bacteria/Bacteroidota/Bacteroidia/Bacteroidales/Prevotellaceae/Prevotella	6	0	0
1503	GGGAATATTGCACAATGGGGGGAACCCTGATGCAGCAATGCCGCGTGGGTGAAGAAGCACTCCGGTGCGTAAAGCCCTGTCAGCAGGGAAGAAAATGACAGTACCTGGACAAGAAGCCCCGGCTAACTACG	Bacteria/Firmicutes/Clostridia/Lachnospirales/Lachnospiraceae/Lachnospiraceae_UCG-001	6	0	0
1504	GAATATTGGTCAATGGGCGAAAGCCTGAACCAGCCATGCCGCGTGCAGGAAGACGGCCTTCTGGGTTGTAAACTGCTTTTATTAGAGAACAAAGAGGTCATGCGTGACCAGTTGAGTGTATCTAATGAATAAGCACCGGCTAACT	Bacteria/Bacteroidota/Bacteroidia/Cytophagales/Cyclobacteriaceae	6	0	0
1505	GAATATTGGTCAATGGACGAGAGTCTGAACCAGCCAAGTAGCGTGAAGGATGAAGGTTCTATGGATTGTAAACTTCTTTTATACGGGAATAAAGTTAGCCACGTGTGGTTTTTTGCATGTACCGTATGAATAAGGATCGGCTAACT	Bacteria/Bacteroidota/Bacteroidia/Bacteroidales/Bacteroidaceae/Bacteroides	6	0	0
1506	GAATATTGGTCAATGGGCGCAAGCCTGAACCAGCCATGCCGCGTGCAGGAAGACTGCCCTATGGGTTGTAAACTGCTTTTATACAGGAAGAAACACTCCCACGTGTGGGGGCTTGACGGTACTGTAAGAATAAGGATCGGCTAACT	Bacteria/Bacteroidota/Bacteroidia/Flavobacteriales/Flavobacteriaceae	6	0	0
1507	GAATTTTGGACAATGGGCGCAAGCCTGATCCAGCCATTCCGCGTGAGTGAAGAAGGCCTTCGGGTTGTAAAGCTCTTTCAGACGGGAAGAAATGTCACGCTCTAACATAGCGTGTTGATGACGGTACCGTCAGAAGAAGCACCGGCTAACT	Bacteria/Proteobacteria/Gammaproteobacteria/Burkholderiales	6	0	0
1508	GAATCTTGGGCAATGGGCGAAAGCCTGACCCAGCGATGCCGCGTGTGTGAAGAAGGCCTTAGGGTTGTAAAGCACTTTCAGTAGCGAAGAAAAGCCTGGGGCTAATATCCCCGGGTCTTGACGTTAACTACAGAAGAAGTACCGGCTAACT	Bacteria/Proteobacteria/Gammaproteobacteria/KI89A_clade	6	0	0
1509	GAATATTGGACAATGGACGGAAGTCTGATCCAGCCATCCCGCGTGCAGGATGACGGCCCTATGGGTTGTAAACTGCTTTTGCGAATAAAGAAACGCTGATATTTATGTCAGCCTGACGGTAATTCGAGAATAAGCACCGGCTAACT	Bacteria/Bacteroidota/Bacteroidia	6	0	0
1510	GAATATTGGTCAATGGACGCAAGTCTGAACCAGCCAAGTAGCGTGCAGGATGACGGCCCTCCGGGTTGTAAACTGCTTTTAGTTGGGAATAAAGTGCAGCTCGTGAGCTGTTTTGTATGTACCATCAGAAAAAGGACCGGCTAATT	Bacteria/Bacteroidota/Bacteroidia/Bacteroidales/Prevotellaceae/Alloprevotella	0	6	0
1511	GGGAATTTTCCACAATGGGCGAAAGCCTGATGGAGCAACGCCGCGTGCAGGATGAATGCCTTAGGGTTGTAAACTGCTTTTATATGTGACGAATATGACGGTAGCATATGAATAAGGATCGGCTAACTCCG	Bacteria/Patescibacteria/Saccharimonadia/Saccharimonadales/LWQ8	0	6	0
1512	GAATATTGGACAATGGGTTAGCGCCTGATCCAGCCATCCCGCGTGCAGGATGACGGCCCTATGGGTTGTAAACTGCTTTTATACTTAAATAAACCTACTTACGTGCTAAGTAGCTGAAGGTAAAGTATGAATAAGCACCGACTAACT	Bacteria/Bacteroidota/Bacteroidia/Flavobacteriales/Weeksellaceae	0	6	0
1513	GAATATTGGACAATGGGCGAAAGCCTGATCCAGCGGCGCCGCGTGGGTGAAGAAGGCCTGCGGGTTGTAAAGCCCTTTCGGTAGGGACGAAAGCTTCCGACCTAACACGTCGGGAGGTTGACTTAACCTACAGAAGAAGCACCGGCTAACT	Bacteria/Proteobacteria/Gammaproteobacteria/Steroidobacterales/Steroidobacteraceae	0	6	0
1514	GAATATTGGGCAATGGGCGAAAGCCTGACCCAGCAACGCCGCGTGAAGGATGAAAGTCGTAAGATTGTAAACTTCTTTTCAGAGGGACGAACAGTCAGGTTTCGCAAGGGGCCTGATTTGACTGTACCTCTGGAATAAGCCCCGGCTAACT	Bacteria	0	6	0
1515	GAATATTGGACAATGGGCGCAAGCCTGATCCAGCCATCCCGCGTGCAGGAAGAATGCCCTCAGGGTTGTAAACTGCTTTTGTATGGGAAGAAACCCCGTGATTTATCACGGGCTGACGGTACCATAAGAATAAGCACCGGCTAACT	Bacteria/Bacteroidota/Bacteroidia/Chitinophagales/Saprospiraceae	0	6	0
1516	GAATCTTCCGCAATGGGCGAAAGCCTGACGGAGCAACGCCGCGTGAGTGAAGAAGGTCTTCGGATTGTAAAGCTCTGTTGTACATGACGAATGTGCGGGATGTGAATAATGTTCCGTAATGACGGTAGTGTACGAGGAAGCCACGGCTAACT	Bacteria/Firmicutes/Negativicutes	0	6	0
1517	GGAATATTGGACAATGGGCGAAAGCCTGATCCAGCAATATCGCGTGAGTGAAGAAGGCTATTTTGGCTGTAAAGCTCTTTCGTCGAGGAAGATAATGACGGTACTCGAAGAAGAAGCCCCGGCTAACTCC	Bacteria/Proteobacteria/Alphaproteobacteria/Rickettsiales	0	6	0
1518	GGGAATATTGCGCAATGGGGGAAACCCTGACGCAGCGACGCCGCGTGAGTGATGAAGGCCTTAGGGTCGTAAAGCTCTGTCGTGGGGGAAGATAATGACGGTACCCCACAAGAAAGGACCGGCTAACTTCG	Bacteria	0	6	0
1519	GAATATTGGACAATGGGGGAAACCCTGATCCAGCAATGCCGCGTGGGTGAAGAAGGCTCGCGGGTTGTAAAGCCCTTTCAGTAGCGAGGAAAAGCTGAAGGTTAATACCCTTCAGTCTTGACGTTAACTACAGAAGAAGCACCGGCTAACT	Bacteria/Proteobacteria/Gammaproteobacteria/Ectothiorhodospirales/Ectothiorhodospiraceae/Thiogranum	0	6	0
1520	GAATATTGGGCAATGGACGAAAGTCTGACCCAGCCATGCCGCGTGCAGGATGACGGCCCTACGGGTTGTAAACTGCTTTTATATGGGAAGAAACCCCTGAATTCTTTCAGGGCTGACGGTACCATACGAATAAGGATCGGCTAACT	Bacteria/Bacteroidota/Bacteroidia/Flavobacteriales/Cryomorphaceae	0	6	0
1521	GAATATTGGGCAATGGAGGAAACTCTGACCCAGCGACGCCGCGTGCGGGATGAAGGCCTTCGGGTTGTAAACCGCTTTCAGTAGGGAAGAAGCGAAAGTGACGGTACCTACAAAAGAAGCACCGGCTAACT	Bacteria/Actinobacteriota/Actinobacteria/Frankiales/Sporichthyaceae/hgcI_clade	0	6	0
1522	GAATATTGGACAATGGGGGCAACCCTGATCCAGCGATGCCGCGTGTGTGAAGAAGGCCTGAGGGTTGTAAAGCACTTTAGCTAGGGAGGAAAGTTTAGTATTGATAAGATACTGAATGTGACGTTACCTAGAGAATAAGCACCGGCTAACT	Bacteria/Proteobacteria/Gammaproteobacteria	0	6	0
1523	GAATTTTCCGCAATGGGCGAAAGCCTGACGGAGCAATGCCGCGTGGAGGTAGAAGGCCCACGGGTCGTGAACTTCTTTTCCCGGAGAAGAAGCAATGACGGTATCTGGGGAATAAGCATCGGCTAACTC	Bacteria/Cyanobacteria/Cyanobacteriia/Chloroplast	0	6	0
1524	GGGAATATTGCACAATGGGGGAAACCCTGATGCAGCAACGCCGCGTGAGTGATGAAGGTTTTCGGATCGTAAAGCTCTGTCTTTGGGGAAGATAATGACGGTACCCAAGGAGGAAGCCGCGGCTAACTACG	Bacteria/Firmicutes/Clostridia/Clostridiales/Clostridiaceae/Clostridium_sensu_stricto_1	0	6	0
1525	GAATATTGGACAATGGACGCAAGTCTGATCCAGCCATGCCGCGTGCAGGAAGACTGCCCTATGGGTTGTAAACTGCTTTTATATAGGAAGAAACCCCTTAACGTGTTGAGGGCTGACGGTACTATAAGAATAAGGACCGGCTAACT	Bacteria/Bacteroidota/Bacteroidia/Flavobacteriales/Flavobacteriaceae	0	6	0
1526	GAATATTGCGCAATGGGCGGAAGCCTGACGCAGCCATGCCGCGTGTGTGAAGAAGGCCTTCGGGTTGTAAAGCACTTTCAATGGGGAAGAAAGGTTGCCGGTTAATACCCGGTAGCTGTGACATTACCTTTAGAAGAAGCACCGGCTAACT	Bacteria/Proteobacteria/Gammaproteobacteria/Cellvibrionales/Halieaceae/Haliea	0	6	0
1527	GAATATTGGACAATGGAGGCAACTCTGATCCAGCCATCCCGCGTGCAGGAAGAAGGTCCTCTGGATTGTAAACTGCTTTTATATGGGAAGAAACCCTGAGATTTATCTTAGGCTGACGGTACCATAAGAATAAGCACCGGCTAACT	Bacteria/Bacteroidota/Bacteroidia	0	6	0
1528	GAATATTGGTCAATGGACGGAAGTCTGAACCAGCCATGCCGCGTGCAGGAAGACGGCTCTATGAGTTGTAAACTGCTTTTGTACAAGGGTAAACCTGAATACGTGTATTCAGCTGAAAGTATTGTACGAATAAGGATCGGCTAACT	Bacteria/Bacteroidota/Bacteroidia/Bacteroidales/Rikenellaceae/Alistipes	0	6	0
1529	GAATCTTCCGCAATGGGCGAAAGCCTGACGGAGCGACGCCGCGTGGACGATGAAGGCCTTCGGGTTGTAAAGTCCTTTCGCGCAGGAGGAATCGCGGGGTGTTAATACCACCTCGCTTGACGTTACTGTGTAAAGAAGCTCCGGCTAACT	Bacteria	0	0	6
1530	GAATCTTGCGCAATGGGCGAAAGCCTGACGCAGCGATGCCGCGTGAGCGATGAAGGCCTTCGGGTTGTAAAGCTCTGTGGATGGAGACGAATAAGTCGTGGTTAATACCCACGATGATGACGGTATCCATTTAGCAAGCACCGGCTAACT	Bacteria/Myxococcota/Polyangia/Polyangiales/BIrii41	0	0	6
1531	GAATTTTGCGCAATGGGGGAAACCCTGACGCAGCAACGCCGCGTGAAGGATGAAGGCCTTTGGGTCGTAAACTTCTGTCAGAGGGGAAGAAATGCCCGCAAGGGAGCTGACGGTACCCTCAAAGGAAGCACCGGCTAACT	Bacteria/Desulfobacterota/Desulfuromonadia/Desulfuromonadia_or/Geopsychrobacteraceae/Pelobacter	0	0	6
1532	GAATATTGGACAATGGGTGCAAGCCTGATCCAGCCATCCCGCGTGCAGGATGACGGCCCTATGGGTTGTAAACTGCTTTTATACTTAAATAAACCTAGTCACGAGTTGATTAGCTGAAGGTAAAGTATGAATAAGCACCGGCTAACT	Bacteria/Bacteroidota/Bacteroidia/Flavobacteriales/Weeksellaceae/Weeksella	0	0	6
1533	GAATATTGCGCAATGGGCGAAAGCCTGACGCAGCAACGCCGCGTGGAGGATGAAAGTCTTCGGATTGTAAACTCCTGTCAGGGGGGACGAAAAGATACCTGCAAATAGTTGGTATCCGTGACGGTACCCCCGGAGGAAGCCCCGGCTAACT	Bacteria	0	0	6
1534	GGAATATTGCACAATGGGGGAAACCCTGATGCAGCAACGCCGCGTGAAGGAAGACGGTCTTCGGATTGTAAACTTTTGTTCTTGGTGAAGAATAATGACGGTAGCCAAGGAGGAAGCCACGGCTAACTAC	Bacteria/Firmicutes/Clostridia/Oscillospirales	0	0	6
1535	GAATATTGCGCAATGGGGGAAACCCTGACGCAGCCACGCCGCGTGGTGGATGACACCCCTATGGGGCGTAAACACCTTTTGTGAGAGAAGAAGGCTCTGGTCGCCAGAGTCAGACGGTACCTCACGAATAAGCACCGGCTAACT	Bacteria/Bacteroidota/Rhodothermia/Rhodothermales/Rhodothermaceae	0	0	6
1536	GAATTTTGCGCAATGGGGGGAACCCTGACGCAGCAACGCCGCGTGAGTGAAGAAGGCTTTCGGGTCGTAAAGCTCTGTCAAATGGGAAAAAGGCCTTTGGTTTAATAGGCTGAAGGATTGATGGTACCATTGGAGGAAGCACCGGCTAACT	Bacteria/Desulfobacterota/Desulfobacteria/Desulfatiglandales/Desulfatiglandaceae/Desulfatiglans	0	0	6
1537	GAATATTGGTCAATGGGCGAAAGCCTGAACCAGCCATGCCGCGTGCAGGATGAATGCCCTACGGGTTGTAAACTGCTTTTATTTGGGAAGAAACCCCCCTACGTGTAGGGGGCTGACGGTACCAAACGAATAAGGACCGGCTAACT	Bacteria/Bacteroidota/Bacteroidia/Flavobacteriales/Crocinitomicaceae	0	0	6
1538	GGATATTGCACAATCAGCGAAAGCTGGATGCAGCGACGCCGCGTGGGCGATGAAGGCCTTCGGGTTGTAAAGCCCTTTTCTGGGGGAAGAGACAAGGACGGTACCCCAGGAATAAGTCCCGGCTAACTA	Bacteria/Chloroflexi/Anaerolineae/SBR1031	0	0	6
1539	GAATATTGCACAATGGGGGAAACCCTGATGCAGCAATGCCACGTGAGTGAGGAAGGCCTTCGGGTTGTAAAGCTCTGTCCTAAGGGAAGAATGGCCATGTCGCTAATATCGGCATGGTTTGACGGTACCTTAGAAGAAAGCACCGGCTAATT	Bacteria	0	0	6
1540	GAATATTGGTCAATGGGCGCAAGCCTGAACCAGCCATCCCGCGTGCAGGAAGACGGCCCTATGGGTTGTAAACTGCTTTTCCAGGGGGAGAAATATACGTACGTGTTGCGTATTTGACGGTACCCTGGGAATAAGCATCGGCTAACT	Bacteria/Bacteroidota/Bacteroidia/Bacteroidales/Bacteroidetes_vadinHA17	0	0	6
1541	GAATATTGGACAATGGAGGAAACTCTGATCCAGCCATGCCGCGTGCAGGATGACGGTCCTATGGATTGTAAACTGCTTTTATTAGGGAAGAAACTTTCGGATTCATCCGGAACTGACGGTACCTAAAGAATAAGCACCGGCTAACT	Bacteria/Bacteroidota/Bacteroidia/Chitinophagales	0	0	6
1542	GAATATTGGTCAATGGGGGCAACCCTGAACCAGCCATGCCGCGTGGAGGAAGACGGCTTTCTGAGTTGTAAACTCCTTTTATACGGGAAGAAATAATCTTTGCGAAGATAGATGACTGTACCGTAAGAATAAGCACCGGCTAACT	Bacteria/Bacteroidota/Bacteroidia/Cytophagales	0	0	6
1543	GAATATTGCGCAATGGAGGAAACTCTGACGCAGCAACGCCGCGTGGGTGAAGAAGGGTTTCGGCTCGTAAAGCCCTGTCCTGGGGAAAGAAAAGCGTCGGTTAATATCCGGCGTCTTAGACGGTACCCCAGAAGAAAGCACCGGCTAACT	Bacteria/Desulfobacterota	0	0	6
1544	GAATTTTGGTCAATGGCCGCAAGGCTGAACCAGCGACGCCGCGTGCGGGAGGAAGCCCCTCGGGGTGTAAACCGCTGTCGGGGGGGACGAAACAGGGAGGGCTGAACACGCTCTCCCCTTGACGGTACCCCCGGAGGAAGCGCCGGCTAACT	Bacteria	0	0	6
1545	GAATATTGGGCAATGGGCGCAAGCCTGACCCAGCCACGCCGCGTGAGTGATGAAGGCCCTCGGGTCGTAAAGCTCTGTGGAGAGAGACGAAGAAGGGTACGTTAATAGCGTGCTCGGTGACGGTATCTCTTTAGCAAGCACCGGCTAACT	Bacteria/Myxococcota/Polyangia/Haliangiales/Haliangiaceae/Haliangium	0	0	6
1546	GAATATTGCACAATGGGCGCAAGCCTGATGCAGCAACGCCGCGTGCGGGATGACGGCCTTCGGGTTGTAAACCGCTTTCAGCGCAGACGAAGCGAAAGTGACGGTATGCGCAGAAGAAGCACCGGCCAACT	Bacteria/Actinobacteriota/Actinobacteria/Propionibacteriales/Propionibacteriaceae/Luteococcus	0	0	6
1547	GAATCTTCCGCAATGGACGAAAGTCTGACGGAGCGACGCCGCGTGGAGGAAGAAGGCCCTCGGGTTGTAAACTCCTGTCAGAGCTTATGAACCCCTGGTGGTTAATACCCATCAGGCTGACAAAGGGCTCAAAGGAAGCCACAGCTAACT	Bacteria/Planctomycetota/OM190	0	0	6
1548	GAAATTTGCACAATCGTCGAAAGACGGATGCAGCGACACCACGTGGAGGATGAAGCCCTTCGGGGTGTAAACTCCTGTCAGGAGGGAAGAAGGCGCGAGTGTTAATACCGCTCGTTGCTTGACGGTACCTTCAGAGGAAGCTCCGGCTAACT	Bacteria/PAUC34f	0	0	6
1549	GAATATTGGACAATGGGCGGAAGCCTGATCCAGCCATGCCGCGTGCAGGAAGACGGCCCTATGGGTTGTAAACTGCTTTTATTTGGGAATAACCACCTTCACGTGTGAAGGCCTGAATGTACCAAATGAATAAGCACCGGCTAACT	Bacteria/Bacteroidota/Bacteroidia/Flavobacteriales/Crocinitomicaceae	0	0	6
1550	GGGAATATTGGGCAATGGGCGCAAGCCTGACCCAGCCATGCCGCGTGGGTGAAGAAGGTCTTAGGATTGTAAAGCCCTTTCAGCAGGGAAGATGATGACGGTACCTGCAGAAGAAGCCCCGGCTAACTCCG	Bacteria/Proteobacteria/Alphaproteobacteria/Acetobacterales/Acetobacteraceae	0	0	6
1551	GAATATTGGACAATGGGGGAAACCCTGATCCAGCGATGCCGCGTGTGTGAAGAAGGCCTGAGGGTTGTAAAGCACTTTTATTAGGGAGGAAGTCTAGTCGTTTAAGAGATAGCTAGATTGACGTTACCTAATGAATAAGCACCGGCTAACT	Bacteria/Proteobacteria/Gammaproteobacteria	0	0	6
1552	GAATATTGGGCAATGGGCGAAAGCCTGACCCAGCCACGCCGCGTGCAGGATGACACCCCTATGGGGCGTAAACTGCTTTTGTACGAGAAGAACCCTTCCGATTCGTCGGGAGCTGACGGTACCGTACGAATAAGGACCGGCTAACT	Bacteria/Bacteroidota/Rhodothermia/Rhodothermales/Rhodothermaceae	0	0	6
1553	GAATATTGGACAATGGGCGGAAGCCTGATCCAGCCATGCCGCGTGTGTGAAGAAGGCCTTAGGGTTGTAAAGCACTTTCAGGGGTGAGGAAGGGTAGCTAGTTAATACCTAGTTATCTTGACGTTAGCCCCAGAAGAAGCACCGGCTAACT	Bacteria/Proteobacteria/Gammaproteobacteria/Oceanospirillales/Marinomonadaceae/Marinomonas	0	0	6
1554	GAATATTGGACAATGGACGAAAGTCTGATCCAGCCATGCCGCGTGCAGGATGACAGCCCTATGGGTCGTAAACTGCTTTTATATAGGAAGAAACCCACGCTCGTGAGCGTGGCTGACGGTACTATAAGAATAAGGATCGGCTAACT	Bacteria/Bacteroidota/Bacteroidia/Flavobacteriales/Flavobacteriaceae	0	0	6
1555	GAATATTGGTCAATGGACGCAAGTCTGAACCAGCCATGCCGCGTGCAGGAAGACAGCCTTATGGGTTGTAAACTGCTTTTATACAGGAATAAACCCCTTCTCGTGAGGAGGGCTGAAGGTACTGTACGAATAAGCACCGGCTAACT	Bacteria/Bacteroidota/Bacteroidia/Bacteroidetes_VC2.1_Bac22	0	0	6
1556	GAATATTGCGCAATGCCTGAAAGGGTGACGCAGCGACGCCGCGTGGGCGATGAAGCTCTACGGAGTGTAAAGCCCTGTTAGCAGGGAAGAATAGCCATGTTTCGCAAGGGATGTGGTCTGACGGTACCTGCAAAGAAAGCTCCGGCTAACT	Bacteria/Calditrichota/Calditrichia/Calditrichales/Calditrichaceae/Calorithrix	0	0	6
1557	GAATATTGGACAGTGGGCGCAAGCCTGATCCAGCCATGCCGCGTGTGTGAAGAAGGCTCTAGGGTTGTAAAGCACTTTAAGCTGTGAGGAAGGCTTGATGGTTAATAGCCATTGAGATTGACGTTAGCAGCAGAATAAGCACCGGCTAACT	Bacteria/Proteobacteria/Gammaproteobacteria/Oceanospirillales	0	0	6
1558	GAATATTGGTCAATGGCCGGAAGGCTGAACCAGCCATCCCGCGTGCAGGATGACGGCCCTACGGGTTGTAAACTGCTTTTCTATGCCAAGAAACCCTGTTACGAGTAACAGGTTGCCGGTAGCATAGGAATAAGCATCGGCTAACT	Bacteria/Bacteroidota/Bacteroidia/Bacteroidales/Prolixibacteraceae	5	0	0
1559	GAATATTGGACAATGGGCGAAAGCCTGATCCAGCAACGCCGCGTGAGTGATGAAGGCCTTCGGGTTGTAAAGCTCTGTCAGTTGGGACGAAAAAACTCAATCTAATATATTGAGTCTTGACGGTACCTTCAAAGGAAGCACCGGCTAACT	Bacteria	5	0	0
1560	GGAATATTGCGCAATGGGCGAAAGCCTGACGCAGCAACGCCACGTGTGTGATGAAGGCCCTTGGGTCGTAAAGCACTGTTAGGAGGGAAGAATTTTGACGGTACCTCCAGAGAAAGCACCGGCTAACTCC	Bacteria/Desulfobacterota/Desulfuromonadia	5	0	0
1561	GAATATTGGACAATGGGCGGAAGCCTGATCCAGCCATGCCGCGTGCAGGAAGACGGCCCTATGGGTTGTAAACTGCTTTTAAACGGGAAGAATAAGACCTACGTGTAGGTTGATGACGGTACCGTAAGAATAAGGACCGGCTAACT	Bacteria/Bacteroidota/Bacteroidia/Flavobacteriales/Flavobacteriaceae/NS3a_marine_group	5	0	0
1562	GAATTTTGGACAATGGGCGAAAGCCTGATCCAGCGACGCCGCGTGAAGGATGAAGGTTTTCGGATCGTAAACTTCTTTTGGAGGGGACGAAAAAAATGACGGTACCCTCAGAATAAGCCACGGCTAACT	Bacteria/Elusimicrobiota	5	0	0
1563	GAATATTGCGCAATGGGGGAAACCCTGACGCAGCAACGCCGTGTGAGTGATGAAGGCTTTCGGGTCGTAAAGCTCTGTCAGAAGAGACGAAAGGGCAAAATGCTAATATCATTTTGTTTTGACGGTACCTTCAGAGGAAGCACCGGCTAACT	Bacteria/Desulfobacterota	5	0	0
1564	GAATTTTGCGCAATGGGGGAAACCCTGACGCAGCAACGCCGCGTGAGTGAAGAAGGCTTTCGGGTCGTAAAGCTCTGTTAAGTGGGAAAAAATCCTTCCGATCAATAGTCGGAAGGCCTGATGGTACCACTAGAGGAAGCACCGGCTAACT	Bacteria/Desulfobacterota/Desulfobacteria/Desulfatiglandales/Desulfatiglandaceae/Desulfatiglans	5	0	0
1565	GAATTTTGCGCAATGGGGGGCACCCTGACGCAGCAACGCCGTGTGAGTGACGACGCCTTTCGGGGTGTAAAGCTCTGTCAGCAGGGACGAAGCGCGATGGCGGAAGACGCTGTGGTGGTGACGGTACCTGTGGAGGAAGCCCCGGCTAACT	Bacteria/Modulibacteria/Moduliflexia/Moduliflexales/Moduliflexaceae	5	0	0
1566	GGAATTTTGCACAATGGGGGAAACCCTGATGCAGCGACGCCGCGTGACCGAAGAAGCCCTTCGGGGTGTAAAGGTCTTTTCTGAAGGATGAATTATGACAGTACTTCAGGAATAAGCCACGGCTAACCTC	Bacteria/Patescibacteria/Parcubacteria/GWA2-38-13b	5	0	0
1567	GAATATTGCGCAATGGGCGAAAGCCTGACGCAGCGACGCCGCGTGGGGGAGGAAGGCCCCAGGGTTGTAAACCCCTGTCAGGTGGGACGAACCCCGATACGTCGAACAGGCGTATCGATTGACGGTACCACCAGAGGAAGCTCCGGCTAACT	Bacteria/Gemmatimonadota/PAUC43f_marine_benthic_group	5	0	0
1568	GAATATTGGGCAATGGGCGAAAGCCTGACCCAGCGACGCCGCGTTGGGGAAGAAGGCCCTCGGGTTGTAAACCCATGTCAGGAGGAACGATGGGTTCGTGGGCTAATACCTCACGGACTTGACGGTACCTCCAGAGGAAGCCCCGGCTAACT	Bacteria	5	0	0
1569	GGGAATATTGGGCAATGGGGGAAACCCTGACCCAGCAACGCCGCGTGAAGGAAGAAGGTTTTCGGATCGTAAACTTCTATCCTTGGTGAAAATAGTGATGGTAGCCAAGAAGGAAGCCCCGGCTAACTACG	Bacteria/Firmicutes/Clostridia/Christensenellales/Christensenellaceae/Christensenellaceae_R-7_group	5	0	0
1570	GGGAATTTTGGGCAATGGGCGAAAGCCTGACCCAGCAACGCCGCGTGAAGGATGAAGTCCCTCGGGATGTAAACTTCGTAAGTATAGGAAGAATAAATGACGGTACTATACGTAAGCTCCGGCTAACTACG	Bacteria/Acidobacteriota/Blastocatellia/Blastocatellales/Blastocatellaceae	5	0	0
1571	GAATATTGCGCAATGGGCGAAAGCCTGACGCAGCGACGCCGCGTGGGGGATGAAGGTTTTCGAATTGTAAACCCCTTTCAGGAGGAAAGATAAGGTGGGTTACCACCTAGACGGTACCTCCAGAAGAAGCCACGGCTAACT	Bacteria/Nitrospirota/Nitrospiria/Nitrospirales/Nitrospiraceae/Nitrospira	5	0	0
1572	GAATATTGCGCAATGGGGGAAACCCTGACGCAGCAACGCCGCGTGGAGGATGAAGGCCTTCGGGTCGTAAACTCCTGTCAGGTGGGAAGAACAAGCCTCGGCCAATAACCGGGGCCCTTGACGGTACCACCAGAGGAAGCCCCGGCTAACT	Bacteria	5	0	0
1573	GAATATTGGACAATGGGGGAAACCCTGATCCAGCCATGCCGCGTGTGTGAAGAAGGCCCTAGGGTTGTAAAGCACTTTCAGTTGGGAAGAAAAGTTGAGGGTTAATACCCCTCAGCCTTGACATTACCTACAGAAGAAGCACCGGCAAACT	Bacteria/Proteobacteria/Gammaproteobacteria	5	0	0
1574	GAATTTTGGACAATGGGGGCAACCCTGATCCAGCCATGCCGCGTGCAGGATGAAGGTCTTCGGATTGTAAACTGCTTTTGTCAGGGACGAGTAGAAGACGGTACCTGACGAATAAGCCACGGCTAACTA	Bacteria/Proteobacteria	5	0	0
1575	GGAATATTGCACAATGGGCGAAAGCCTGATGCAGCAACGCCGCGTGTCCGATGAAGGCCTTCGGGTCGTAAAGGACTTTTCTGGCTGAAGAGGAAGGACAGTAGGCCAGGAATAAGCGTCGGCTAACTAC	Bacteria/Chloroflexi/Anaerolineae	5	0	0
1576	GAATATTGGACAATGGGTGAGAGCCTGATCCAGCCATCCCGCGTGAAGGATTAAGGACCTATGGTTTGTAAACTTCTTTTATACTAGAATAAACCTTACCACGTGTGGTAAGCTGAATGTATAGTATGAATAAGCACCGGCTAACT	Bacteria/Bacteroidota/Bacteroidia/Flavobacteriales/Weeksellaceae	5	0	0
1577	GAATATTGCGCAATGGGCGAAAGCCTGACGCAGCTACGCCGCGTGTGTGATGAAGGCCTTCGGGTTGTAAAGCACTGTCGTGAGGGAAGAAGCCCTGACGGCACCTCACAAGAAAGCACCGGCTAACTC	Bacteria/Bdellovibrionota/Bdellovibrionia/Bdellovibrionales/Bdellovibrionaceae/OM27_clade	5	0	0
1578	GAATATTGCGCAATGGAGGAAACTCTGACGCAGCCACGCCGCGTGAAGGATGACACCCCTATGGGGCGTAAACTTCTTTTATGAGAGAAGAAAACCTGACTCGGTCAGGCCTGACGGTATCTCATGAATAAGCACCGGCTAACT	Bacteria/Bacteroidota/Rhodothermia/Rhodothermales/Rhodothermaceae	5	0	0
1579	GAATATTGCGCAATGGGGGAAACCCTGACGCAGCAACGCCGCGTGAGTGAGGAAGGTCTTCGGATTGTAAAACTCTTTTGTTAGGGAAAAATGGTCACGTAACTAATAGCGCGTGATTTGATGGTACCTAAAGAATAAGCACCGGCTAACT	Bacteria/Bdellovibrionota/Bdellovibrionia/Bacteriovoracales/Bacteriovoracaceae/Peredibacter	5	0	0
1580	GAATATTGGGCAATGGGCGAAAGCCTGACCCAGCCATGCCGCGTGCAGGATGACTGCCCTATGGGTTGTAAACTGCTTTTTTACGGGAAGAAAGGTTCCTACGTGTAGGGATTTGACGGTACCGTAAGAATAAGCATCGGCTAACT	Bacteria/Bacteroidota/Bacteroidia/Bacteroidales/SB-5	5	0	0
1581	GAATATTGGTCAATGGACGCAAGTCTGAACCAGCCATGCCGCGTGAAGGATTAAGGTCCTCTGGATTGTAAACTTCTTTTATATGGGACGAAAAAAGGTCTTTCTAGACCCCTTGACGGTACCATATGAATAAGCACCGGCTAACT	Bacteria/Bacteroidota/Bacteroidia/Chitinophagales/Chitinophagaceae/Sediminibacterium	5	0	0
1582	GAATATTGCGCAATGGGGGCAACCCTGACGCAGCCATGCCGCGTGTGTGAAGAAGGCCCTAGGGTTGTAAAGCACTTTCAATTGGGAAGAAAAGCTGCAGGTTAATAACCTGTAGCCGTGACATTACCTTTAGAAGAAGCACCGGCTAACT	Bacteria/Proteobacteria/Gammaproteobacteria/Cellvibrionales/Halieaceae	5	0	0
1583	GGATTTTTCTCAATGGGGGAAACCCTGAAGGAGCGACGCCGCGTGAGGGATGAAGGTCTTCGGATTGTAAACCTCTGTCATCTGGGAACAATGCGCTCCGCCTAACACGTGGATCGTTGATAGTACCGGAAGAGGAAGCAGTGGCTAACT	Bacteria/Verrucomicrobiota/Verrucomicrobiae/S-BQ2-57_soil_group	5	0	0
1584	GAATCTTGCGCAATGGGCGAAAGCCTGACGCAGCAACGCCGCGTGAGCGAAGACGGCCTTCGGGTTGTAAAGCTCTGTCAGGAGGGACGAAGCCACTCGGGTGAACAGCCTAGAGGGTGACGGTACCTCCAGAGGAAGCCCCGGCTAACT	Bacteria/Actinobacteriota/Thermoleophilia/Gaiellales	5	0	0
1585	GAATATTGCGCAATGGGGGAAACCCTGACGCAGCAACGCCGCGTGAACGATGAAGGCTTTCGGGTCGTAAAGTTCTGTCAAGTGGGACGAAGGCTTACAGGTTAATAGCCTGTGAGATGACGGTACCTATAGAGGAAGCTCCGGCTAACT	Bacteria/Firmicutes/Desulfitobacteriia/Desulfitobacteriales	5	0	0
1586	GGGAATATTGCGCAATGGGGGAAACCCTGACGCAGCAACGCCGCGTGAAGGAAGAAGGCTTTCGGGTTGTAAACTTCTTTGATGAGGGAAGATAATGACGGTACCTCAAGAACAAGCCACGGCTAACTACG	Bacteria/Firmicutes/Clostridia/Clostridia_or/Hungateiclostridiaceae	5	0	0
1587	GAATTTTGGACAATGGGCGAAAGCCTGATCCAGCCATGCCGCGTGCGGGAAGAAGGCCTTCGGGTTGTAAACCGCTTTTGGCAGGAACGAAACGGCGCCGACTAACACTCGGCGTTAATGACGGTACCTGCAGAATAAGCACCGGCTAACT	Bacteria/Proteobacteria/Gammaproteobacteria/Burkholderiales/Sutterellaceae	5	0	0
1588	GGAATTTTGTGCAATGGGCGAAAGCCTGACACAGCGACGCCGCGTGGGGGATGAAGGTTTTCGGATTGTAAACCCCTTTTCTCAGGGATGAATAATGACAGTACCTGAGGAATAAGTCATGGCTAACTAC	Bacteria/Chloroflexi/Dehalococcoidia/661239	5	0	0
1589	GAATATTGGACAATGGGCGAAAGCCTGATCCAGCAATGCCGCGTGTGTGAAGAAGGCCCTCGGGTTGTAAAGCACTTTTATCAGGAACGAAATCTGTCCGGTTAATACCCGGATAGTCTGACGGTACCTGAGGAATAAGCACCGGCTAACT	Bacteria/Proteobacteria/Gammaproteobacteria/Xanthomonadales/Rhodanobacteraceae/Oleiagrimonas	5	0	0
1590	GAATATTGGTCAATGGGCGCAAGCCTGAACCAGCCATGCCGCGTGCAGGAAGACGGCCCTACGGGTTGTAAACTGCTTTTGTGCCAGAATAAACCCCCGATCGTGATCGGGGCTGAATGTATGGTAAGAATAAGGATCGGCTAACT	Bacteria/Bacteroidota/Bacteroidia/Sphingobacteriales/Sphingobacteriaceae	5	0	0
1591	CGCAAATTACCCAATCCCGACACGGGGAGGTAGTGACGAAAAATAACAATGCGGGACTCTTTCGAGGCCCCGCAATTGGAATGGGCACACTTTAGATCCTTGAGCGAGGATCGATTGGAGGGCAAGTCTG	Eukaryota/Mollusca/Bivalvia/Veneroida	5	0	0
1592	GAATATTGGTCAATGGAGGGAACTCTGAACCAGCCATGCCGCGTGTGTGAAGAATGCCCTTTGGGTTGTAAAGCACTTTTGTCTGGGAAGAATGGCAGATATTAATATCTGAGGAGACGGTACCAGAAGAATAAGCACCGGCTAACT	Bacteria/Bacteroidota/Bacteroidia/Chitinophagales/Saprospiraceae/Aureispira	5	0	0
1593	GGAATATTGTGCAATGGGCGAAAGCCTGACACAGCGACACCGCGTGGGGGAAGAAGGCCCTCGGGTTGTAAACCCCTTTTCTCAGGGAAGAACAATGACGGTACCTGGGGAATAAGCCCCGGCTAACTAC	Bacteria/Chloroflexi/Dehalococcoidia/GIF3	5	0	0
1594	GAATCTTCCGCAATGGACGAAAGTCTGACGGAGCAACGCCGCGTGAGTGAAGAAGGTCTTCGGACTGTAAAACTCTGTTGTCAGGGACGAAGGCAGTTATGAATAATAAGTGTAGCTGTTGACGGTACCTGACGAGGAAGCCACGGCTAACT	Bacteria/Firmicutes/Negativicutes/Acidaminococcales/Acidaminococcaceae/Acidaminococcus	5	0	0
1595	GAATATTGCACAATGGGCACAAGCCTGATGCAGCAACGCCGCGTGAATGAAGAAGGCTCTCGGGTCGTAAAGTTCTTTCGACAGGGAAGAAGTGCATTTATACGAACAGTATACGTGTATGACGGTACCTGCAGAAGAAGCACCGGCTAACT	Bacteria	5	0	0
1596	GAATATTGCGCAATGTCCGAAAGGGTGACGCAGCGACGCCGCGTGGAGGATGAAGGCCCTATGGGTCGTAAACTCCTTTTGAGCGGGAAGAATAGTCCGCTACAGGCGGATTTGACGGTACCGTTCGAATAAGCACCGGCTAACT	Bacteria/Bacteroidota/Kryptonia/Kryptoniales/BSV26	5	0	0
1597	GAATCTTCGGCAATGGGCGAAAGCCTGACCGAGCGACGCCGCGTGCGGGATGACGGCCCTTGGGTTGTAAACCGCTGTCAGAGGGGATGAAATTCTAGAAGGCTATCCTTCTAGTTTGACAAAGCCTCAGAGGAAGCCCGGGCTAAGT	Bacteria/Planctomycetota/Planctomycetes/Planctomycetales	5	0	0
1598	GAATTTTGCGCAATGGGGGAAACCCTGACGCAGCAACGCCGCGTGAAGGATAAAGGCCTTTGGGTCGTAAACTTCTGTCAGAGGGAAAGAAATACTCGCAAGAGAGATGACGGTACCCTCAAAGGAAGCACCGGCTAACT	Bacteria/Desulfobacterota/Desulfuromonadia/Desulfuromonadia_or/Geopsychrobacteraceae/Pelobacter	5	0	0
1599	GAATCTTCCGCAATGGGCGAAAGCCTGACGGAGCGACGCCGCGTGAGTGATGAAGGCCTTCGGGTTGTAAAGCTCTGTGGGGAGAGAAGAATAAGTCTAGGCGAATACCCTGGATGATGACGGTATCTCCTTAGCAAGCACCGGCTAACT	Bacteria/Myxococcota/Polyangia/Polyangiales/BIrii41	5	0	0
1600	GAATATTGGACAATGGGCGCAAGCCTGATCCAGCCATACCGCGTGTGTGAAGAAGGCCTTCGGGTTGTAAAGCACTTTAAGCAGGGAGAAAAAGTTATAAGTTAATACCTTATAACCGTGATGTTACCTGCAGAATAAGCACCGGCTAATT	Bacteria/Proteobacteria/Gammaproteobacteria/SAR86_clade	5	0	0
1601	GAATATTGGTCAATGGACGAAAGTCTGAACCAGCCATGCCGCGTGAAGGATGACGGCCCTCTGGGTTGTAAACTTCTTTTATCTGGGACGAAAAAAGGGAATTCTTTCCCACTTGACGGTACCAGAGGAATAAGCACCGGCTAACT	Bacteria/Bacteroidota/Bacteroidia/Chitinophagales/Chitinophagaceae/Ferruginibacter	5	0	0
1602	GAATCTTGGGCAATGGCCGCAAGGCTGACCCAGCGACGCCGCGTGTGGGAGGAAGCCCTTCGGGGTGTAAACCACTGTCAGGGGGGACGAACGACCTGAGGTCGAACAGGCCTGAGGCATGACGGTACCTCCAGAGGAAGCGCCGGCTAACT	Bacteria/Gemmatimonadota	5	0	0
1603	GAATATTGCGCAATGGGCGAAAGCCTGACGCAGCCATGCCGCGTGTGTGAAGAAGGCCTTCGGGTTGTAAAGCACTTTCAGAGGGGAGGAAACGGGTAAAGCTAATATCTTTGCCAATTGACGTTACCCTCAGAAGAAGGACCGGCTAATT	Bacteria/Proteobacteria/Gammaproteobacteria/Cellvibrionales	5	0	0
1604	GAATATTGCGCAATGGGCGAAAGCCTGACGCAGCAACGCCGCGTGAGTGATGAAGGCCTTCGGGTTGTAAAGCTCTGTCAGGTGGGAAGAAACCTGGCCGACTGATAAGGTCGGCCAATTGACGGTACCACCAGAGGAAGCTCCGGCTAACT	Bacteria/Gemmatimonadota/MD2902-B12	5	0	0
1605	GAATTTTGGGCAATGGGCGCAAGCCTGACCCAGCGACGCCGCGTGGAGGATGAAGGCCTTCGGGTTGTAAACTCCTGTCAGGTGGGAAGAAGAACTCAGGGGTCAATAGCCCCTGAGGGTTGACGGTACCACCAAAGGAAGCCCCGGCTAACT	Bacteria/Acidobacteriota/Thermoanaerobaculia/Thermoanaerobaculales/Thermoanaerobaculaceae/Subgroup_23	5	0	0
1606	GAATTTTGGACAATGGGGGCAACCCTGATCCAGCCATCCCGCGTGTGCGATGAAGGCCTTCGGGTTGTAAAGCACTTTTGGCAGGGAAGAAATAGGTCTGGCTAATAACTGGACTGAATGACGGTACCTGCAGAATAAGCACCGGCTAACT	Bacteria/Proteobacteria/Gammaproteobacteria/Burkholderiales/Alcaligenaceae	5	0	0
1607	GAATATTGGACAATGGGGGCAACCCTGATCCAGCGATGCCGCGTGAGTGAAGAAGGCCTTCGGGTTGTAAAGCTCTTTAGGTTGGGAAGAAGTAGTTTGGGTTAATACCCTAGATTATTGACGGTACCGACAGAATAAGCACCGGCAAACT	Bacteria/Proteobacteria/Gammaproteobacteria/Diplorickettsiales/Diplorickettsiaceae/Aquicella	0	5	0
1608	GAATATTGGACAATGGGCGCAAGCCTGATCCAGCAATGCCGCGTGTGTGAAGAAGGCCTGCGGGTTGTAAAGCACTTTCAGTGGGGAGGAAGGGTTTATGGCGAATAGTCATGAACATTGACGTTACCCACAGAAGAAGCACCGGCTAACT	Bacteria/Proteobacteria/Gammaproteobacteria	0	5	0
1609	GAATATTGGTCAATGGGCGTAAGCCTGAACCAGCCAAGTCGCGTGAAGGAAGACAGCCCTACGGGTCGTAAACTTCTTTTGTATGGGAGTAAAAGAGTCCACGCGTGGGCTATTGCAAGTACCATACGAATAAGCATCGGCTAACT	Bacteria/Bacteroidota/Bacteroidia/Bacteroidales/Barnesiellaceae/Coprobacter	0	5	0
1610	GAATTTTTCACAATGGGCGAAAGCCTGATGGAGCGACGCCGCGTGGGGGATGAATGGCTTCGGCCCGTAAACCCCTGTCATTCGCGATCAACCCTTGCTATTTAAAAGATGGCAAGCTGATAGTAGCGGAAGAGGAAGGGACGGCTAACT	Bacteria/Verrucomicrobiota/Verrucomicrobiae/Pedosphaerales/Pedosphaeraceae/ADurb.Bin063-1	0	5	0
1611	GAATTTTGGGCAATGGGGGAAACCCTGACCCAGCGACGCCGCGTGGAGGATGACGGCCCTCGGGTTGTAAACTCCTGTCAGGTGGGAAGAAGAGCCTGCCGATGAATAGTCGGCAGGAATTGACGGTACCACCAAAGGAAGCCCCGGCTAACT	Bacteria/Acidobacteriota/Thermoanaerobaculia/Thermoanaerobaculales/Thermoanaerobaculaceae/Subgroup_23	0	5	0
1612	GAATATTGCGCAATGGGGGCAACCCTGACGCAGCCATGCCGCGTGTGTGAAGAAGGCTCTAGGGTTGTAAAGCACTTTCAATGGCGAGAAAAAGCTGATGGTTAATAACCATCAGTGTTGATGTTAACCATAGAAGAGGGACCGGCTAACT	Bacteria/Proteobacteria/Gammaproteobacteria/Cellvibrionales/BD2-7	0	5	0
1613	ATATTGGACAATGGTGGCAACACTGATCCAGCCATGCCGCGTGCAGGATGAAGGCCCTATGGGTCGTAAACTGCTTTTATACGGAACAAAACTCCCCCGTGCGCGGGGGACTGATGGTACTGTAAGAATAAGGGTCGGCTAACT	Bacteria/Bacteroidota/Bacteroidia/Sphingobacteriales	0	5	0
1614	GAATTTTTCACAATGGGGGAAACCCTGATGGAGCGACGCCGCGTGGAGGATGAAGGCGTTTTCGTCGTAAACTCCTGTCAAACGGGAACAAGAAAGTGATAGTACCGTTAGAGGAAGAGGCGGCTAACT	Bacteria/Verrucomicrobiota/Verrucomicrobiae/Chthoniobacterales/Xiphinematobacteraceae/Candidatus_Xiphinematobacter	0	5	0
1615	GAATATTGGACAATGGGGGCAACCCTGATCCAGCAATACCGCGTGTGTGAAGAAGGCCTTCGGGTTGTAAAGCACTTTCAGTAGTGAGGAAACGTGTAGTATTAATAGTGCTACAAATTGACGTTAGCTACAGAAGAAGCACCGGCTAACT	Bacteria/Proteobacteria/Gammaproteobacteria	0	5	0
1616	GAATATTGCGCAATGGGGGAAACCCTGACGCAGCGACGCCGCGTGAGTGAGGAAGGCCTTCGGGTCGTAAAGCTCTGTCAGAAGGGAAGAAGTGCAATGTAGTTAATACCTGCGTTGTTTGACGGTACCTTCAGAGGAAGCACCGGCTAACT	Bacteria/Desulfobacterota/Desulfobulbia/Desulfobulbales/Desulfobulbaceae	0	5	0
1617	GAATCTTCGGCAATGGGGGCAACCCTGACCGAGCAACGCCGCGTGAGTGAAGAAGGTTTTCGGATCGTAAAACTCTGTTGTTAGAGAAGAACGTTAAGTAGAGTGGAAAATTACTTAAGTGACGGTATCTAACCAGAAAGGGACGGCTAACT	Bacteria/Firmicutes/Bacilli/Lactobacillales/Streptococcaceae/Lactococcus	0	5	0
1618	GAATATTGGGCAATGGGCGAAAGCCTGACCCAGCGACGCCGCGTGAGGGAAGAAGGCCTTCGGATTGTAAACCTTTGTCAACAGGGACGAAAACAATGACGGTACCTGTGGAGGAAGCCACGGCTAACT	Bacteria/Firmicutes/Clostridia/Oscillospirales/UCG-010	0	5	0
1619	GAATATTGGTCAATGGTCGGGAGACTGAACCAGCCAAGCCGCGTGAGGGAGGAAGGTACAGAGTATCGTAAACCTCTTTTGTCAGGGAACAAAGACTGGGACGCGTCCCCGGATGAGTGTACCTGAAGAAAAAGCATCGGCTAACT	Bacteria/Bacteroidota/Bacteroidia/Bacteroidales/Muribaculaceae	0	5	0
1620	GAATATTGCACAATGGGGGAAACCCTGACGCAGCAACGCCGCGTGAAGGATGAAGGTTTTCGGATTGTAAACTTCTTTGACGAGGGACGAAAGAAATGACGGTACCTCGAAAACAAGCCACGGCTAACT	Bacteria/Firmicutes/Clostridia/Clostridia_or/Hungateiclostridiaceae/Ruminiclostridium	0	5	0
1621	GAATATTGGACAATGGTCGAGAGACTGATCCAGCCATGTCGCGTGCAGGAAGACGGCCTTATGGGTTGTAAACTGCTTTTCTACAGGGAGAAACCCCCGGACGTGTTCGGGGCTGACGGTACTGTAGGAATAAACACCGGCTAACT	Bacteria/Bacteroidota/Bacteroidia/Flavobacteriales/Flavobacteriaceae	0	5	0
1622	GAATTTTCGTCAATGGGGGGAACCCTGAACGAGCAATGCCGCGCGAGTGAGGAAGGTCTTCGGATCGTAAAGCTCTGTTGTAAGAGAGAAACGGCACTCATAGGGAATGATGAGTGAGTGATGGTATCTTACCAGAAAGTCACGGCTAACT	Bacteria/Firmicutes/Bacilli/Erysipelotrichales/Erysipelotrichaceae/Holdemanella	0	5	0
1623	GAATTTTGCGCAATGGGCGAAAGCCTGACGCAGCGACGCCGCGTGGAGGACGAAGGTCTTCGGATCGTAAACTCCTGTCGAGAGGGACGAATCCCGGTCGGATGAATAAGCCGAACGGTTGACGGTACCTCTGGAGGAAGCCCCGGCTAACT	Bacteria/Acidobacteriota/Subgroup_22	0	5	0
1624	GAATATTCGTCAATGGGGGAAACCCTGAACGAGCAATGCCGCGTGAATGAAGAAGGCCCTATGGGTTGTAAAATTCTGTTGTATGGAAAGAAATGTAAAGTTAGGAAATGAACTTTACTTGACGGTACCATTCAAGAAAGCCACGGCTAACT	Bacteria/Firmicutes/Bacilli/RF39	0	5	0
1625	GAATATTGGTCAATGGGCGCAAGCCTGAACCAGCCAAGTAGCGTGCAGGATGACGGCCCTATGGGTTGTAAACTGCTTTTGTATGGGGATAAAGTCAGTCACGTGTGATTGTTTGCAGGTACCATACGAATAAGGACCGGCTAATT	Bacteria/Bacteroidota/Bacteroidia/Bacteroidales/Prevotellaceae/Prevotella	0	5	0
1626	GAATATTGGGCAATGGAGGCAACTCTGACCCAGCCATGCCGCGTGCAGGAAGACGGCCCTATGGGCTGTAAACTGCTTTTGTACGAGAAGAAACGCCGGTTCGTGAACCGGTTTGACGGTATCGTAAGAATAAGCATCGGCTAACT	Bacteria/Bacteroidota/Bacteroidia	0	5	0
1627	GAATATTGCGCAATGGACGAAAGTCTGACGCAGCAACGCCGCGTGAGCGATGAAGGTCTTAGGATCGTAAAGCTCTGTCAGGGGGGACGAACCGGCTGTAGGCGAATAGTCTGCAGCTCTGACGGTACCCCCAGAGGAAGCACCGGCCAACT	Bacteria	0	5	0
1628	GAATATTGGACAATGGGCGCAAGCCTGATCCAGCCATGCCGCGTGCAGGAAGACTGCCCTATGGGTTGTAAACTGCTTTTATATAGGAAGAAACCTTGGTACGTGTACCAAGCTGACGGTACTATAAGAATAAGGATCGGCTAACT	Bacteria/Bacteroidota/Bacteroidia/Flavobacteriales/Flavobacteriaceae/Formosa	0	5	0
1629	GAATATTCGTCAATGGGGGAAACCCTGAACGAGCAATGCCGCGTGAACGATGAAGGCCCTATGGGTTGTAAAGTTCTGTTGCATGGGACGAACGGCTAGGATAGGAAATGATCTTAGTGTGACGGTACCATGCCAGAAAGCTCCGGCTAACT	Bacteria/Firmicutes/Bacilli/RF39	0	5	0
1630	GAATTTTCGGCAATGGGGGCAACCCTGACCGAGCAATGCCGCGTGAGTGATGAAGGTCTTCGGATTGTAAAGCTCTGTTGGATTCGAAAAATGGTAGATAAAAGAGAATGTTATTTATTTGATAGTAGAGTCAAAGAAAGCCACGGCTAACT	Bacteria/Firmicutes/Bacilli	0	5	0
1631	GAATCTTGCGCAATGGACGAAAGTCTGACGCAGCCATGCCGCGTGAGCGACGAAGGCCTTCGGGTTGTAAAGCTCTGTCCAGAGGGACGAACGATTTGGTCGCTAATATCGGCCAGAAGTGACGGTACCTCTGAAGAAAGCACCGGCTAACT	Bacteria	0	0	5
1632	GAATATTGCGCAATGGGCGAAAGCCTGACGCAGCAACGCCGCGTGGGGGACGAAGGTCTTCGGATTGTAAACCCCTGTCGGGAGGGACGAACAGGTGTCGGCAAATAGTCGACACCGCTGACGGTACCTCCAGAGGAAGCCCCGGCTAACT	Bacteria	0	0	5
1633	GGAATATTGGACAATCAACGAAAGTTGGATCCAGCAACGCCGCGTGGATGATGAAGGCCTTCGGGTTGTAAAATCCTTTTAAGAGGGAAGAGTAAGGACGGTACCTCTTGAATAAGTCTCGGCTAACTAC	Bacteria/Chloroflexi/Anaerolineae/Anaerolineales/Anaerolineaceae	0	0	5
1634	GAATTTTGCGCAATGGAGGAAACTCTGACGCAGCGACGCCGTGTGAGCGATGAAGGCCTTCGGGTCGTAAAGCTCTGTCAGAAGGGAAGAAAATGTCTATGGCTAATATCCATAAGCATTGACGGTACCTTTGGAGGAAGCACCGGCTAACT	Bacteria/Bdellovibrionota/Oligoflexia/0319-6G20	0	0	5
1635	GGGAATATTGCGCAATGAGCGAAAGCTTGACGCAGCGACACCGCGTGTGGGATGACGGATCTAGGTTTGTAAACCACTTTCAGGAGGGAAGAAAATGACGGTACCTCCACAAGAAGCCCCGGCCAACTACG	Bacteria/Actinobacteriota/Acidimicrobiia/Actinomarinales/Actinomarinaceae/Candidatus_Actinomarina	0	0	5
1636	GAATCTTTCACAATGGGGGCAACCCTGATGGAGCGACGCCGCGTGGGGGATGAATGGCTTCGGCTAGTAAACCCCTGTCATCTGTGAACAAATGCTTTCGGTTAATAGCCGGAAGAACTGATAGTAGCAGAAGAGGAAGGGACGGCTAACT	Bacteria/Verrucomicrobiota/Verrucomicrobiae/Pedosphaerales/Pedosphaeraceae	0	0	5
1637	GAATTGTTCGCAATGGGCGCAAGCCTGACGACGCAACGCCGCGTGGAGGACGAAGGTCTTCGGGTCGTAAACTCCTGTCGAGCGGGAAGAACAGCGCATGGGTTAATACCCTGTGCGCCTGACGGTACCGCTAAAGGAAGCCCCGGCTAACT	Bacteria/Acidobacteriota/Vicinamibacteria/Vicinamibacterales	0	0	5
1638	GCATCTGGTCCAGCGCCTCGTCCGGCGTGGCGACGTCCTCGAGGTCCGGCGGGGAAGAACCCGGGACGTCGGCGGGGAAGAACCCGGCGAGATGCTCCTTGCCCTCGGGCATACGGCCCGTCGGCGATCACCCGCTCACCGTCCCGCCAACGGAAGAGCCGGGAGCCGGCCCGGGTCACCGAGCGCCTCGGCGCTCACTAGCTCCCCCGAGGTGCTGAT	NA	0	0	5
1639	GGAATCTTGCGCAATGGGCGAAAGCCTGACGCAGCAACGCCGCGTGTGTGATGAAGGCCTTAGGGTCGTAAAGCACTGTCAGGGGGGAAGAATTTTGACGGTACCCCCAAAGGAAGCACCGGCTAACTCC	Bacteria/Desulfobacterota/Desulfuromonadia/Bradymonadales	0	0	5
1640	GAATTTTCGGCAATGGGCGAAAGCCTGACCGAGCAACGCCGCGTGAGTGATTAAGGCCTTCGGGTTGTAAAGCTCTGTTGTAAGGGAAGAACGATCGGTATAGGAAATGATACCGATGTGACGGTACCTTACCAGAAAGCCACGGCTAACT	Bacteria/Firmicutes/Bacilli/Erysipelotrichales/Erysipelotrichaceae/Erysipelothrix	0	0	5
1641	GAATCTTCCACAATGGGTGCAAGCCTGATGGAGCAATGCCGCGTGAGTGAAGAAGGACTTCGGTTCGTAAAGCTCTGTTGTTGGGGAAGAACACGGATAGGAGTCACTGCCTATCCCTTGACGGTACCCAACCAGAAAGTCACGGCTAACT	Bacteria/Firmicutes/Bacilli/Lactobacillales/Carnobacteriaceae/Alloiococcus	0	0	5
1642	GAGAATCTTCGGCAATGGGCGCAAGCCTGACCGAGCGACGCCGCGTGGAGGAAGAAGGCCCTCGGGTTGTAAACTCCTGTTGGGGGGGATCAATTTTGAGAGAACCCCTGAGGAAGCACGGGCTAAGTTCG	Bacteria/Planctomycetota/Planctomycetes	0	0	5
1643	GAATATTGGACAATGGAGGTAACTCTGATCCAGCCATGCCGCGTGCAGGAAGACTGCCCTATGGGTTGTAAACTGCTTTTATACAGGAAGAATTGCAGCTACGTGTAGTTGTTTGACGGTACTGTAAGAATAAGGATCGGCTAACT	Bacteria/Bacteroidota/Bacteroidia/Flavobacteriales/Flavobacteriaceae	0	0	5
1644	GAATATTGCGCAATGGGGGAAACCCTGACGCAGCGACGCCGCGTGAAGGATGAAGCCTTTAGGGGTGTAAACTTCTTTTCAGAGGGAAGAAACCTGCTCAGCAGCTGACGGTACCTCTGGAATAAGCTCCGGCTAACT	Bacteria	0	0	5
1645	GAATATTGGACAATGGGCGCAAGCCTGATCCAGCCATGCCGCGTGCAGGAAGAATGCCCTACGGGTTGTAAACTGCTTTTATCAGGGAAGAAACCCATCTACGTGTAGGTGGCTGACGGTACCTGAGGAATAAGGACCGGCTAACT	Bacteria/Bacteroidota/Bacteroidia/Flavobacteriales/Flavobacteriaceae	0	0	5
1646	GAATCTTCGGCAATGGGCGCAAGCCTGACCGAGCGACGCCGCGTGGAGGACGAAGGCCTTCGGGTTGTAAACTCCTGTCGAGGGGGAACAAGGCCGTGTGCAGAACACGGCTTGAGTGAACCCTGGAGGAAGCACGGGCTAAGT	Bacteria/Planctomycetota/Planctomycetes/Isosphaerales/Isosphaeraceae	0	0	5
1647	GAATATTGGACAATGGAGGAAACTCTGATCCAGCCATCCCGCGTGCAGGATGACGGTCCTCTGGATTGTAAACTGCTTTTATATGGGAAGAAACCCCCGAATTCATTCGGGGCTGACGGTACCATAAGAATAAGCACCGGCTAACT	Bacteria/Bacteroidota/Bacteroidia/Chitinophagales	0	0	5
1648	GAATATTGCACAATGGGCGCAAGCCTGATGCAGCAACGCCGCGTGAGTGAAGAAGGCTCTTGGGTCGTAAAGCTCTTTCGACAGGGAAGAAGCGGAGCTAGGCGAACAGTCTAGTTTTGTGACGGTACCTGCAGAAGAAGCACCGGCTAACT	Bacteria	0	0	5
1649	GGAATATTGCACAATGGGCGAAAGCCTGATGCAGCAACGCCGCGTGCGCGAAGAAGGCCTTCGGGTCGTAAAGCGCTTTTCTGACTGAAGAGAAAGGACAGTAGGTCAGGAATAAGTGTCGGCTAACTAC	Bacteria/Chloroflexi/Anaerolineae/Anaerolineales/Anaerolineaceae	0	0	5
1650	GAATCTTGCGCAATGGGCGAAAGCCTGACGCAGCGACGCCGCGTGAGTGATGAAGGCCTTAGGGTTGTAAAGCTCTGTGGAGAGGGACGAATAAGGTTCAGTTAATAGCTGTATCGATGACGGTACCTCTTTAGCAAGCACCGGCTAACT	Bacteria/Myxococcota/Polyangia/Polyangiales/Eel-36e1D6	0	0	5
1651	GAATATTGGTCAATGGTCGGAAGACTGAACCAGCCATGCCGCGTGCAGGAAGACGGCCTTATGGGTTGTAAACTGCTTTTGTATGAGAAGAATAAGATCTACGTGTAGATTGATGACGGTATCATACGAATAAGGATCGGCTAACT	Bacteria/Bacteroidota/Bacteroidia/Flavobacteriales/Flavobacteriaceae	0	0	5
1652	GGAATATTCCGCAATGGGCGAAAGCCTGACGGAGCAATCCCCCATAAACGAAGAAGCTTTTCGGAGTGTAAAGTTTAGTAATTAGGGAAGAAATCTTGACCGTACCTAATGAATAGTCACGGCTAACTAC	Bacteria	0	0	5
1653	GAATCATTCACAATGGGCGAAAGCCTGATGGTGCGACGCCGCGTGGAGGATGACGGTCCTAGGATTGTAAACTCCTGTCATCGGGGAGTAAAGCTCTGGCGTTAATAGCGTCATGAGCCTGATAGTACCCGAAGAGGAAGGGGCGGCTAACT	Bacteria/Verrucomicrobiota/Verrucomicrobiae/Verrucomicrobiales/DEV007	0	0	5
1654	GAATATTGGACAATGGGCGAAAGCCTGATCCAGCCATGCCGCGTGCAGGAAGAATGCCCTACGGGTTGTAAACTGCTTTTATATAAGAATAAACCCCCGTACGTGTACGGGGCTGAAGGTATTATATGAATAAGCACCGGCTAACT	Bacteria/Bacteroidota/Bacteroidia/Flavobacteriales/Cryomorphaceae	0	0	5
1655	GAATATTGGACAATGGGCGCAAGCCTGATCCAGCCATTCCGCGTGCAGGATGACAGCCCTATGGGTTGTAAACTGCTTTTATTAAGGAAGAAATCCCTTGATTTATTGAGGGTTGACGGTACTTAATGAATAAGCACCGGCTAACT	Bacteria/Bacteroidota/Bacteroidia/Chitinophagales/Saprospiraceae	0	0	5
1656	GATCATGCACAATGGGCGAAAGCCTGATGCTGCGACGCCGCGTGGAGGATGAAGGTCTTCGGATTGTAAACTCCTGTCATCAGCGAGTATGCCGGCACCGGTTAATACCCGGAGTCGGTGATAGTAGCTGAAGAGGAAGGGACGGCTAACT	Bacteria/Verrucomicrobiota/Verrucomicrobiae	0	0	5
1657	GAATATTGGACAATGGGCGCAAGCCTGATCCAGCAATGCCGCGTGTGTGAAGAAGGCCTGCGGGTTGTAAAGCACTTTCAGTAGCGAGGAAAAGTTTAAGGTTAATACCCTTGAACCTTGACGTTAACTACAGAAGAAGCACCGGCTAACT	Bacteria/Proteobacteria/Gammaproteobacteria/Ectothiorhodospirales/Thioalkalispiraceae	0	0	5
1658	GAATCTTCGGCAATGGGCGCAAGCCTGACCGAGCGATGCCGCGTGCGGGATGAAGGCCTTCGGGTTGTAAACCGCTGTCAGAGGGGAACAAATCCCTAGGGGCACTCTCCTAGGGTTGAGTGATCCTCAGAGGAAGTCCGGGCTAAGT	Bacteria/Planctomycetota/Planctomycetes/Pirellulales/Pirellulaceae/Rhodopirellula	0	0	5
1659	GAATATTGGTCAATGGGCGGAAGCCTGAACCAGCCATGCCGCGTGCAGGAAGACGGCCCTCCGGGTTGTAAACTGCTTTTATACAGGAAGAATAGCTCTAACGTGTTTAGGGTATGACGGTATTGTATGAATAAGGATCGGCTAACT	Bacteria/Bacteroidota/Bacteroidia	0	0	5
1660	GAATATTGCGCAATGGGGGAAACCCTGACGCAGCGACGCCGCGTGGATGATGAAGGCCTTCGGGTTGTAAAATCCTGTCAGAAGGGAAGAACTGTTCCATGTCTAATATATGTGGAATTTGACGGTACCTTCAAAGGAAGCACCGGCTAACT	Bacteria/Desulfobacterota/Desulfobulbia/Desulfobulbales/Desulfocapsaceae	0	0	5
1661	GAATCTTCCGCAATGGGGGAAACCCTGACGGAGCGACGCCGCGTGGACGATGAAGGCCGGAAGGTTGTAAAGTCCTTTTCTCTGCGAAGAATAAGTCTGGGAGTGGAATGCCCGGGTGATGACGTTAGCGGAGGAATAAGCCCCGGCCAATT	Bacteria/Spirochaetota/Spirochaetia/Spirochaetales/Spirochaetaceae/Spirochaeta	0	0	5
1662	GAATTTTGCGCAATGGGCGAAAGCCTGACGCAGCAACGCCGCGTGAGTGATGAAGGCCTTCGGGTCGTAAAGCTCTGTCAAGTGGGAAGAACCTATATAATGCCAATACCATTATATACTGACGGTACCACTGAAGGAAGCACCGGCTAACT	Bacteria/Desulfobacterota/Desulfobacteria/Desulfobacterales/Desulfosarcinaceae/Desulfosarcina	0	0	5
1663	GGGAATATTGCGCAATGGACGAAAGTCTGACGCAGCAATTCCGCGTGAAGGATGAAGCCTTTAGGGGTGTAAACTTCTGTCAATAGGGAAGAACTAGACGGTACCTATAGAGGAAGCACCGGCTAACTACG	Bacteria/Cyanobacteria/Vampirivibrionia/Vampirovibrionales	4	0	0
1664	GAAGCATCGACAATGGGGGCAACCCTGATCGTGCGACGCCGCGTGCAGGACGAAGGTCTTCGGATCGTAAACTGCTTTCGCAAGGGAAGAAAGGCGAGCTGGTTAAGAGCTGGCTTGTCCGACGGTACCTTGTAAAGAAGCTCCGGCTAAGT	Bacteria	4	0	0
1665	AGGAATATTGCGCAATGGAGGAAACTCTGACGCAGCCATGCCGCGTGTGTGATGAAGGCCTTAGGGTTGTAAAACACTTTAAGCAGGGAAGATAATGACGGTACCTGCAGAATAAGCCCCGGCTAACTCCG	Bacteria/Proteobacteria/Alphaproteobacteria	4	0	0
1666	GAATATTGGGCAATGGGCGCAAGCCTGACCCAGCAACGCCGCGTGAGTGATGAAGGTCTTCGGATTGTAAAGCTCTGTGATGGGAGACGAAGAAAGTGACGGTATCCCAATAGCAAGCCTCGGCTAACT	Bacteria/Firmicutes/Clostridia	4	0	0
1667	GAATATTGGACAATGGGGGAAACCCTGATCCAGCAACGCCGCGTGGAGGATGAAGGCCTTCGGGTCGTAAACTCCTGTCAGATGGGACGAAAGGGTGTCGCTCAACAGGCGATGCACATGACGGTACCATCAGAGGAAGCCCCGGCTAACT	Bacteria/Acidobacteriota/Thermoanaerobaculia/Thermoanaerobaculales/Thermoanaerobaculaceae/Subgroup_10	4	0	0
1668	GAATTTTGCGCAATGGGCGAAAGCCTGACGCAGCGACGCCGCGTGTACGATGAAGGCCCTTGGGTCGTAAAGTACTGTCAACTGGGACGAAAACTCGTCGGTTAATACCCGGCGAGCTTGACGGTACCAGTAAAGGAAGCACCGGCTAACT	Bacteria/Myxococcota	4	0	0
1669	GAATATTGGGCAATGGGCGAAAGCCTGACCCAGCCACGCCGCGTGAGTGATGAAGGCCTTCGGGTTGTAAAGCTCTGTGGAAGGGGAAGAAAAAGCCAAGTCGAATAGGCTTGGAAATTGACGGTACCCTTTTAGCAAGCGCCGGCTAACT	Bacteria/Myxococcota/Polyangia/Polyangiales/Sandaracinaceae	4	0	0
1670	GGGAATCTTAGACAATGGGCGCAAGCCTGATCTAGCCATGCCGCGTGATCGATGAAGGCCTTAGGGTTGTAAAGATCTTTCGTGGGGGAAGATAATGACGGTACCCCAAGAAGAAGCCCCGGCTAACTCCG	Bacteria/Proteobacteria/Alphaproteobacteria/Rhodobacterales/Rhodobacteraceae	4	0	0
1671	GAATCTTCCGCAATGGGCGAAAGCCTGACGGAGCAATGCCGCGTGAGGGACGACGGCCTTCGGGTTGTAAACCTCTGTCACCCGGGACGAATCAATGACGGTACCGGGAGAGGAAGCCACGGCTAACTA	Bacteria/Verrucomicrobiota/Lentisphaeria/Oligosphaerales	4	0	0
1672	GGAATCTTCCACAATGGGGGGAACCCTGATGCAGCGACGCCGCGTGGGTGAAGAAGCGCTCCGGCGCGTAAAGCCCTGTCAGCAGGGAAGAAGAAGGACGGTACCTGACCAAGAAGCCCCGGCTAACTAC	Bacteria/Firmicutes/Clostridia/Lachnospirales/Lachnospiraceae	4	0	0
1673	GGAATCTTGCACAATGGGGGAAACCCTGATGCAGCGACGCCGCGTGGAGGATGAAGGGTCTAGGCCTGTAAACTCCTTTTACCGGGAAAGACTTAGGACGGTACCCGGGGAATAAGGACCGGCTAACTAC	Bacteria/Armatimonadota/Fimbriimonadia/Fimbriimonadales/Fimbriimonadaceae	4	0	0
1674	GAATATTGGACAATGCCCGCAAGGGTGATCCAGCCATGTCGCGTGCAGGAAGACTGCCTTATGGGTTGTAAACTGCTTTTATACAGGAAGAAACCCCCCGACGTGTCGGGGGCTGACGGTACTGTAGGAATAAACACCGGCTAACT	Bacteria/Bacteroidota/Bacteroidia/Flavobacteriales/Flavobacteriaceae	4	0	0
1675	GAAGCTTCGGCAATGGGCGAAAGCCTGACCGAGCGACGCCGCGTGAGGGATGAAGGCCCTAGTGGTTGTAAACCTCTGTCAGGAGGGGATAAAGCGTCGAGGTTAATACCCTCTACGTCTGAAGGTACCTCCAAAGGAAGCTCCGGCTAACT	Bacteria/Latescibacterota	4	0	0
1676	GAATTTTGCGCAATGGGGGAAACCCTGACGCAGCAACGCCGCGTGAGTGATGAAGGCTTTCGAGTCGTAAAGCTCTGTCAAGTGGGAAGAACCTGAAATATGATAATACCATATTTTACTGACGGTACCACTGAAGGAAGCACCGGCTAACT	Bacteria/Desulfobacterota/Desulfobacteria/Desulfobacterales/Desulfosarcinaceae/SEEP-SRB1	4	0	0
1677	GAATCGTTCACAATGGGGGCAACCCTGATGGCGCGACGCCGCGTGGGGGATGAAGGTCTTCGGATTGTAAACTCCTGTCATGGGGGACTAATGGCCAGGCTCATACCCTGGTTTGAATTAACCCCAAGAGGAAGCAGTGGCTAACT	Bacteria/Verrucomicrobiota/Verrucomicrobiae	4	0	0
1678	GAATATTGCGCAATGGGCGAAAGCCTGACGCAGCGACGCCGCGTGGAGGATGACGGTCTTCGGATTGTAAACTCCTGTTAAGTGGGAAGAAAGACTTATCCTCAATACGGATAAGGGATGACGGTACCATTAGAGAAAGCACCGGCTAACT	Bacteria/Dependentiae/Babeliae/Babeliales	4	0	0
1679	GAATATTGGACAATGGGCGAAAGCCTGATCCAGCCATGCCGCGTGAAGGACGAAGGCGCTCAGCGTTGTAAACTTCTTTTGGATGGGAACAATAATCGAGACTTGTCTTGACTTGAGGGTACCATCAGAATAAGCACCGGCTAACT	Bacteria/Bacteroidota/Bacteroidia/Chitinophagales/Saprospiraceae	4	0	0
1680	GAATCTTCGGCAATGGACGAAAGTCTGACCGAGCGATGCCGCGTGCGGGATGAAGGCCCTCGGGTTGTAAACCGCTGTCAGTTGCTAGGAAATGCATAAGGGTTCTCTCTTATGTTTGACCGATCATCAGAGGAAGGACGGGCTAAGT	Bacteria/Planctomycetota/Planctomycetes/Pirellulales/Pirellulaceae/Rhodopirellula	4	0	0
1681	GAATATTGGGCAATGGAGGCAACTCTGACCCAGCTATGCCGCGTGAAGGATGAAGGTCCTCTGGATTGTAAACTTCTTTTGTATGGGGATAAACTTTTCTACGTGTAGAAAACTGAAGGTACCATACGAATAAGGATCGGCTAACT	Bacteria/Bacteroidota/Bacteroidia/Flavobacteriales/Cryomorphaceae	4	0	0
1682	GAATATTGCGCAATGGCCGCAAGGCTGACGCAGCGACGCCGCGTGTGGGATGACGGTCTTCGGATTGTAAACCACTGTCAGGGGGAACGAATACAGGGCTTCGAATAGGGGACCCTGGGTGACGGTACCTCCAAAGGAAGCACCGGCTAACT	Bacteria/Gemmatimonadota/Gemmatimonadetes/Gemmatimonadales/Gemmatimonadaceae	4	0	0
1683	GAATCTTCGGCAATGGGCGAAAGCCTGACCGAGCAACGCCGCGTGAGCGATGAAGGCCTTCGGGTCGTAAAGCTCTGTTGTTAGGGAAGAACAAGTACCGTTCAAATAGGGCGGTACCTTGACGGTACCTAACCAGAAAGCCACGGCTAACT	Bacteria/Firmicutes/Bacilli/Bacillales/Bacillaceae/Fictibacillus	4	0	0
1684	GAATTTTGGACAATGGGGGAAACCCTGATCCAGCCATGCCGCGTGCAGGATGAAGGTCTTCGGATTGTAAACTGCTTTTGTCAGGGACGAAAAGGTTTCGGCTAATACCCGGAACTGCTGACGGTACCTGAAGAATAAGCACCGGCTAACT	Bacteria/Proteobacteria/Gammaproteobacteria/Burkholderiales/Sutterellaceae/Sutterella	4	0	0
1685	GGGAATTTTGCGCAATGGGCGAAAGCCTGACGCAGCAATTCCGCGTGGAGGATGACGGCCCTCGGGTTGTAAACTCCTTTCGGTGGTGAAGATAATGACGGTAGCCACAAAAGAAGCACCGGCTAACTACG	Bacteria/Cyanobacteria/Vampirivibrionia/Vampirovibrionales	4	0	0
1686	GAGGCTTCGGCAATGGACGAAAGTCTGACCGAGCGACGCCGCGTGAGTGATGAAGGCCTTCGGGTTGTAAAGCTCTGTCATGTGGGAAGAAATGCCACCTGGCCAATACCCTGGTGGCTTGACGCTACCACAAGAGGAAGCTCCGGCCAACT	Bacteria/Latescibacterota	4	0	0
1687	GAATATTGGACAATGGGGGAAACCCTGATCCAGCAACGCCGCGTGGAGGAAGAAGGCCTTCGGGTCGTAAACTCCTGTCAGGTGGGACGAAAAGTCGTGGGTCAATAGCCCTCGACGCTGACGGTACCACCAGAGGAAGCCCCGGCTAACT	Bacteria/Acidobacteriota/Thermoanaerobaculia/Thermoanaerobaculales/Thermoanaerobaculaceae/Subgroup_10	4	0	0
1688	GAATATTGCGCAATGGGGGCAACCCTGACGCAGCAACGCCGCGTGAAGGATGAAGGCCTTCGGGTTGTAAACTTTTGTCTTTGGGGAAGAAAAAAATGACGGTACCCAAGGAGGAAGCCACGGCTAACT	Bacteria/Firmicutes/Clostridia	4	0	0
1689	GAATATTGGACAATGGGGGAAACCCTGATCCAGCAATACCGCGTGTGTGAAGAAGGCCTGCGGGTTGTAAAGCACTTTCAATAGTGAAGATTGAGCTAATGGCCAATACCCATTAGCTTTGACGTTAACTATACAAGAAGCACCGGCTAACT	Bacteria/Proteobacteria/Gammaproteobacteria/pItb-vmat-80	4	0	0
1690	GGATATTGGGCAATGGAGGAAACTCTGACCCAGCAATGCCGCGTGAGTGAAGAAGTATTTCGGTATGTAAAACTCTGTTGTATGGGAGGAAAGAACTAGTAGGAAATGGCTAGGAGATGACTGTACCATACGAGAAAGTCACGGCTAACT	Bacteria/Firmicutes/Bacilli/Erysipelotrichales/Erysipelotrichaceae/ZOR0006	4	0	0
1691	GAATCTTGCGCAATGCGCGAAAGCGTGACGCAGCAACACCGCGTGAGGGAAGACGGCCTTAGGGTTGTAAACCTCTTTCAGATGGGACGAAGGTGATGCGGTGAATAGCCGATGTCATTGACGGTACCGTCAGAAGAAGCTCCGGCTAACT	Bacteria/Actinobacteriota/Thermoleophilia/Solirubrobacterales/67-14	4	0	0
1692	GAGGCTTCCGCAATGGACGAAAGTCTGACGGAGCGACGCCGCGTGTGGGATGAAGGTCTTGCGATCGTAAACCACTGTCAGCGGGGAAGAATGCCCGGATGGCGAATCCGGGAGAGACGGTACCCGCGGAGGAAGCCCCGGCTAACT	Bacteria/Sumerlaeota/Sumerlaeia/Sumerlaeales/Sumerlaeaceae/Sumerlaea	4	0	0
1693	GAATATTGGACAATGGGGGCAACCCTGATCCAGCCATTCCGCGTGCAGGATGACTGCCCTATGGGTTGTAAACTGCTTTTAGATAGGAAGAAACCCTTTCATTAATGGGAGGCTGACGGTACTATCAGAATAAGCACCGGCTAACT	Bacteria/Bacteroidota/Bacteroidia/Chitinophagales/Saprospiraceae	4	0	0
1694	GAATATTGGACAATGGACGAAAGTCTGATCCAGCCATCCCGCGTGCAGGATGAAGGCGCTCAGCGTTGTAAACTGCTTTTATCTACCAAGAAACGCCTTGATGTATCAGGGTTTGACGGTAGTAGATGAATAAGCACCGGCTAACT	Bacteria/Bacteroidota/Bacteroidia/Chitinophagales	4	0	0
1695	GAATATTGGTCAATGGGGGCAACCCTGAACCAGCCATGCCGCGTGCAGGAAGACGGCCCTCTGGGTTGTAAACTGCTTTTATATGGGGCTAAAGATGTTCTATAGGAACATTTGCAGGTACCATAGGAATAAGCACCGGCTAACT	Bacteria/Bacteroidota/Bacteroidia/Cytophagales	4	0	0
1696	GAGGCTTCGGCAATGGGGGAAACCCTGACCGAGCGACGCCGCGTGGGCGATGAAGGCCGTTAGGTTGTAAAGCCCTGTTGAGCGGGAAGAAACACAGGTGGGCAAACAGTCCATCTGCTTGACGGTACCGCTCGAGGAAGCTCCGGCCAACT	Bacteria/Latescibacterota	4	0	0
1697	GAATTTTGCGCAATGGGGGAAACCCTGACGCAGCAACGCCGCGCGAGTGATGAAGGCCTTCGGGTCGTAAAGCTCTCTTAGTGGGGAATAAACATTCAGGGACGAATAATCCCTGGACTTGAAGGTACCCACAGAAAAAGTTCCGGCTAACT	Bacteria	4	0	0
1698	GAATTTTGGACAATGGGCGAAAGCCTGATCCAGCGACGCCGCGTGAGTGATGAAGGCCTTCGGGTCGTAAAGCTCTGTCGGAGGGAACGAAACAAGGTGACCTAACACGTCACCCTATGACGGTACCCTCAAAGGAAGCACCGGCTAACT	Bacteria	4	0	0
1699	GAATTTTGCACAATGCCCGAAAGGGTGATGCAGCAACGCCGCGTGAGGGATGAAGGCCTTCGGGTCGTAAACCTCTTTCGACTGGGAAAAACGGCTCCGTGAAGAACGGAGTCTGATGGTACCGGTGGAAGAAGCCCCGGCCAACT	Bacteria/Acidobacteriota/Acidobacteriae/Subgroup_13	4	0	0
1700	AGAATCTTCCACAATGGGGGAAACCCTGATGGAGCAATACCGCGTGAAGGATGAATGTCGAAAGATTGTAAACTTCTTTTCTGAGGGAAGAATTCTGACGGTACCTCAGGAATAAGCACCGGCTAACTCC	Bacteria/Patescibacteria/Gracilibacteria/Candidatus_Peregrinibacteria	4	0	0
1701	GAATATTGGGCAATGGCCGAAAGGCTGACCCAGCAACGCCGCGTGAGGGATGAAGCTCCAAGGAGTGTAAACCTCTTTCGGAAGGGAAGAATAACTCTGACATGAATAATTTCAGAGATTGACGGTACCTTCTAAAGAAGCCCCGGCTAACT	Bacteria/Calditrichota/Calditrichia/Calditrichales/Calditrichaceae/JdFR-76	4	0	0
1702	GAATCATTCACAATGGGGGCAACCCTGATGGTGCAACGCCGCGTGGGGGACGAAGGTCTTCGGATTGTAAACCCCTGTCACACAGGACTAACCATAAGGTTAATAGCCTTATCTGAATTAACTGTGAGAGGAAGTAGTGGCTAACT	Bacteria/Verrucomicrobiota/Verrucomicrobiae/Opitutales	4	0	0
1703	AGAATCTTCCGCAATGGACGAAAGTCTGACGGAGCGACGCCGCGTGCGGGACGAAGGCCTTCGGGTTGTAAACCGCTGTCGTAGGGGAGCAAATTTTGAGCGATCCTAGGAGGAAGCACCGGCTAAACTC	Bacteria/Planctomycetota/Planctomycetes/Pirellulales/Pirellulaceae/Blastopirellula	4	0	0
1704	GAATATTGGACAATGGGCGAAAGCCTGATCCAGCAACGCCGCGTGGGGGATGACGGCCTTCGGGTTGTAAACCCCTGTCAGGTGGGACGAAAAGGTCGTGGCTAATATCCACGGCTCATGACGGTACCATCAGAGGAAGCCCCGGCTAACT	Bacteria	4	0	0
1705	GAATATTGGACAATGGGCGAAAGCCTGATCCAGCAATGCCGCGTGTGTGATGAAGGCCCTCGGGTTGTAAAGCACTGTCGGGAGGGACGAATGGTGTGGTGTAACGGCCACATTTGACGGTACCTCCAAAGGAAGCACCGGCTAACT	Bacteria/Myxococcota/Polyangia/Blfdi19	4	0	0
1706	GGGAATTTTGCACAATGGGCGAAAGCCTGATGCAGCGACGCCGCGTGGAGGATGAAGGCCTTCGGGTTGTAAACTCCTTTTGCAGGGGACAATGATGATGGTACCCTGCGAATAAGCCACGGCTAACTCTG	Bacteria/Nitrospirota/Thermodesulfovibrionia	4	0	0
1707	GAATATTGGACAATGGGGGCAACCCTGATCCAGCAATGCCGCGTGTGTGAAGAAGGCCTTCGGGTTGTAAAGCACTTTCAATTGGGAAGAAAAGCTAAAAATTAATACTTTTTGGCCTTGACGGTACCAATACAAGAAGCACCGGCTAACT	Bacteria/Proteobacteria/Gammaproteobacteria	4	0	0
1708	GAATATTGGTCAATGGCCGCGAGGCTGAACCAGCCAAGTAGCGTGAAGGATGACGGCCCTACGGGTTGTAAACTTCTTTTATGCGGGATTAACGTGAGGTACGCGTACCTTATTGCAGGTACCGCATGAATAAGCATCGGCTAACT	Bacteria/Bacteroidota/Bacteroidia/Bacteroidales	4	0	0
1709	GAATATTGGTCAATGGGCGAGAGCCTGAACCAGCCAAGTAGCGTGCGGGATGAAGGCCCTTGTGGTCGTAAACCGCTTTTATCAGTGAATAAAGTGCACCACGTGTGGTGTCATTGCAGGTAGCTGAAGAAAAAGGACCGGCTAATT	Bacteria/Bacteroidota/Bacteroidia/Bacteroidales/Prevotellaceae/Alloprevotella	4	0	0
1710	GAATTTTCCGCAATGGGCGAAAGCCTGACGGAGCAAGACCGCGTGAGGGAGGAAGGCCTTTGGGTTGTAAACCTCTTTTGTCAGGGAAGAACACAATGACGGTACCTGACGAATCAGCCTCGGCTAACT	Bacteria/Cyanobacteria/Cyanobacteriia/Cyanobacteriales/Coleofasciculaceae	4	0	0
1711	GGAATTTTGCGCAATGGGGGCAACCCTGACGCAGCGACGCCGCGCGCGGGACGAAGTCATTCGTGACGTAAACCGCTTTCAGCGAGGAAGAACCATGACGGTACTCGCAGAAGAAGCCCCGGCTAACTAC	Bacteria/Actinobacteriota/Coriobacteriia/Coriobacteriales/Eggerthellaceae/Slackia	0	4	0
1712	GAATATTGGACAATGGGGGCAACCCTGATCCAGCCATGCCGCGTGTGTGAAGAAGGCTTTCGGGTTGTAAAGCACTTTCAGTGAGGAGGAAAACCTTATGGTTAATACCCATGAGGCTTGACGTTACTCACAGAAGAAGCACCGGCTAACT	Bacteria/Proteobacteria/Gammaproteobacteria/Alteromonadales/Marinobacteraceae/Marinobacter	0	4	0
1713	AGAATCTTCCACAATGGGCGAAAGCCTGATGGAGCGACACCGCGTGCGGGATGAAGGCTTTCGGGTCGTAAACCGCTTTTCTGGGGGAATAATTCTGAAGGTACCCTAGGAATAAGCACCGGCTAATTAC	Bacteria/Patescibacteria/Gracilibacteria	0	4	0
1714	GAATATTGGTCAATGGACGCGAGTCTGAACCAGCCAAGTAGCGTGAAGGATGACTGCCCTATGGGTTGTAAACTCCTTTTACCTGGGAATAACGGGCGCTACGCGTAGCGCTATGCATGTACCAGGCGAATAAGCATCGGCTAATT	Bacteria/Bacteroidota/Bacteroidia/Bacteroidales/Barnesiellaceae/Coprobacter	0	4	0
1715	GAATATTGGGCAATGGAGGCAACTCTGACCCAGCAATGCCGCGTGAGCGATGAAGGTAGTTTTATTGTAAAGCTCTTTTCTCAGGAACGAACAAATGACGGTACCTGAGGAATAAGCCCCGGCTAACTA	Bacteria/Firmicutes/Clostridia	0	4	0
1716	GAATTTTGCGCAATGGGGGAAACCCTGACGCAGCAACGCCGCGTGGGCGAAGAAGGCCTTCGGGTTGTAAAGCCCTTTTGCTAGGGAAGAAAAAAATGACGGTACCTAGAGAAGAAGCACCGGCTAACT	Bacteria	0	4	0
1717	GAATATTGGTCAATGGACGAAAGTCTGAACCAGCCATGCCGCGTGCAGGATGAATGCCCTATGGGTTGTAAACTGCTTTTATATAGGAAGAAACCTTTTTATTTATAAAGAGCTGACGGTACTATATGAATAAGCATCGGCTAACT	Bacteria/Bacteroidota/Bacteroidia/Flavobacteriales	0	4	0
1718	GAATATTGGTCAATGGGCGAGAGCCTGAACCAGCCATGCCGCGTGAGGGATTAAGGCGTTCTGCGTTGTAAACCTCTTTTACTAGGGAAGAAACCTGTGGTTTTCACTACAGCCGACGGTACCTAGGGAATAAGCACCGGCTAACT	Bacteria/Bacteroidota/Bacteroidia	0	4	0
1719	GGCGCGTAAATTACCCAATACAAATTCGTTGTGAGGTAGTAAATAAAAATCTCAGATCGGCCCAAGCTGGCTGAATATGCGATGGATTGAATATAGACCATTTTTTGAAATCAATTGGAGGGCAAGTCTGGTGC	Eukaryota/Ciliophora/Intramacronucleata/Conthreep/Phyllopharyngea	0	4	0
1720	GAGGCTTCGGCAATGGGGGAAACCCTGACCGAGCGACGCCGCGTGAAGGATGAAGGCCCTTGGGTTGTAAACTTCTTTTGTTGGGGAAGAAATGCGATCAGGTGAACAATCTGGTCGTTTGACGGTACCCGACGAATAAGCTCCGGCTAACT	Bacteria/Latescibacterota	0	4	0
1721	GAATATTGGACAATGGGCGAAAGCCTGATCCAGCCATGCCGCGTGAAGGATGAACGCCCTATGGGTTGTAAACTTCTTTTATTAGGGAAGAAACCTCTGCATTTATGTGGAGCTGACGGTACCTAAAGAATAAGCACCGGCTAACT	Bacteria/Bacteroidota/Bacteroidia/Chitinophagales	0	4	0
1722	GAATCTTTCACAATGGGGGAAACCCTGATGGAGCGACGCCGCGTGGGGGATGAAGGGCTTCGGCTCGTAAACCCCTGTCATTCGTGAGCAAAGCGAGCAGGTGAACAGTCTGCTTGACTGATAGTAGCGAAAGAGGAAGGGACGGCTAACT	Bacteria/Verrucomicrobiota/Verrucomicrobiae/Pedosphaerales/Pedosphaeraceae	0	4	0
1723	GAATATTGGTCAATGGGCGGGAGCCTGAACCAGCCAAGCCGCGTGAAGGAAGAAGGCGCTAAGCGTCGTAAACTTCTTTTGCCGGGGAACAAAAGCCGTCACGGGTAGCGGTCCGAGTGTACCCGGAGAAAAAGCATCGGCTAACT	Bacteria/Bacteroidota/Bacteroidia/Bacteroidales/Muribaculaceae	0	4	0
1724	GGGATATTGCGCAATGGAGGAAACTCTGACGCAGCGACGCCGCGTGGGTGATGAAGGCCCTCGGGTCGTAAAGCCCTTTTATGGGGGAAGAGAAAGGACGGTACCCCATGAATAAGCCCCGGCTAACTAC	Bacteria/Chloroflexi/Anaerolineae/SBR1031	0	4	0
1725	GAATTTTTCACAATGGGCGCAAGCCTGATGGAGCGACGCCGCGTGGGGGATGAATGGCTTCGGTCCGTAAACCCCTGTCATTCGGAAGCAATGCTGGTGAAATAAGACGTCACCAGTTGATAGTACCGGAAGAGGAAGGGACGGCTAACT	Bacteria/Verrucomicrobiota/Verrucomicrobiae/Pedosphaerales/Pedosphaeraceae	0	4	0
1726	GAATATTGGTCAATGGGCGCAAGCCTGAACCAGCCATGCCGCGTGCAGGAATAAGGTCCTATGGATTGTAAACTGCTTTTGTATAGGAAGAAACCATCCCTTGCGAGGGATCTTGACGGTACTATACGAATAAGGATCGGCTAACT	Bacteria/Bacteroidota/Bacteroidia	0	4	0
1727	GAATATTGGACAATGGGGGCAACCCTGATCCAGCCATCCCGCGTGCAGGATGACGGCCCTCTGGGTTGTAAACTGCTTTTATATGAGAAGAAGTCACTCACTGAGGTGGGTGTTGACGGTATCATAAGAATAAGCACCGGCTAACT	Bacteria/Bacteroidota/Bacteroidia/Chitinophagales/Saprospiraceae	0	0	4
1728	GAATATTGGTCAATGGAGGCAACTCTGAACCAGCCATGCCGCGTGCAGGAAGACGGCCTTCTGGGTTGTAAACTGCTTTTATACAGGAGCAAATAGGCCCTGCGGGGCAAGTTGAGAGTATTGTATGAATAAGCACCGGCTAACT	Bacteria/Bacteroidota/Bacteroidia/Cytophagales/Cyclobacteriaceae	0	0	4
1729	GAATATTGGACAATGGGCGAAAGCCTGATCCAGCAATGCCGCGTGTGTGAAGAAGGCCTTCGGGTTGTAAAGCACTTTCAGCAGGGAAGAAAAGCCGCGGGTTAATAACTCGCGGTATTGACGTTACCTACAGAAGAAGCACCGGCTAACT	Bacteria/Proteobacteria/Gammaproteobacteria	0	0	4
1730	GAATATTGCGCAATGGCCGAAAGGTTGACGCAGCGACGCCGCGTGTGGGAGGACGCCCTTCGGGGTGTAAACCACTGTCAGGGGGGAAGAATTTCATGTGAGTGAATACCTCACGTGGGTGACGGTACCCCCAGAGGAAGCGCCGGCTAACT	Bacteria/Gemmatimonadota/BD2-11_terrestrial_group	0	0	4
1731	GAATCTTGGGCAATGGGCGCAAGCCTGACCCAGCCATGCCGCGTGTGCGAAGAAGGCCCTAGGGTTGTAAAGCACTTTCAGTCGCGAAGAAAAGCTCGGGGATAATACCTCCGGGTCTTGACGTTAACGACAGAAGAAGTACCGGCTAACT	Bacteria/Proteobacteria/Gammaproteobacteria/KI89A_clade	0	0	4
1732	GAATATTGGGCAATGGGTGAGAGCCTGACCCAGCCATGCCGCGTGCAGGAAGACGGCCTTCTGGGTTGTAAACTGCTTTTATACAGGAAGAAAGGACCCTTGCGAGGGGCGCTGACGGTACTGTATGAATAAGCACCGGCTAACC	Bacteria/Bacteroidota/Bacteroidia/Cytophagales/Cyclobacteriaceae	0	0	4
1733	TAGGAATCTTCCACAATGGGCGCAAGCCTGATGGAGCGACACCGCGTGAGGGACGAAGGTCTTCGGATCGTAAACCTCTAAAACAGGGACGAATAATGACGGTACCTGTTGAAAAGCACCGGCTAACTCCGT	Bacteria/Deinococcota/Deinococci/Deinococcales/Trueperaceae/Truepera	0	0	4
1734	GAATCTTCGGCAATGGACGCAAGTCTGACCGAGCGACGCCGCGTGTGTGAAGAAGGCCCTCGGGTTGTAAAGCACTGTCAGAGGGGATCAAAGCTTCGGCTTGAGAGATCCTCAAAGGAAGCACGGGCTAAGT	Bacteria/Planctomycetota/Planctomycetes	0	0	4
1735	GAATATTGGTCAATGGGCGGAAGCCTGAACCAGCCATGCCGCGTGCGGGAAGGAGGCCCTATGGGCTGTGAACCGCTTTTGCCTGGGGGCAATAAGGGCATCGCGCACGTCCGATGAGAGTACCAGGCGAATAAGCATCGGCTAACT	Bacteria/Bacteroidota/Bacteroidia/Bacteroidales/Rikenellaceae/Rikenellaceae_RC9_gut_group	0	0	4
1736	GAATATTGGTCAATGGGCGCAGGCCTGAACCAGCCAAGTAGCGTGCAGGAAGACGGCCCTACGGGTTGTAAACTGCTTTTGCGCGGGGACAAAAGGGGCGTCGTGACGCCCGTTGAGGGTACCGCGCGAATAAGGACCGGCTAATT	Bacteria/Bacteroidota/Bacteroidia/Bacteroidales/Prevotellaceae/Prevotellaceae_UCG-001	0	0	4
1737	GAATATTGCGCAATGGAGGAAACTCTGACGCAGCAACGCCGCGTGGGTGATGACGCTCTACGGAGTGTAAAGCCCTGTTAGAAGGGAAGAACAGGTTATAGTAATGCTGTAATTTTGACGGTACCTTCAGAGAAAGCCCCGGCTAACT	Bacteria/Calditrichota/Calditrichia/Calditrichales/Calditrichaceae/SM23-31	0	0	4
1738	GAATTTTTCACAATGGGCGAAAGCCTGATGGAGCGACGCCGCGTGGGGGATGAATGGCTTCGGCCCGTAAACCCCTGTCATTTGCGATCAACCGTTATTATTTAAAAGATGATAACCTGATAGTAGCGAAAGAGGAAGGGACGGCTAACT	Bacteria/Verrucomicrobiota/Verrucomicrobiae/Pedosphaerales/Pedosphaeraceae/ADurb.Bin063-1	0	0	4
1739	GGGAATCTTGCGCAATGGGGGCAACCCTGACGCAGCCATACCGCGTGAGTGATGAAGGTCTTCGGATTGTAAAGCTCTTTCGGCGGGGACGACGATGACGGTACCCGCAAAAGAAGTCACGGCTAACTTCG	Bacteria/Proteobacteria	0	0	4
1740	GGAATATTGCACAATGGGCGAAAGCCTGATGCAGCAACGTCGCGTGCGCGATGAAGGCCTTCGGGTTGTAAAGCGCTTTTCGGGGAGAAGAGGAAGGACGGTATCCCCGGAATAAGGTTCGGCTAACTAC	Bacteria/Chloroflexi/Anaerolineae/Anaerolineales/Anaerolineaceae	0	0	4
1741	GAATATTGGACAATGGGCGCAAGCCTGATCCAGCCATGCCGCGTGAAGGATGAAGGCCCTATGGGTCGTAAACTTCTTTTATACGGGAAAAAACCCCCGATTGCGATCGGGGTTGATGGTACTGTAAGAATAAGGGTCGGCTAACT	Bacteria/Bacteroidota/Bacteroidia/Sphingobacteriales/AKYH767	0	0	4
1742	GAATATTGGACAATGGGCGCAAGCCTGATCCAGCCATGCCGCGTGAGTGAAGAAGGCCCTCGGGTTGTAAAGCTCTTTTGTCCGGAAAGAAAAGCTTTCGGTTAATACCCGGAAGTCCTGACGGTACCGGAAGAATAAGCACCGGCTAACT	Bacteria/Proteobacteria/Gammaproteobacteria/Xanthomonadales/Xanthomonadaceae/Luteimonas	0	0	4
1743	GAATCTTGCGCAATGGGCGAAAGCCTGACGCAGCGACGCCGCGTGAGGGATGAAGGCCTTCGGGTCGTAAACCTCTGTCAGGGGGGAAGAACCCGGAGTCGGTGAATAACCGCCTCCGCTGACGGTACCCCCAGAGGAAGCACCGGCTAACT	Bacteria/Gemmatimonadota/AKAU4049	0	0	4
1744	GAATCTTCCGCAATGGACGAAAGTCTGACGGAGCAACGCCGCGTGAGTGAAGAAGGCCTTCGGGTCGTAAAACTCTGTTGCCGGGGAAGAACAAGTGCCGTTCGAACAGGGCGGCGCCTTGACGGTACCCGGCCAGAAAGCCACGGCTAACT	Bacteria/Firmicutes/Bacilli/Bacillales/Bacillaceae/Bacillus	0	0	4
1745	GAATATTGGACAATGGGCGAAAGCCTGATCCAGCAACGCCGCGTGAGTGATGAAGGCCCTCGGGTTGTAAAGCTCTGTCAGAAGGAACGAATAAGAATGACCTAATACGTCATTCGGTGACGGTACCTTCAAAGGAAGCACCGGCTAACT	Bacteria/Myxococcota	0	0	4
1746	GAATATTGCGCAATGGGCGAAAGCCTGACGCAGCAACGCCGCGTGCGGGATGAAGGCCTTATGGGTCGTAAACCGCTGTAGCAGGGGAAAAATATCCACCTCGGGTGGATTGATGGTACCCTGAAAGTAAGCCTCGGCTAACT	Bacteria/Bacteroidota/Kryptonia/Kryptoniales/MSB-3C8	0	0	4
1747	GAATATTGGACAATGGGGGGAACCCTGATCCAGCAATTCTGTGTGCACGAAGAAGGTTTTCGGATTGTAAAGTGCTTTCAGCAGGGAAGAAGCAAGTGACGGTACCTGCAGAAGAAGCGACGGCTAAAT	Bacteria/Fusobacteriota/Fusobacteriia/Fusobacteriales/Leptotrichiaceae/Leptotrichia	0	0	4
1748	AATCTTGCGCAATGGGCGAAAGCCTGACGCAGCCATGCCGCGTGAGTGAAGAAGGCCCTCGGGTTGTAAAGCTCTGTTGAGGGGGACGAACAAGTCGGCCATGATAATGGGTCGGCCCTGACGGTACCCCTTTAGAAAGCACCGGCTAACT	Bacteria	0	0	4
1749	GAATTTTCGGCAATGGGCGAAAGCCTGACCGAGCAATGCCGCGTGAATGATGAAGGCCTTCGGGTCGTAAAATTCTGTTGTTAAGGAAGAACATGTAGATCAGGAAATGGGTCTGCACTGACGGTACTTAACCAGAAAGCTCCGGCTAACT	Bacteria/Firmicutes/Bacilli/Izemoplasmatales/Izemoplasmataceae/Izimaplasma	0	0	4
1750	GAATCTTCGGCAATGAGCGCAAGCTTGACCGAGCGACGCCGCGTGCGGGATGAAGGCCCTCGGGTTGTAAACCGCGAAAGTAGGGAGGAAATCGCTGGGGGTTCTCCCCCAGTGTTGACCTATCTTCAGTAAGGACGGGCTAAGT	Bacteria/Planctomycetota/Planctomycetes/Pirellulales/Pirellulaceae/Pir4_lineage	0	0	4
1751	GAATATTGCGCAATGGGGGAAACCCTGACGCAGCAACGCCGCGTGAGTGAGGAATGCCTTCGGGTTGTAAAGCTCTGTCAGATGGGAAGAACGGCTTAGGGTCCAATAGGCCCTAGGATTGACGGTACCATCAAAGGAAGCACCGGCTAACT	Bacteria/Bdellovibrionota/Bdellovibrionia/Bacteriovoracales/Bacteriovoracaceae	0	0	4
1752	GAAGCTTCGGCAATGGGCGAAAGCCTGACCGAGCGACGCCGCGTGAGGGATGAAGGCCCTAGTGGTTGTAAACCTCTGTCAGGAGGGGATAAAGCGTGATGATCAATACCCATCACGTCTGAAGGTACCTCCAAAGGAAGCTCCGGCTAACT	Bacteria/Latescibacterota	0	0	4
1753	GAATTTTTCGCAATGGGGGAAACCCTGACGAAGCAACGCCGCGTGGAGGATGAAGGCCCTCGGGTCGTAAACTCCTGTCGATCGGGAAGAATGCACACGGGTTAATAGCCCGGCGTGTTGACTGTACCGGTGGAGGAAGCCACGGCTAACT	Bacteria/Acidobacteriota/Vicinamibacteria/Subgroup_17	0	0	4
1754	GAATCTTCCGCAATGGGCGAAAGCCTGACGGAGCAACGCCGCGTGAGCGAAGAAGGCCTTCGGGTTGTAAAGCTCAGTCATCTGGGAAGAGCGATCTTGGGAGGGAATGCCCGAGATGAGACGGTACCAGAAGAGGAAGCCCCGGCTAACT	Bacteria/Firmicutes/Bacilli	0	0	4
1755	GGAATATTGGGCAATGGGCGAAAGCCTGACCCAGCGACACCGCGTGGGGGAAGAAGGCCCTCGGGTTGTAAACCCCTTTTATCGGGGAAGAATAATAACGGTACCCGATGAATAAGCTTCGGCTAACTAC	Bacteria/Chloroflexi/Dehalococcoidia	0	0	4
1756	GGAATATTGCACAATGGGCGCAAGCCTGATGCAGCAACGCCGCGTGAAGGATGAAGGCTTTCGGGTTGTAAACTTCTTTTCTGGGAGAAGAGAAAGGACGGTATCCCAGGAATAAGGTCCGGCTAACTAC	Bacteria	0	0	4
1757	GAATCTTGCACAATGGGCGCAAGCCTGATGCAGCAACGCCGCGTGGGTGAAGAAGGTCTTCGGATTGTAAAGCCCTTTCGGCTGGGAAGAAGGGCAGTTAACTGAATAAGTTAACTGTTTGACGGTACCAGAAGAAGAAGCACCGGCTAATT	Bacteria/Bdellovibrionota/Oligoflexia/Oligoflexales	0	0	4
1758	GAATATTGGTCAATGGGCGCAAGCCTGAACCAGCCATCCCGCGTGAAGGAAGACAGCCCTATGGGTTTTAAACTTCTTTTCCAGGGGAATAAAATGCGGCACGAGTGCTGCACTGAAGGTACCCTGGGAATAAGCATCGGCTAACT	Bacteria/Bacteroidota/Bacteroidia/Bacteroidales	0	0	4
1759	GAATTTTGGACAATGGGGGCAACCCTGATCCAGCCATGCCGCGTGCAGGATGAAGGTCTTCGGATTGTAAACTGCTTTTGTCAGGGACGAAAAGGGATGCGATAACACCGTATTCCGCTGACGGTACCTGAAGAATAAGCACCGGCTAACT	Bacteria/Proteobacteria/Gammaproteobacteria/Burkholderiales/Sutterellaceae/Sutterella	0	0	4
1760	GAATTTTGGGCAATGGCCGCAAGGCTGACCCAGCGACGCCGCGTGCGGGAGGACGCCTTTCGGGGTGTAAACCGCTGTCAGAGGGGACGAACCGCCGGAGGGGGAATACGCCTTCGGTCTGACGGTACCCTCACAGGAAGCGCCGGCTAACT	Bacteria/Gemmatimonadota/S0134_terrestrial_group	0	0	4
1761	GAATATTGGACAATGGACGAAAGTCTGATCCAGCCATGCCGCGTGAAGGATGACGGCCCTACGGGTTGTAAACTTCTTTTATATAGGAAGAAACCCCTCCTCGTGAGGAGGGCTGACGGTACTATACGAATAAGGACCGGCTAACT	Bacteria/Bacteroidota/Bacteroidia/Flavobacteriales	0	0	4
1762	GAATATTGCGCAATGGGCGAAAGCCTGACGCAGCGACGCCGCGTGGGGGATGAATGCCTTCGGGTTGTAAACCCCTGTCGTCTGGGAAGAACGACTCAGGGTCTAATAGGCCCTGGGATTGACGGTACCAGGCAAGAAAGCCCCGGCTAACT	Bacteria	0	0	4
1763	GAATATTGGACAATGGGGGAAACCCTGATCCAGCAATGCCGCGTGTGTGAAGAAGGCCTTAGGGTTGTAAAGCACTTTCAGTAGGGAAGAAAGGTTCAAGGCTAATACCCTTGAGAGTTGACATCACCTACAGAAGAAGCACTGGCTAACT	Bacteria/Proteobacteria/Gammaproteobacteria/Coxiellales/Coxiellaceae/Coxiella	0	0	4
1764	GAATTTTTGTCAATGGGGGAAACCCTGAACAAGCAACGCCGCGTGAAGGACGAAGACCTTCGGGTTGTAAACTTCTGTCGGAGGGGACGAAAGCTACTGTGGTTAATACCCACGGTGGTTGACGGTACCCTACGAGGAAGCCCCGGCTAACT	Bacteria/Acidobacteriota/Vicinamibacteria/Subgroup_9	0	0	4
1765	GAATCTTCCGCAATGGGCGCAAGCCTGACGGAGCAACGCCGCGTGAGCGAAGAAGGCCTTCGGGTTGTAAAGCTCAGTCACCCGGGAAGAGAGGTGCGGGGAGTGGAAAGCCCTGCACGAGACGGTACCGGGAGAGGAAGCCCCGGCTAACT	Bacteria/Firmicutes/Bacilli/Alicyclobacillales/Alicyclobacillaceae/Alicyclobacillus	0	0	4
1766	GAATTTTGCGCAATGGGCGAAAGCCTGACGCAGCAACGCCGCGTGGGTGAAGAAGGCTCTCGGGTCGTAAAGCCCTTTTGTTGGGGAAGAAGCTCTGACGGTACCCAACGAATAAGCCTCGGCTAACTA	Bacteria/Chloroflexi/Dehalococcoidia/MSBL5	0	0	4
1767	GAATCTTGCGCAATGGAGGAAACTCTGACGCAGCCACGCCGCGTGCCGGATGAAGGCCCTATGGGTTGTAAACGGCTTTTGGGTAGGAAGAACGCCCGGGATTTGTCCTGGGGTGACGGTACTGCCTGAATAAGCACCGGCTAACT	Bacteria/Bacteroidota/Rhodothermia/Balneolales/Balneolaceae/Balneola	0	0	4
1768	GAATCTTCCTCAATGGGCGAAAGCCTGAAGGAGCAATGCCGCGTGCGGGATGAAGGCCCTCGGGTTGTAAACCGCGAAAGTAAGGAGGAAGGCTCTGTGAAGAGCAGAGTTTGACCAATTTACAGTAAGGACGGGCTAAGT	Bacteria/Planctomycetota/Planctomycetes/Pirellulales/Pirellulaceae/Pir4_lineage	3	0	0
1769	GAATATTGGACAATGGGGGCAACCCTGATCCAGCCATGCCGCGTGTGTGAAGAAGGCCCTCGGGTTGTAAAGCACTTTCAGCGAGGAAGAACGCCTAGCGGTTAATACCCGCTAGGAAAGACATCACTCGCAGAAGAAGCACCGGCTAACT	Bacteria/Proteobacteria/Gammaproteobacteria/Oceanospirillales/Halomonadaceae/Halomonas	3	0	0
1770	GGGTCAACTACGAGATGCGGGAGCTGCTGGTGTCAGGGTTCGTCCGTCCGGCCGACATCACGCGCCAGAACGAGATCACCTACGACAAGATCGCCGCAGCGCGGATTTCCTACGGTGGCGAAGGAATCATCAGC	Eukaryota	3	0	0
1771	GGAATATTGCACAATGGGGGAAACTCTGACGCAGTGACGCCGCGTATGGGAAGAAGGTTTTCGGATTGTAAACCATTTTAGACAAGGAAGAAACAAGACAGTACTTGTAGAATAAGCTCCGGCTAACTAC	Bacteria/Firmicutes/Clostridia/Clostridia_UCG-014	3	0	0
1772	GAATATTGCGCAATGGACGAAAGTCTGACGCAGCCATGCCGCGTGAAGGATGACTGCCCTATGGGTTGTAAACTTCTTTTATATACCAAGAAACCCCGGGACGTGTCCCGGGCTGACGGTAGTATATGAATAAGCACCGGCTAACT	Bacteria/Bacteroidota/Bacteroidia/Flavobacteriales/NS9_marine_group	3	0	0
1773	GAATATTGGTCAATGGACGCAAGTCTGAACCAGCCATGCCGCGTGCAGGACGACGGCTCTATGAGTTGTAAACTGCTTTTGTACAAGGGTAAACCCTGGGACGTGTCCCAGGCTGAAAGTACTGTACGAATAAGGATCGGCTAACT	Bacteria/Bacteroidota/Bacteroidia/Bacteroidales/Rikenellaceae/Alistipes	3	0	0
1774	GAATATTGGACAATGGGCGGAAGCCTGATCCAGCCATGCCGCGTGAAGGAAGAATGCGCTCAGCGTTGTAAACTTCTTTTGAATGGGAATAATATCCTCTACGAGTTAGAGGCTTGAAGGTACCATTAGAATAAGCACCGGCTAACT	Bacteria/Bacteroidota/Bacteroidia/Chitinophagales	3	0	0
1775	GAATATTGGACAATGCCCGAAAGGGTGATCCAGCCATCCCGCGTGCAGGAAGAATGCCCTATGGGTTGTAAACTGCTTTTATATACCAAGAAACCCCGGGATTCATCCCGGGCTGACGGTAGTATATGAATAAGCACCGGCTAACT	Bacteria/Bacteroidota/Bacteroidia	3	0	0
1776	GAGTATTTGGCAATGGGGGAAACCCTGACTGAGCAACGCTGCGTGTGCGATGAAGGCCTTCGGGTCGTAAAGCACTGTGACCGGCTGGGAAACGCGGGGCGAGGAAATGCGTTCCGTCTGACCGGCCGGTTAGAAAGCAACTGCTAACT	Bacteria/Firmicutes	3	0	0
1777	GAATCATTCACAATGGGGGAAACCCTGATGGTGCAACGCCGCGTGGGGGATGAAGGTCTTCGGATTGTAAACCCCTGTCATTTGTGAACAACCGTTCAGATTTAATAGATTTGAACCTGATAGTAGCAAAAGAGGAAGGGACGGCTAACT	Bacteria/Verrucomicrobiota/Verrucomicrobiae/Pedosphaerales/Pedosphaeraceae/SCGC_AAA164-E04	3	0	0
1778	GAAATTTGGGCAATGTGCGAAAGCACGACCCAGCGACACCGCGTGGAGGATTAAGTCCTTCGGGATGTAAACTCCTGTCAGGGGGAACGAGGCCGTTTCGGAGTAACTGCCGGGACGGTGACGGTACTCCCAAAGGAAGCCCCGGCTAACT	Bacteria/TA06	3	0	0
1779	GAATATTGGTCAATGGGCGAAAGCCTGAACCAGCAATGCCGCGTGAGTGATGAAGGCCTTCGGGTTGTAAAGCTCTGTCAGTGGGAACGAATAAACCGATTAATAACCGGCGATGACGGTACCCACAAAGGAAGCACCGGCTAACT	Bacteria/Myxococcota/Polyangia/Blfdi19	3	0	0
1780	GAATTTTGCGCAATGGGCGAGAGCCTGACGCAGCAACGCCGCGTGTGCGAAGAAGGCCTTCGGGTCGTAAAGCACTTTCGGGAGGGAAGAAGGGCACCAGGTTAAGAGCTGGGTGTCTTGACGGTACCTTCAGAAGAAGCTCCGGCTAACT	Bacteria	3	0	0
1781	GAATCTTGCGCAATGGGCGAAAGCCTGACGCAGCCACGCCGCGTGCCGGATGAAGGCCCTATGGGTTGTAAACGGCTTTTACTAGGGAAGAACGAGAGGGTTTTGATCTTCTGTGACGGTACCTAGTGAATAAGCACCGGCTAACT	Bacteria/Bacteroidota/Rhodothermia/Balneolales/Balneolaceae/Balneola	3	0	0
1782	GGGAATATTGCGCAATGGGCGAAAGCCTGACGCAGCGACGCCGCGTGAGTGAAGACGTCTTTCGGGATGTAAAGCTCTGTCAAGAGGGACGATTATGACGGTACCTCTAGAGGAAGCCCCGGCTAACTACG	Bacteria/Margulisbacteria	3	0	0
1783	GAATCTTCCGCAATGGACGAAAGTCTGACGGAGCGACGCCGCGTGGAGGACGAAGGCCTTCGGGTTGTAAACTCCTGTCACGAGTTAAGAAGGCTGCGTGGTGAATAGCCACGTAGTTTGACAAAGGCTCGAGAGGAAGCACTGGCTAACT	Bacteria/Planctomycetota/OM190	3	0	0
1784	GAATTTTGCGCAATGGGCGAAAGCCTGACGCAGCAACGCCGCGTGGGTGATGAAGGCCTTCGGGTCGTAAAACCCTGTCAGGTGGGAAGAACCGGGGGGGAGCAAATAGCTCCCTTCCTTGACTGTACCACCAGAGGAAGCCCCGGCTAACT	Bacteria	3	0	0
1785	GAATATTGGTCAATGGAGGCAACTCTGAACCAGCCATGCCGCGTGCAGGATGACGGCCCTATGGGTTGTAAACTGCTTTTGTACGAGAAGAAACGCTTTTACGTGTAGAAGTTTGACGGTATCGTAAGAATAAGCATCGGCTAACT	Bacteria/Bacteroidota/Bacteroidia/Bacteroidales	3	0	0
1786	GAATCTTCGGCAATGGGCGAAAGCCTGACCGAGCAACGCCGCGTGAATGATGAAGGCCTTCGGGTTGTAAAATTCTGTTATAAGGGAAGAACGACTTTAGTAGGAAATGGCTAGAGTGTGACGGTACCTTATGAGAAAGCCACGGCTAACT	Bacteria/Firmicutes/Bacilli/Erysipelotrichales/Erysipelotrichaceae/Turicibacter	3	0	0
1787	GAATATTGGACAATGGAGGCAACTCTGATCCAGCCATGCCGCGTGAAGGATGAAGGTGCTATGCATTGTAAACTTCTTTTGAACGGGAGAAAACCTTTGGTCGTGTACCGAAGCTGATAGTACCGTTAGAATAAGGGTCGGCTAACT	Bacteria/Bacteroidota/Bacteroidia/Sphingobacteriales	3	0	0
1788	GAATATTGGTCAATGGACGAGAGTCTGAACCAGCCAAGTAGCGTGAAGGATGAAGGTTCTATGGATTGTAAACTTCTTTTGTCAGGGACGAAACAAATGACGGTACCTGACGAATAAGCCACGGCTAACT	Bacteria/Bacteroidota/Bacteroidia	3	0	0
1789	GGATCTTCGGCAATGCGCGCAAGCGCGACCGAGCGACGCCGCGTGGGCGATGAAGGCCTTCGGGTTGTAAAGCCCTGTCGAGGGGGAGAAAAGCCCGCAAGGGTGTGATCTATCCCTGGAGGAAGCTCGGGCTAAGT	Bacteria/Planctomycetota/Planctomycetes/Gemmatales/Gemmataceae/Gemmata	3	0	0
1790	CAGGCGCGTAAATTACCCAATCCTAATTCAGGGAGGTAGTGACAAGAAATAATGGGTCGGTGCTACGCACCGGGACTGCAATGAGACGAATTTAGACCCCTTATCGAGGACCAATTGGAGGGCAAGTCTGGTGCCA	Eukaryota/Ciliophora/Intramacronucleata/Spirotrichea/Choreotrichia/Codonellopsis	3	0	0
1791	GAATCTTGCGCAATGGGGGAAACCCTGACGCAGCAACGCCGCGTGAGCGAAGAAGGCCTTCGGGTCGTAAAGCTCTGTCAAGTGGGAAAAAAATCTTTTGATGAATAGTCAAAAGACTTGATGGTACCACTGGAGGAAGCACCGGCTAACT	Bacteria/Desulfobacterota/Desulfobacteria/Desulfatiglandales/Desulfatiglandaceae/Desulfatiglans	3	0	0
1792	AATCTTTGTCAATGGACGAAAGTCTGAACAAGCGACGCCGCGTGCGGGATTAAGGCCTTCGGGTTGTAAACCGCTGTCAGAGGGGAGCAAATTCATAGGGGTTATCCCCTAAGTTTGAGCGATCCTCAGAGGAAGTACGGGCTAAGT	Bacteria/Planctomycetota/Planctomycetes/Pirellulales/Pirellulaceae	3	0	0
1793	GAATCTTCCGCAATGGGCGAAAGCCTGACGGAGCGACGCCGCGTGGAGGATTGAAGGCCTTCGGGTTGTAAACTCCTTTCAAGCAGAGAAGAATAGCTACCGGTTAATAGCTGGTAGTGTGACGGTATCTGCAGAAGAAGCTCCGGCTAACT	Bacteria	3	0	0
1794	GAATCATTCACAATGGGCGCAAGCCTGATGATGCGATGCCGCGTGAGGGATGAAGGCCTTCGGGTTGTAAACCTCTGTCAGGAGCTAGGAACGTCTTGAGTGTTAATATCACTCAGGAGTGACTGGGCTCCAAAGGAAGCTCCGGCTAACT	Bacteria	3	0	0
1795	GAATATTCGGCAATGGGGGCAACCCTGACCGAGCAATGCCGCGTGAACGAAGAAGTATTTCGATATGTAAAGTTCTGTTGTTGAGGAAGAACTGTAGTGATAGGAAATGATCATTATTTGACGGTACTCAACCAGAAAGGTCCGGCTAACT	Bacteria/Firmicutes/Bacilli/Izemoplasmatales	3	0	0
[truncated: 118 more rows]
