# Supplementary material for: N2 fixation dominates nitrogen cycling in a mangrove fiddler crab holobiont
Source: Sci Rep. 2020 Aug 18;10:13966. doi: 10.1038/s41598-020-70834-0 (PMC7435186; doi:10.1038/s41598-020-70834-0)
Supplement: Supplementary file 2 — Supplementary Information 2 [file 41598_2020_70834_MOESM2_ESM.xlsx]

## Sheet: Title page
N2 fixation dominates nitrogen cycling in a mangrove fiddler crab holobiont
Mindaugas Zilius, Stefano Bonaglia, Elias Broman, Vitor Gonsalez Chiozzini, Aurelija Samuilovienė, Francisco J.A. Nascimento, Ulisse Cardini, Marco Bartoli

## Sheet: Supplementary Information 2
Supplementary Information 2
Metagenome taxonomy
Taxonomy of metagenome sequences classified against the NCBI NR database and linked their affiliated taxonomy using MEGAN.
InterPro results
Functional Gene Ontology (GO) categories and InterPro proteins of metagenome sequences classified against the NCBI NR database and linked to proteins and functional categories in the MEGAN InterPro2GO database.
N-Cycling
Sequences linked to N-Cycling and their affiliated taxonomy in MEGAN.

## Sheet: Metagenome taxonomy
Taxonomy	R1	R2
Archaea;Aciduliprofundum;Aciduliprofundum sp. MAR08-339;	0	2
Archaea;Aciduliprofundum;Aciduliprofundum sp.;	3	0
Archaea;Candidatus Aenigmarchaeota;unclassified Aenigmarchaeota;	1	1
Archaea;Candidatus Aenigmarchaeota;unclassified Aenigmarchaeota;Candidatus Aenigmarchaeota archaeon CG1_02_38_14;	4	4
Archaea;Candidatus Aenigmarchaeota;unclassified Aenigmarchaeota;Candidatus Aenigmarchaeota archaeon ex4484_52;	1	1
Archaea;Candidatus Aenigmarchaeota;unclassified Aenigmarchaeota;Candidatus Aenigmarchaeota archaeon;	64	70
Archaea;Candidatus Bathyarchaeota;	415	410
Archaea;Candidatus Bathyarchaeota;unclassified Candidatus Bathyarchaeota;	330	292
Archaea;Candidatus Bathyarchaeota;unclassified Candidatus Bathyarchaeota;Candidatus Bathyarchaeota archaeon B24-2;	0	1
Archaea;Candidatus Bathyarchaeota;unclassified Candidatus Bathyarchaeota;Candidatus Bathyarchaeota archaeon B26-1;	3	1
Archaea;Candidatus Bathyarchaeota;unclassified Candidatus Bathyarchaeota;Candidatus Bathyarchaeota archaeon B26-2;	15	10
Archaea;Candidatus Bathyarchaeota;unclassified Candidatus Bathyarchaeota;Candidatus Bathyarchaeota archaeon BA1;	4	8
Archaea;Candidatus Bathyarchaeota;unclassified Candidatus Bathyarchaeota;Candidatus Bathyarchaeota archaeon BA2;	9	18
Archaea;Candidatus Bathyarchaeota;unclassified Candidatus Bathyarchaeota;Candidatus Bathyarchaeota archaeon CG_4_8_14_3_um_filter_42_8;	3	5
Archaea;Candidatus Bathyarchaeota;unclassified Candidatus Bathyarchaeota;Candidatus Bathyarchaeota archaeon CG07_land_8_20_14_0_80_47_9;	0	5
Archaea;Candidatus Bathyarchaeota;unclassified Candidatus Bathyarchaeota;Candidatus Bathyarchaeota archaeon ex4484_135;	0	2
Archaea;Candidatus Bathyarchaeota;unclassified Candidatus Bathyarchaeota;Candidatus Bathyarchaeota archaeon ex4484_40;	0	3
Archaea;Candidatus Bathyarchaeota;unclassified Candidatus Bathyarchaeota;Candidatus Bathyarchaeota archaeon RBG_13_38_9;	6	11
Archaea;Candidatus Bathyarchaeota;unclassified Candidatus Bathyarchaeota;Candidatus Bathyarchaeota archaeon RBG_13_46_16b;	6	17
Archaea;Candidatus Bathyarchaeota;unclassified Candidatus Bathyarchaeota;Candidatus Bathyarchaeota archaeon RBG_13_52_12;	19	10
Archaea;Candidatus Bathyarchaeota;unclassified Candidatus Bathyarchaeota;Candidatus Bathyarchaeota archaeon RBG_13_60_20;	14	15
Archaea;Candidatus Bathyarchaeota;unclassified Candidatus Bathyarchaeota;Candidatus Bathyarchaeota archaeon RBG_16_48_13;	2	5
Archaea;Candidatus Bathyarchaeota;unclassified Candidatus Bathyarchaeota;Candidatus Bathyarchaeota archaeon RBG_16_57_9;	6	3
Archaea;Candidatus Bathyarchaeota;unclassified Candidatus Bathyarchaeota;Candidatus Bathyarchaeota archaeon;	814	804
Archaea;Candidatus Diapherotrites;unclassified Diapherotrites;Candidatus Diapherotrites archaeon CG08_land_8_20_14_0_20_34_12;	0	1
Archaea;Candidatus Diapherotrites;unclassified Diapherotrites;Candidatus Diapherotrites archaeon CG10_big_fil_rev_8_21_14_0_10_31_34;	21	13
Archaea;Candidatus Diapherotrites;unclassified Diapherotrites;Candidatus Diapherotrites archaeon CG11_big_fil_rev_8_21_14_0_20_37_9;	3	6
Archaea;Candidatus Geothermarchaeota;Candidatus Geothermarchaeota archaeon;	1	2
Archaea;Candidatus Heimdallarchaeota;	8	13
Archaea;Candidatus Heimdallarchaeota;Candidatus Heimdallarchaeota archaeon AB_125;	19	27
Archaea;Candidatus Heimdallarchaeota;Candidatus Heimdallarchaeota archaeon B3-JM-08;	28	23
Archaea;Candidatus Heimdallarchaeota;Candidatus Heimdallarchaeota archaeon LC_2;	85	79
Archaea;Candidatus Heimdallarchaeota;Candidatus Heimdallarchaeota archaeon LC_3;	80	82
Archaea;Candidatus Heimdallarchaeota;Candidatus Heimdallarchaeota archaeon;	12	7
Archaea;Candidatus Korarchaeota;Candidatus Korarchaeota archaeon NZ13-K;	0	1
Archaea;Candidatus Korarchaeota;Candidatus Korarchaeota archaeon;	57	34
Archaea;Candidatus Korarchaeota;Candidatus Korarchaeum;Candidatus Korarchaeum cryptofilum;	0	2
Archaea;Candidatus Lokiarchaeota;	4	7
Archaea;Candidatus Lokiarchaeota;Lokiarchaeum;Lokiarchaeum sp. GC14_75;	163	165
Archaea;Candidatus Lokiarchaeota;unclassified Lokiarchaeota;Candidatus Lokiarchaeota archaeon CR_4;	14	16
Archaea;Candidatus Lokiarchaeota;unclassified Lokiarchaeota;Candidatus Lokiarchaeota archaeon;	24	19
Archaea;Candidatus Marsarchaeota;	1	0
Archaea;Candidatus Micrarchaeota;Candidatus Micrarchaeum;Candidatus Micrarchaeum acidiphilum;Candidatus Micrarchaeum acidiphilum ARMAN-2;	3	0
Archaea;Candidatus Micrarchaeota;unclassified Candidatus Micrarchaeota;	1	2
Archaea;Candidatus Micrarchaeota;unclassified Candidatus Micrarchaeota;Candidatus Micrarchaeota archaeon CG_4_10_14_0_2_um_filter_49_7;	0	2
Archaea;Candidatus Micrarchaeota;unclassified Candidatus Micrarchaeota;Candidatus Micrarchaeota archaeon CG08_land_8_20_14_0_20_59_11;	4	1
Archaea;Candidatus Micrarchaeota;unclassified Candidatus Micrarchaeota;Candidatus Micrarchaeota archaeon CG1_02_47_40;	3	1
Archaea;Candidatus Micrarchaeota;unclassified Candidatus Micrarchaeota;Candidatus Micrarchaeota archaeon CG1_02_49_24;	0	1
Archaea;Candidatus Micrarchaeota;unclassified Candidatus Micrarchaeota;Candidatus Micrarchaeota archaeon CG1_02_51_15;	2	2
Archaea;Candidatus Micrarchaeota;unclassified Candidatus Micrarchaeota;Candidatus Micrarchaeota archaeon CG1_02_55_22;	1	0
Archaea;Candidatus Micrarchaeota;unclassified Candidatus Micrarchaeota;Candidatus Micrarchaeota archaeon CG1_02_60_51;	0	2
Archaea;Candidatus Micrarchaeota;unclassified Candidatus Micrarchaeota;Candidatus Micrarchaeota archaeon CG10_big_fil_rev_8_21_14_0_10_45_29;	0	5
Archaea;Candidatus Micrarchaeota;unclassified Candidatus Micrarchaeota;Candidatus Micrarchaeota archaeon CG10_big_fil_rev_8_21_14_0_10_59_7;	0	1
Archaea;Candidatus Micrarchaeota;unclassified Candidatus Micrarchaeota;Candidatus Micrarchaeota archaeon CG11_big_fil_rev_8_21_14_0_20_47_5;	1	1
Archaea;Candidatus Micrarchaeota;unclassified Candidatus Micrarchaeota;Candidatus Micrarchaeota archaeon RBG_16_36_9;	1	1
Archaea;Candidatus Micrarchaeota;unclassified Candidatus Micrarchaeota;Candidatus Micrarchaeota archaeon RBG_16_49_10;	0	2
Archaea;Candidatus Micrarchaeota;unclassified Candidatus Micrarchaeota;Candidatus Micrarchaeota archaeon;	8	8
Archaea;Candidatus Nanohaloarchaeota;Nanohaloarchaea;Candidatus Nanosalina;Candidatus Nanosalina sp. J07AB43;	0	2
Archaea;Candidatus Nanohaloarchaeota;Nanohaloarchaea;Candidatus Nanosalinarum;Candidatus Nanosalinarum sp. J07AB56;	1	0
Archaea;Candidatus Nanohaloarchaeota;Nanohaloarchaea;unclassified Nanohaloarchaea;	4	1
Archaea;Candidatus Nanohaloarchaeota;Nanohaloarchaea;unclassified Nanohaloarchaea;Nanohaloarchaea archaeon SG9;	0	3
Archaea;Candidatus Nanohaloarchaeota;Nanohaloarchaea;unclassified Nanohaloarchaea;Nanohaloarchaea archaeon SW_4_43_9;	6	0
Archaea;Candidatus Nanohaloarchaeota;unclassified Candidatus Nanohaloarchaeota;Candidatus Nanohaloarchaeota archaeon;	3	5
Archaea;Candidatus Odinarchaeota;Candidatus Odinarchaeota archaeon LCB_4;	3	0
Archaea;Candidatus Pacearchaeota;	45	22
Archaea;Candidatus Pacearchaeota;Candidatus Pacearchaeota archaeon CG_4_9_14_0_2_um_filter_30_8;	1	2
Archaea;Candidatus Pacearchaeota;Candidatus Pacearchaeota archaeon CG_4_9_14_0_2_um_filter_39_13;	27	21
Archaea;Candidatus Pacearchaeota;Candidatus Pacearchaeota archaeon CG_4_9_14_3_um_filter_30_11;	1	0
Archaea;Candidatus Pacearchaeota;Candidatus Pacearchaeota archaeon CG06_land_8_20_14_3_00_35_12;	0	2
Archaea;Candidatus Pacearchaeota;Candidatus Pacearchaeota archaeon CG1_02_31_27;	4	0
Archaea;Candidatus Pacearchaeota;Candidatus Pacearchaeota archaeon CG1_02_32_132;	5	2
Archaea;Candidatus Pacearchaeota;Candidatus Pacearchaeota archaeon CG1_02_32_21;	1	0
Archaea;Candidatus Pacearchaeota;Candidatus Pacearchaeota archaeon CG1_02_35_32;	2	7
Archaea;Candidatus Pacearchaeota;Candidatus Pacearchaeota archaeon CG10_big_fil_rev_8_21_14_0_10_30_48;	0	1
Archaea;Candidatus Pacearchaeota;Candidatus Pacearchaeota archaeon CG10_big_fil_rev_8_21_14_0_10_31_24;	5	5
Archaea;Candidatus Pacearchaeota;Candidatus Pacearchaeota archaeon CG10_big_fil_rev_8_21_14_0_10_31_59;	1	0
Archaea;Candidatus Pacearchaeota;Candidatus Pacearchaeota archaeon CG10_big_fil_rev_8_21_14_0_10_31_9;	0	1
Archaea;Candidatus Pacearchaeota;Candidatus Pacearchaeota archaeon CG10_big_fil_rev_8_21_14_0_10_32_14;	6	1
Archaea;Candidatus Pacearchaeota;Candidatus Pacearchaeota archaeon CG10_big_fil_rev_8_21_14_0_10_32_42;	4	2
Archaea;Candidatus Pacearchaeota;Candidatus Pacearchaeota archaeon CG10_big_fil_rev_8_21_14_0_10_34_12;	2	0
Archaea;Candidatus Pacearchaeota;Candidatus Pacearchaeota archaeon CG10_big_fil_rev_8_21_14_0_10_34_76;	0	5
Archaea;Candidatus Pacearchaeota;Candidatus Pacearchaeota archaeon ex4484_31;	3	0
Archaea;Candidatus Pacearchaeota;Candidatus Pacearchaeota archaeon RBG_13_36_9;	5	4
Archaea;Candidatus Pacearchaeota;Candidatus Pacearchaeota archaeon RBG_19FT_COMBO_34_9;	0	2
Archaea;Candidatus Pacearchaeota;Candidatus Pacearchaeota archaeon;	21	20
Archaea;Candidatus Parvarchaeota;Candidatus Parvarchaeum;	0	1
Archaea;Candidatus Parvarchaeota;Candidatus Parvarchaeum;Candidatus Parvarchaeum acidiphilum;Candidatus Parvarchaeum acidiphilum ARMAN-4;	1	1
Archaea;Candidatus Thorarchaeota;	165	130
Archaea;Candidatus Thorarchaeota;Candidatus Thorarchaeota archaeon AB_25;	10	29
Archaea;Candidatus Thorarchaeota;Candidatus Thorarchaeota archaeon SMTZ1-45;	26	22
Archaea;Candidatus Thorarchaeota;Candidatus Thorarchaeota archaeon SMTZ1-83;	32	29
Archaea;Candidatus Thorarchaeota;Candidatus Thorarchaeota archaeon SMTZ-45;	3	6
Archaea;Candidatus Thorarchaeota;Candidatus Thorarchaeota archaeon;	100	127
Archaea;Candidatus Verstraetearchaeota;unclassified Candidatus Verstraetearchaeota;Candidatus Verstraetearchaeota archaeon;	9	3
Archaea;Candidatus Woesearchaeota;	28	26
Archaea;Candidatus Woesearchaeota;Candidatus Woesearchaeota archaeon CG_4_10_14_0_2_um_filter_33_13;	4	0
Archaea;Candidatus Woesearchaeota;Candidatus Woesearchaeota archaeon CG_4_10_14_0_2_um_filter_57_5;	0	1
Archaea;Candidatus Woesearchaeota;Candidatus Woesearchaeota archaeon CG_4_10_14_0_8_um_filter_47_5;	0	2
Archaea;Candidatus Woesearchaeota;Candidatus Woesearchaeota archaeon CG08_land_8_20_14_0_20_43_7;	3	0
Archaea;Candidatus Woesearchaeota;Candidatus Woesearchaeota archaeon CG1_02_33_12;	2	7
Archaea;Candidatus Woesearchaeota;Candidatus Woesearchaeota archaeon CG1_02_47_18;	0	4
Archaea;Candidatus Woesearchaeota;Candidatus Woesearchaeota archaeon CG10_big_fil_rev_8_21_14_0_10_30_7;	3	0
Archaea;Candidatus Woesearchaeota;Candidatus Woesearchaeota archaeon CG10_big_fil_rev_8_21_14_0_10_32_24;	1	4
Archaea;Candidatus Woesearchaeota;Candidatus Woesearchaeota archaeon CG10_big_fil_rev_8_21_14_0_10_32_9;	3	5
Archaea;Candidatus Woesearchaeota;Candidatus Woesearchaeota archaeon CG10_big_fil_rev_8_21_14_0_10_34_12;	8	5
Archaea;Candidatus Woesearchaeota;Candidatus Woesearchaeota archaeon CG10_big_fil_rev_8_21_14_0_10_34_8;	7	3
Archaea;Candidatus Woesearchaeota;Candidatus Woesearchaeota archaeon CG10_big_fil_rev_8_21_14_0_10_36_11;	1	1
Archaea;Candidatus Woesearchaeota;Candidatus Woesearchaeota archaeon CG10_big_fil_rev_8_21_14_0_10_37_12;	0	5
Archaea;Candidatus Woesearchaeota;Candidatus Woesearchaeota archaeon CG10_big_fil_rev_8_21_14_0_10_44_13;	1	1
Archaea;Candidatus Woesearchaeota;Candidatus Woesearchaeota archaeon CG10_big_fil_rev_8_21_14_0_10_45_16;	16	6
Archaea;Candidatus Woesearchaeota;Candidatus Woesearchaeota archaeon CG11_big_fil_rev_8_21_14_0_20_43_8;	0	1
Archaea;Candidatus Woesearchaeota;Candidatus Woesearchaeota archaeon CG11_big_fil_rev_8_21_14_0_20_57_5;	0	3
Archaea;Candidatus Woesearchaeota;Candidatus Woesearchaeota archaeon RBG_13_36_6;	3	4
Archaea;Candidatus Woesearchaeota;Candidatus Woesearchaeota archaeon;	121	140
Archaea;Crenarchaeota;Thermoprotei;	6	2
Archaea;Crenarchaeota;Thermoprotei;Acidilobales;Acidilobaceae;Acidilobus;	1	0
Archaea;Crenarchaeota;Thermoprotei;Acidilobales;Acidilobaceae;Acidilobus;Acidilobus saccharovorans;Acidilobus saccharovorans 345-15;	1	0
Archaea;Crenarchaeota;Thermoprotei;Acidilobales;Acidilobaceae;Acidilobus;environmental samples <Acidilobus>;uncultured Acidilobus sp. CIS;	1	0
Archaea;Crenarchaeota;Thermoprotei;Acidilobales;Caldisphaeraceae;Caldisphaera;Caldisphaera lagunensis;	1	0
Archaea;Crenarchaeota;Thermoprotei;Desulfurococcales;	2	0
Archaea;Crenarchaeota;Thermoprotei;Desulfurococcales;Desulfurococcaceae;	0	3
Archaea;Crenarchaeota;Thermoprotei;Desulfurococcales;Desulfurococcaceae;Ignicoccus;Ignicoccus hospitalis;	0	3
Archaea;Crenarchaeota;Thermoprotei;Desulfurococcales;Desulfurococcaceae;Ignicoccus;Ignicoccus islandicus;Ignicoccus islandicus DSM 13165;	0	1
Archaea;Crenarchaeota;Thermoprotei;Desulfurococcales;Desulfurococcaceae;Staphylothermus;Staphylothermus marinus;	0	2
Archaea;Crenarchaeota;Thermoprotei;Desulfurococcales;Desulfurococcaceae;Thermogladius;Thermogladius calderae;	1	0
Archaea;Crenarchaeota;Thermoprotei;Desulfurococcales;Desulfurococcaceae;unclassified Desulfurococcaceae;Desulfurococcaceae archaeon AG1;	2	1
Archaea;Crenarchaeota;Thermoprotei;Desulfurococcales;Desulfurococcaceae;Zestosphaera;Zestosphaera tikiterensis;	9	2
Archaea;Crenarchaeota;Thermoprotei;Desulfurococcales;Pyrodictiaceae;Hyperthermus;Hyperthermus butylicus;Hyperthermus butylicus DSM 5456;	1	0
Archaea;Crenarchaeota;Thermoprotei;Desulfurococcales;Pyrodictiaceae;Pyrodictium;Pyrodictium delaneyi;	0	2
Archaea;Crenarchaeota;Thermoprotei;Desulfurococcales;Pyrodictiaceae;Pyrodictium;Pyrodictium occultum;	0	1
Archaea;Crenarchaeota;Thermoprotei;Desulfurococcales;unclassified Desulfurococcales;unclassified Desulfurococcales (miscellaneous);Desulfurococcales archaeon ex4484_217_1;	1	1
Archaea;Crenarchaeota;Thermoprotei;Desulfurococcales;unclassified Desulfurococcales;unclassified Desulfurococcales (miscellaneous);Desulfurococcales archaeon ex4484_217_2;	1	0
Archaea;Crenarchaeota;Thermoprotei;Desulfurococcales;unclassified Desulfurococcales;unclassified Desulfurococcales (miscellaneous);Desulfurococcales archaeon ex4484_42;	0	2
Archaea;Crenarchaeota;Thermoprotei;Desulfurococcales;unclassified Desulfurococcales;unclassified Desulfurococcales (miscellaneous);Desulfurococcales archaeon ex4484_58;	2	4
Archaea;Crenarchaeota;Thermoprotei;Sulfolobales;Sulfolobaceae;	0	4
Archaea;Crenarchaeota;Thermoprotei;Sulfolobales;Sulfolobaceae;Acidianus;Acidianus hospitalis;	2	0
Archaea;Crenarchaeota;Thermoprotei;Sulfolobales;Sulfolobaceae;Acidianus;Acidianus sulfidivorans;	1	0
Archaea;Crenarchaeota;Thermoprotei;Sulfolobales;Sulfolobaceae;Acidianus;Candidatus Acidianus copahuensis;	0	4
Archaea;Crenarchaeota;Thermoprotei;Sulfolobales;Sulfolobaceae;Metallosphaera;Metallosphaera sedula;	1	0
Archaea;Crenarchaeota;Thermoprotei;Sulfolobales;Sulfolobaceae;Metallosphaera;Metallosphaera yellowstonensis;	2	0
Archaea;Crenarchaeota;Thermoprotei;Sulfolobales;Sulfolobaceae;Sulfolobus;Sulfolobus acidocaldarius;	1	0
Archaea;Crenarchaeota;Thermoprotei;Sulfolobales;Sulfolobaceae;Sulfolobus;Sulfolobus acidocaldarius;Sulfolobus acidocaldarius SUSAZ;	0	1
Archaea;Crenarchaeota;Thermoprotei;Sulfolobales;Sulfolobaceae;Sulfolobus;Sulfolobus islandicus;	1	0
Archaea;Crenarchaeota;Thermoprotei;Sulfolobales;Sulfolobaceae;Sulfolobus;Sulfolobus neozealandicus;	0	3
Archaea;Crenarchaeota;Thermoprotei;Sulfolobales;Sulfolobaceae;Sulfolobus;Sulfolobus sp. A20;	0	1
Archaea;Crenarchaeota;Thermoprotei;Sulfolobales;Sulfolobaceae;Sulfolobus;Sulfolobus sp. JCM 16833;	0	1
Archaea;Crenarchaeota;Thermoprotei;Sulfolobales;Sulfolobaceae;Sulfolobus;Sulfolobus sp. SCGC AB-777_G05;	0	1
Archaea;Crenarchaeota;Thermoprotei;Thermoproteales;Thermofilaceae;Thermofilum;	4	2
Archaea;Crenarchaeota;Thermoprotei;Thermoproteales;Thermofilaceae;Thermofilum;Thermofilum pendens;	1	0
Archaea;Crenarchaeota;Thermoprotei;Thermoproteales;Thermofilaceae;Thermofilum;Thermofilum sp. ex4484_15;	1	0
Archaea;Crenarchaeota;Thermoprotei;Thermoproteales;Thermofilaceae;Thermofilum;Thermofilum sp. ex4484_79;	0	1
Archaea;Crenarchaeota;Thermoprotei;Thermoproteales;Thermofilaceae;Thermofilum;Thermofilum sp. NZ13;	1	0
Archaea;Crenarchaeota;Thermoprotei;Thermoproteales;Thermoproteaceae;	0	5
Archaea;Crenarchaeota;Thermoprotei;Thermoproteales;Thermoproteaceae;Caldivirga;Caldivirga sp. JCHS_4;	1	0
Archaea;Crenarchaeota;Thermoprotei;Thermoproteales;Thermoproteaceae;Pyrobaculum;	16	14
Archaea;Crenarchaeota;Thermoprotei;Thermoproteales;Thermoproteaceae;Pyrobaculum;Pyrobaculum aerophilum;	9	9
Archaea;Crenarchaeota;Thermoprotei;Thermoproteales;Thermoproteaceae;Pyrobaculum;Pyrobaculum aerophilum;Pyrobaculum aerophilum str. IM2;	4	4
Archaea;Crenarchaeota;Thermoprotei;Thermoproteales;Thermoproteaceae;Pyrobaculum;Pyrobaculum ferrireducens;	1	4
Archaea;Crenarchaeota;Thermoprotei;Thermoproteales;Thermoproteaceae;Pyrobaculum;Pyrobaculum islandicum;	0	1
Archaea;Crenarchaeota;Thermoprotei;Thermoproteales;Thermoproteaceae;Pyrobaculum;Pyrobaculum neutrophilum;Pyrobaculum neutrophilum V24Sta;	1	1
Archaea;Crenarchaeota;Thermoprotei;Thermoproteales;Thermoproteaceae;Pyrobaculum;Pyrobaculum oguniense;Pyrobaculum oguniense TE7;	1	1
Archaea;Crenarchaeota;Thermoprotei;Thermoproteales;Thermoproteaceae;Thermoproteus;Thermoproteus sp. AZ2;	0	1
Archaea;Crenarchaeota;Thermoprotei;Thermoproteales;Thermoproteaceae;Thermoproteus;Thermoproteus tenax;	0	2
Archaea;Crenarchaeota;Thermoprotei;Thermoproteales;Thermoproteaceae;Vulcanisaeta;	1	1
Archaea;Crenarchaeota;Thermoprotei;Thermoproteales;Thermoproteaceae;Vulcanisaeta;Vulcanisaeta sp. EB80;	0	2
Archaea;Crenarchaeota;Thermoprotei;Thermoproteales;Thermoproteaceae;Vulcanisaeta;Vulcanisaeta sp. SCGC AB-777_J10;	1	0
Archaea;Crenarchaeota;Thermoprotei;unclassified Thermoprotei;Thermoprotei archaeon;	54	49
Archaea;Crenarchaeota;unclassified Crenarchaeota;unclassified Crenarchaeota (miscellaneous);Crenarchaeota archaeon 13_1_20CM_2_51_8;	2	4
Archaea;Crenarchaeota;unclassified Crenarchaeota;unclassified Crenarchaeota (miscellaneous);Crenarchaeota archaeon 13_1_40CM_3_52_10;	3	0
Archaea;Crenarchaeota;unclassified Crenarchaeota;unclassified Crenarchaeota (miscellaneous);Crenarchaeota archaeon 13_1_40CM_3_53_5;	0	2
Archaea;Crenarchaeota;unclassified Crenarchaeota;unclassified Crenarchaeota (miscellaneous);Crenarchaeota archaeon;	30	29
Archaea;Euryarchaeota;	425	426
Archaea;Euryarchaeota;Archaeoglobi;Archaeoglobales;	0	2
Archaea;Euryarchaeota;Archaeoglobi;Archaeoglobales;Archaeoglobaceae;Archaeoglobus;Archaeoglobus fulgidus;	1	1
Archaea;Euryarchaeota;Archaeoglobi;Archaeoglobales;Archaeoglobaceae;Archaeoglobus;Archaeoglobus profundus;	1	2
Archaea;Euryarchaeota;Archaeoglobi;Archaeoglobales;Archaeoglobaceae;Archaeoglobus;Archaeoglobus sulfaticallidus;Archaeoglobus sulfaticallidus PM70-1;	4	0
Archaea;Euryarchaeota;Archaeoglobi;Archaeoglobales;Archaeoglobaceae;Ferroglobus;Ferroglobus placidus;	2	2
Archaea;Euryarchaeota;Archaeoglobi;Archaeoglobales;unclassified Archaeoglobales;Archaeoglobales archaeon ex4484_92;	0	2
Archaea;Euryarchaeota;Archaeoglobi;Archaeoglobales;unclassified Archaeoglobales;Archaeoglobales archaeon;	9	18
Archaea;Euryarchaeota;environmental samples <Euryarchaeota>;	6	6
Archaea;Euryarchaeota;Hadesarchaea;unclassified Hadesarchaea;Hadesarchaea archaeon DG-33;	1	1
Archaea;Euryarchaeota;Hadesarchaea;unclassified Hadesarchaea;Hadesarchaea archaeon DG-33-1;	0	1
Archaea;Euryarchaeota;Hadesarchaea;unclassified Hadesarchaea;Hadesarchaea archaeon YNP_45;	0	1
Archaea;Euryarchaeota;Hadesarchaea;unclassified Hadesarchaea;Hadesarchaea archaeon YNP_N21;	2	1
Archaea;Euryarchaeota;Methanonatronarchaeia;Methanonatronarchaeales;Methanonatronarchaeaceae;Candidatus Methanohalarchaeum;Candidatus Methanohalarchaeum thermophilum;	2	2
Archaea;Euryarchaeota;Methanonatronarchaeia;Methanonatronarchaeales;Methanonatronarchaeaceae;Methanonatronarchaeum;Methanonatronarchaeum thermophilum;	2	0
Archaea;Euryarchaeota;Methanopyri;Methanopyrales;Methanopyraceae;Methanopyrus;	0	4
Archaea;Euryarchaeota;Methanopyri;Methanopyrales;Methanopyraceae;Methanopyrus;Methanopyrus sp. KOL6;	0	2
Archaea;Euryarchaeota;Theionarchaea;unclassified Theionarchaea;	3	8
Archaea;Euryarchaeota;Theionarchaea;unclassified Theionarchaea;Theionarchaea archaeon DG-70;	14	9
Archaea;Euryarchaeota;Theionarchaea;unclassified Theionarchaea;Theionarchaea archaeon DG-70-1;	23	28
Archaea;Euryarchaeota;Thermococci;	13	10
Archaea;Euryarchaeota;Thermococci;Thermococcales;	0	3
Archaea;Euryarchaeota;Thermococci;Thermococcales;Thermococcaceae;	5	16
Archaea;Euryarchaeota;Thermococci;Thermococcales;Thermococcaceae;Palaeococcus;Palaeococcus ferrophilus;	1	4
Archaea;Euryarchaeota;Thermococci;Thermococcales;Thermococcaceae;Palaeococcus;Palaeococcus pacificus;	1	0
Archaea;Euryarchaeota;Thermococci;Thermococcales;Thermococcaceae;Palaeococcus;Palaeococcus pacificus;Palaeococcus pacificus DY20341;	0	1
Archaea;Euryarchaeota;Thermococci;Thermococcales;Thermococcaceae;Pyrococcus;Pyrococcus horikoshii;	0	2
Archaea;Euryarchaeota;Thermococci;Thermococcales;Thermococcaceae;Thermococcus;	19	23
Archaea;Euryarchaeota;Thermococci;Thermococcales;Thermococcaceae;Thermococcus;environmental samples <Thermococcus>;uncultured Thermococcus sp.;	15	9
Archaea;Euryarchaeota;Thermococci;Thermococcales;Thermococcaceae;Thermococcus;Thermococcus barophilus;	0	1
Archaea;Euryarchaeota;Thermococci;Thermococcales;Thermococcaceae;Thermococcus;Thermococcus barossii;	1	3
Archaea;Euryarchaeota;Thermococci;Thermococcales;Thermococcaceae;Thermococcus;Thermococcus cleftensis;	1	0
Archaea;Euryarchaeota;Thermococci;Thermococcales;Thermococcaceae;Thermococcus;Thermococcus gammatolerans;	0	2
Archaea;Euryarchaeota;Thermococci;Thermococcales;Thermococcaceae;Thermococcus;Thermococcus nautili;	3	0
Archaea;Euryarchaeota;Thermococci;Thermococcales;Thermococcaceae;Thermococcus;Thermococcus onnurineus;	1	2
Archaea;Euryarchaeota;Thermococci;Thermococcales;Thermococcaceae;Thermococcus;Thermococcus piezophilus;	1	0
Archaea;Euryarchaeota;Thermococci;Thermococcales;Thermococcaceae;Thermococcus;Thermococcus profundus;	2	6
Archaea;Euryarchaeota;Thermococci;Thermococcales;Thermococcaceae;Thermococcus;Thermococcus siculi;	6	2
Archaea;Euryarchaeota;Thermococci;Thermococcales;Thermococcaceae;Thermococcus;Thermococcus sp. 2319x1;	1	0
Archaea;Euryarchaeota;Thermococci;Thermococcales;Thermococcaceae;Thermococcus;Thermococcus sp. 4557;	0	1
Archaea;Euryarchaeota;Thermococci;Thermococcales;Thermococcaceae;Thermococcus;Thermococcus sp. AM4;	5	5
Archaea;Euryarchaeota;Thermococci;Thermococcales;Thermococcaceae;Thermococcus;Thermococcus sp. EXT12c;	0	1
Archaea;Euryarchaeota;Thermococci;Thermococcales;Thermococcaceae;Thermococcus;Thermococcus zilligii;	5	1
Archaea;Euryarchaeota;Thermococci;unclassified Thermococci;Thermococci archaeon;	42	37
Archaea;Euryarchaeota;unclassified Euryarchaeota;	1	0
Archaea;Euryarchaeota;unclassified Euryarchaeota;candidate division MSBL1;	3	4
Archaea;Euryarchaeota;unclassified Euryarchaeota;candidate division MSBL1;candidate divison MSBL1 archaeon SCGC-AAA259E19;	2	3
Archaea;Euryarchaeota;unclassified Euryarchaeota;candidate division MSBL1;candidate divison MSBL1 archaeon SCGC-AAA259J03;	2	2
Archaea;Euryarchaeota;unclassified Euryarchaeota;candidate division MSBL1;candidate divison MSBL1 archaeon SCGC-AAA259O05;	0	5
Archaea;Euryarchaeota;unclassified Euryarchaeota;candidate division MSBL1;candidate divison MSBL1 archaeon SCGC-AAA261F19;	2	1
Archaea;Euryarchaeota;unclassified Euryarchaeota;candidate division MSBL1;candidate divison MSBL1 archaeon SCGC-AAA382A20;	7	3
Archaea;Euryarchaeota;unclassified Euryarchaeota;candidate division MSBL1;candidate divison MSBL1 archaeon SCGC-AAA382C18;	1	0
Archaea;Euryarchaeota;unclassified Euryarchaeota;candidate division MSBL1;candidate divison MSBL1 archaeon SCGC-AAA382K21;	0	1
Archaea;Euryarchaeota;unclassified Euryarchaeota;candidate division MSBL1;candidate divison MSBL1 archaeon SCGC-AAA382M17;	4	0
Archaea;Euryarchaeota;unclassified Euryarchaeota;candidate division MSBL1;candidate divison MSBL1 archaeon SCGC-AAA382N08;	0	5
Archaea;Euryarchaeota;unclassified Euryarchaeota;candidate division MSBL1;candidate divison MSBL1 archaeon SCGC-AAA385M02;	2	0
Archaea;Euryarchaeota;unclassified Euryarchaeota;candidate division MSBL1;candidate divison MSBL1 archaeon SCGC-AAA833F18;	1	0
Archaea;Euryarchaeota;unclassified Euryarchaeota;Candidatus Altiarchaeales;	3	0
Archaea;Euryarchaeota;unclassified Euryarchaeota;Candidatus Altiarchaeales;Candidatus Altiarchaeum;Candidatus Altiarchaeum sp. CG2_30_32_3053;	1	4
Archaea;Euryarchaeota;unclassified Euryarchaeota;Candidatus Altiarchaeales;unclassified Candidatus Altiarchaeales;	7	8
Archaea;Euryarchaeota;unclassified Euryarchaeota;Candidatus Altiarchaeales;unclassified Candidatus Altiarchaeales;Candidatus Altiarchaeales archaeon A3;	0	3
Archaea;Euryarchaeota;unclassified Euryarchaeota;Candidatus Altiarchaeales;unclassified Candidatus Altiarchaeales;Candidatus Altiarchaeales archaeon ex4484_2;	1	2
Archaea;Euryarchaeota;unclassified Euryarchaeota;Candidatus Altiarchaeales;unclassified Candidatus Altiarchaeales;Candidatus Altiarchaeales archaeon ex4484_43;	2	0
Archaea;Euryarchaeota;unclassified Euryarchaeota;Candidatus Altiarchaeales;unclassified Candidatus Altiarchaeales;Candidatus Altiarchaeales archaeon ex4484_96;	12	7
Archaea;Euryarchaeota;unclassified Euryarchaeota;Candidatus Altiarchaeales;unclassified Candidatus Altiarchaeales;Candidatus Altiarchaeales archaeon HGW-Altiarchaeales-1;	0	1
Archaea;Euryarchaeota;unclassified Euryarchaeota;Candidatus Altiarchaeales;unclassified Candidatus Altiarchaeales;Candidatus Altiarchaeales archaeon HGW-Altiarchaeales-2;	2	2
Archaea;Euryarchaeota;unclassified Euryarchaeota;Candidatus Altiarchaeales;unclassified Candidatus Altiarchaeales;Candidatus Altiarchaeales archaeon HGW-Altiarchaeales-3;	4	11
Archaea;Euryarchaeota;unclassified Euryarchaeota;Candidatus Altiarchaeales;unclassified Candidatus Altiarchaeales;Candidatus Altiarchaeales archaeon IMC4;	1	1
Archaea;Euryarchaeota;unclassified Euryarchaeota;Candidatus Altiarchaeales;unclassified Candidatus Altiarchaeales;Candidatus Altiarchaeales archaeon WOR_SM1_79;	14	14
Archaea;Euryarchaeota;unclassified Euryarchaeota;Candidatus Altiarchaeales;unclassified Candidatus Altiarchaeales;Candidatus Altiarchaeales archaeon WOR_SM1_86-2;	4	13
Archaea;Euryarchaeota;unclassified Euryarchaeota;Candidatus Altiarchaeales;unclassified Candidatus Altiarchaeales;Candidatus Altiarchaeales archaeon WOR_SM1_SCG;	2	4
Archaea;Euryarchaeota;unclassified Euryarchaeota;Candidatus Altiarchaeales;unclassified Candidatus Altiarchaeales;Candidatus Altiarchaeales archaeon;	21	17
Archaea;Euryarchaeota;unclassified Euryarchaeota;unclassified Euryarchaeota (miscellaneous);	15	6
Archaea;Euryarchaeota;unclassified Euryarchaeota;unclassified Euryarchaeota (miscellaneous);Euryarchaeota archaeon 13_1_20CM_4_64_14;	4	0
Archaea;Euryarchaeota;unclassified Euryarchaeota;unclassified Euryarchaeota (miscellaneous);Euryarchaeota archaeon CG01_land_8_20_14_3_00_38_12;	0	1
Archaea;Euryarchaeota;unclassified Euryarchaeota;unclassified Euryarchaeota (miscellaneous);Euryarchaeota archaeon ex4484_162;	3	0
Archaea;Euryarchaeota;unclassified Euryarchaeota;unclassified Euryarchaeota (miscellaneous);Euryarchaeota archaeon RBG_13_31_8;	4	0
Archaea;Euryarchaeota;unclassified Euryarchaeota;unclassified Euryarchaeota (miscellaneous);Euryarchaeota archaeon RBG_16_62_10;	2	0
Archaea;Euryarchaeota;unclassified Euryarchaeota;unclassified Euryarchaeota (miscellaneous);Euryarchaeota archaeon RBG_16_67_27;	4	3
Archaea;Euryarchaeota;unclassified Euryarchaeota;unclassified Euryarchaeota (miscellaneous);Euryarchaeota archaeon RBG_16_68_12;	3	1
Archaea;Euryarchaeota;unclassified Euryarchaeota;unclassified Euryarchaeota (miscellaneous);Euryarchaeota archaeon RBG_16_68_13;	2	1
Archaea;Euryarchaeota;unclassified Euryarchaeota;unclassified Euryarchaeota (miscellaneous);Euryarchaeota archaeon RBG_19FT_COMBO_56_21;	1	3
Archaea;Euryarchaeota;unclassified Euryarchaeota;unclassified Euryarchaeota (miscellaneous);Euryarchaeota archaeon RBG_19FT_COMBO_69_17;	0	3
Archaea;Euryarchaeota;unclassified Euryarchaeota;unclassified Euryarchaeota (miscellaneous);Euryarchaeota archaeon SG8-5;	8	6
Archaea;Euryarchaeota;unclassified Euryarchaeota;unclassified Euryarchaeota (miscellaneous);Euryarchaeota archaeon SM23-78;	9	10
Archaea;Euryarchaeota;unclassified Euryarchaeota;unclassified Euryarchaeota (miscellaneous);Euryarchaeota archaeon TMED103;	0	6
Archaea;Euryarchaeota;unclassified Euryarchaeota;unclassified Euryarchaeota (miscellaneous);Euryarchaeota archaeon TMED129;	29	19
Archaea;Euryarchaeota;unclassified Euryarchaeota;unclassified Euryarchaeota (miscellaneous);Euryarchaeota archaeon TMED164;	27	23
Archaea;Euryarchaeota;unclassified Euryarchaeota;unclassified Euryarchaeota (miscellaneous);Euryarchaeota archaeon TMED255;	27	28
Archaea;Euryarchaeota;unclassified Euryarchaeota;unclassified Euryarchaeota (miscellaneous);Euryarchaeota archaeon TMED279;	2	1
Archaea;Euryarchaeota;unclassified Euryarchaeota;unclassified Euryarchaeota (miscellaneous);Euryarchaeota archaeon TMED97;	38	32
Archaea;Euryarchaeota;unclassified Euryarchaeota;unclassified Euryarchaeota (miscellaneous);Euryarchaeota archaeon;	179	184
Archaea;Halobacteria;	296	329
Archaea;Halobacteria;Halobacteriales;	31	30
Archaea;Halobacteria;Halobacteriales;Haloarculaceae;	2	0
Archaea;Halobacteria;Halobacteriales;Haloarculaceae;Halapricum;Halapricum salinum;	10	5
Archaea;Halobacteria;Halobacteriales;Haloarculaceae;Haloarcula;	17	17
Archaea;Halobacteria;Halobacteriales;Haloarculaceae;Haloarcula;Haloarcula argentinensis;	1	0
Archaea;Halobacteria;Halobacteriales;Haloarculaceae;Haloarcula;Haloarcula californiae;	1	0
Archaea;Halobacteria;Halobacteriales;Haloarculaceae;Haloarcula;Haloarcula japonica;	1	1
Archaea;Halobacteria;Halobacteriales;Haloarculaceae;Haloarcula;Haloarcula sp. Atlit-120R;	1	0
Archaea;Halobacteria;Halobacteriales;Haloarculaceae;Haloarcula;Haloarcula sp. K1;	0	1
Archaea;Halobacteria;Halobacteriales;Haloarculaceae;Haloarcula;Haloarcula vallismortis;	6	0
Archaea;Halobacteria;Halobacteriales;Haloarculaceae;Halomicrobium;	1	1
Archaea;Halobacteria;Halobacteriales;Haloarculaceae;Halomicrobium;Halomicrobium katesii;	1	0
Archaea;Halobacteria;Halobacteriales;Haloarculaceae;Halomicrobium;Halomicrobium zhouii;	0	2
Archaea;Halobacteria;Halobacteriales;Haloarculaceae;Halorhabdus;	1	1
Archaea;Halobacteria;Halobacteriales;Haloarculaceae;Halorhabdus;Halorhabdus tiamatea;	0	1
Archaea;Halobacteria;Halobacteriales;Haloarculaceae;Halorhabdus;Halorhabdus tiamatea;Halorhabdus tiamatea SARL4B;	0	1
Archaea;Halobacteria;Halobacteriales;Haloarculaceae;Halorhabdus;Halorhabdus utahensis;	5	1
Archaea;Halobacteria;Halobacteriales;Haloarculaceae;Halorientalis;	1	0
Archaea;Halobacteria;Halobacteriales;Haloarculaceae;Halorientalis;Halorientalis persicus;	16	18
Archaea;Halobacteria;Halobacteriales;Haloarculaceae;Halorientalis;Halorientalis regularis;	4	1
Archaea;Halobacteria;Halobacteriales;Haloarculaceae;Halorientalis;Halorientalis sp. IM1011;	1	2
Archaea;Halobacteria;Halobacteriales;Haloarculaceae;Halosimplex;Halosimplex carlsbadense;	6	5
Archaea;Halobacteria;Halobacteriales;Haloarculaceae;Halosimplex;Halosimplex carlsbadense;Halosimplex carlsbadense 2-9-1;	2	0
Archaea;Halobacteria;Halobacteriales;Haloarculaceae;Natronomonas;Natronomonas moolapensis;	1	0
Archaea;Halobacteria;Halobacteriales;Haloarculaceae;Natronomonas;Natronomonas pharaonis;	2	0
Archaea;Halobacteria;Halobacteriales;Haloarculaceae;Natronomonas;Natronomonas sp. CBA1134;	0	2
Archaea;Halobacteria;Halobacteriales;Haloarculaceae;unclassified Haloarculaceae;Haloarculaceae archaeon HArcel1;	2	1
Archaea;Halobacteria;Halobacteriales;Halobacteriaceae;	6	9
Archaea;Halobacteria;Halobacteriales;Halobacteriaceae;Haladaptatus;	8	4
Archaea;Halobacteria;Halobacteriales;Halobacteriaceae;Haladaptatus;Haladaptatus cibarius;	0	1
Archaea;Halobacteria;Halobacteriales;Halobacteriaceae;Haladaptatus;Haladaptatus litoreus;	1	1
Archaea;Halobacteria;Halobacteriales;Halobacteriaceae;Haladaptatus;Haladaptatus paucihalophilus;	2	1
Archaea;Halobacteria;Halobacteriales;Halobacteriaceae;Haladaptatus;Haladaptatus sp. R4;	2	3
Archaea;Halobacteria;Halobacteriales;Halobacteriaceae;Haladaptatus;Haladaptatus sp. W1;	3	1
Archaea;Halobacteria;Halobacteriales;Halobacteriaceae;Halalkalicoccus;	3	2
Archaea;Halobacteria;Halobacteriales;Halobacteriaceae;Halalkalicoccus;Halalkalicoccus jeotgali;	3	2
Archaea;Halobacteria;Halobacteriales;Halobacteriaceae;Halalkalicoccus;Halalkalicoccus paucihalophilus;	3	0
Archaea;Halobacteria;Halobacteriales;Halobacteriaceae;Halalkalicoccus;Halalkalicoccus sp. GSM28;	0	4
Archaea;Halobacteria;Halobacteriales;Halobacteriaceae;Halanaeroarchaeum;Halanaeroarchaeum sulfurireducens;	0	1
Archaea;Halobacteria;Halobacteriales;Halobacteriaceae;Halarchaeum;Halarchaeum acidiphilum;	2	0
Archaea;Halobacteria;Halobacteriales;Halobacteriaceae;Halarchaeum;Halarchaeum acidiphilum;Halarchaeum acidiphilum MH1-52-1;	1	0
Archaea;Halobacteria;Halobacteriales;Halobacteriaceae;Haloarchaeobius;Haloarchaeobius iranensis;	9	5
Archaea;Halobacteria;Halobacteriales;Halobacteriaceae;Halobacterium;Halobacterium hubeiense;	0	2
Archaea;Halobacteria;Halobacteriales;Halobacteriaceae;Halobacterium;Halobacterium jilantaiense;	2	2
Archaea;Halobacteria;Halobacteriales;Halobacteriaceae;Halobacterium;Halobacterium salinarum;	1	2
Archaea;Halobacteria;Halobacteriales;Halobacteriaceae;Halobacterium;Halobacterium salinarum;Halobacterium salinarum NRC-1;	0	1
Archaea;Halobacteria;Halobacteriales;Halobacteriaceae;Halobacterium;Halobacterium sp. CBA1132;	2	0
Archaea;Halobacteria;Halobacteriales;Halobacteriaceae;Halobacterium;Halobacterium sp. DL1;	0	2
Archaea;Halobacteria;Halobacteriales;Halobacteriaceae;Halodesulfurarchaeum;Halodesulfurarchaeum formicicum;	1	0
Archaea;Halobacteria;Halobacteriales;Halobacteriaceae;Halorussus;Halorussus rarus;	3	5
Archaea;Halobacteria;Halobacteriales;Halobacteriaceae;Halorussus;Halorussus sp. HD8-51;	1	3
Archaea;Halobacteria;Halobacteriales;Halobacteriaceae;Halostella;Halostella salina;	0	2
Archaea;Halobacteria;Halobacteriales;Halobacteriaceae;Halostella;Halostella sp. LT12;	6	3
Archaea;Halobacteria;Halobacteriales;Halobacteriaceae;Halovenus;Halovenus aranensis;	1	0
Archaea;Halobacteria;Halobacteriales;Halobacteriaceae;Natronoarchaeum;Natronoarchaeum philippinense;	0	3
Archaea;Halobacteria;Halobacteriales;Halobacteriaceae;unclassified Halobacteriaceae;Halobacteriaceae archaeon SHR37;	3	0
Archaea;Halobacteria;Halobacteriales;Halococcaceae;Halococcus;	5	1
Archaea;Halobacteria;Halobacteriales;Halococcaceae;Halococcus;Halococcus agarilyticus;	7	8
Archaea;Halobacteria;Halobacteriales;Halococcaceae;Halococcus;Halococcus hamelinensis;	3	2
Archaea;Halobacteria;Halobacteriales;Halococcaceae;Halococcus;Halococcus morrhuae;	0	2
Archaea;Halobacteria;Halobacteriales;Halococcaceae;Halococcus;Halococcus saccharolyticus;	3	1
Archaea;Halobacteria;Halobacteriales;Halococcaceae;Halococcus;Halococcus salifodinae;	1	2
Archaea;Halobacteria;Halobacteriales;Halococcaceae;Halococcus;Halococcus salifodinae;Halococcus salifodinae DSM 8989;	0	1
Archaea;Halobacteria;Halobacteriales;Halococcaceae;Halococcus;Halococcus sediminicola;	2	5
Archaea;Halobacteria;Halobacteriales;Halococcaceae;Halococcus;Halococcus sp. IIIV-5B;	1	1
Archaea;Halobacteria;Halobacteriales;Halococcaceae;Halococcus;Halococcus thailandensis;	1	7
Archaea;Halobacteria;Halobacteriales;Halococcaceae;Halococcus;Halococcus thailandensis;Halococcus thailandensis JCM 13552;	0	1
Archaea;Halobacteria;Halobacteriales;unclassified Halobacteriales;unclassified Halobacteriales (miscellaneous);	29	17
Archaea;Halobacteria;Halobacteriales;unclassified Halobacteriales;unclassified Halobacteriales (miscellaneous);Halobacteriales archaeon QH_10_65_19;	1	2
Archaea;Halobacteria;Halobacteriales;unclassified Halobacteriales;unclassified Halobacteriales (miscellaneous);Halobacteriales archaeon QH_10_67_22;	3	3
Archaea;Halobacteria;Halobacteriales;unclassified Halobacteriales;unclassified Halobacteriales (miscellaneous);Halobacteriales archaeon QH_10_70_21;	0	2
Archaea;Halobacteria;Halobacteriales;unclassified Halobacteriales;unclassified Halobacteriales (miscellaneous);Halobacteriales archaeon QH_2_65_14;	0	1
Archaea;Halobacteria;Halobacteriales;unclassified Halobacteriales;unclassified Halobacteriales (miscellaneous);Halobacteriales archaeon QH_3_68_24;	1	0
Archaea;Halobacteria;Halobacteriales;unclassified Halobacteriales;unclassified Halobacteriales (miscellaneous);Halobacteriales archaeon QH_6_64_20;	1	0
Archaea;Halobacteria;Halobacteriales;unclassified Halobacteriales;unclassified Halobacteriales (miscellaneous);Halobacteriales archaeon QH_6_68_27;	2	0
Archaea;Halobacteria;Halobacteriales;unclassified Halobacteriales;unclassified Halobacteriales (miscellaneous);Halobacteriales archaeon QH_7_66_36;	5	0
Archaea;Halobacteria;Halobacteriales;unclassified Halobacteriales;unclassified Halobacteriales (miscellaneous);Halobacteriales archaeon QH_7_68_42;	1	0
Archaea;Halobacteria;Halobacteriales;unclassified Halobacteriales;unclassified Halobacteriales (miscellaneous);Halobacteriales archaeon QH_7_69_31;	6	3
Archaea;Halobacteria;Halobacteriales;unclassified Halobacteriales;unclassified Halobacteriales (miscellaneous);Halobacteriales archaeon QH_8_67_27;	0	1
Archaea;Halobacteria;Halobacteriales;unclassified Halobacteriales;unclassified Halobacteriales (miscellaneous);Halobacteriales archaeon QH_8_68_33;	1	0
Archaea;Halobacteria;Halobacteriales;unclassified Halobacteriales;unclassified Halobacteriales (miscellaneous);Halobacteriales archaeon QS_1_67_19;	2	1
Archaea;Halobacteria;Halobacteriales;unclassified Halobacteriales;unclassified Halobacteriales (miscellaneous);Halobacteriales archaeon QS_1_68_17;	0	2
Archaea;Halobacteria;Halobacteriales;unclassified Halobacteriales;unclassified Halobacteriales (miscellaneous);Halobacteriales archaeon QS_1_68_20;	2	4
Archaea;Halobacteria;Halobacteriales;unclassified Halobacteriales;unclassified Halobacteriales (miscellaneous);Halobacteriales archaeon QS_1_69_70;	0	3
Archaea;Halobacteria;Halobacteriales;unclassified Halobacteriales;unclassified Halobacteriales (miscellaneous);Halobacteriales archaeon QS_3_64_16;	1	6
Archaea;Halobacteria;Halobacteriales;unclassified Halobacteriales;unclassified Halobacteriales (miscellaneous);Halobacteriales archaeon QS_4_69_225;	1	1
Archaea;Halobacteria;Halobacteriales;unclassified Halobacteriales;unclassified Halobacteriales (miscellaneous);Halobacteriales archaeon QS_4_69_31;	0	2
Archaea;Halobacteria;Halobacteriales;unclassified Halobacteriales;unclassified Halobacteriales (miscellaneous);Halobacteriales archaeon QS_4_70_19;	1	0
Archaea;Halobacteria;Halobacteriales;unclassified Halobacteriales;unclassified Halobacteriales (miscellaneous);Halobacteriales archaeon QS_5_68_33;	1	0
Archaea;Halobacteria;Halobacteriales;unclassified Halobacteriales;unclassified Halobacteriales (miscellaneous);Halobacteriales archaeon QS_5_70_15;	4	4
Archaea;Halobacteria;Halobacteriales;unclassified Halobacteriales;unclassified Halobacteriales (miscellaneous);Halobacteriales archaeon QS_6_64_34;	1	2
Archaea;Halobacteria;Halobacteriales;unclassified Halobacteriales;unclassified Halobacteriales (miscellaneous);Halobacteriales archaeon QS_6_71_20;	1	4
Archaea;Halobacteria;Halobacteriales;unclassified Halobacteriales;unclassified Halobacteriales (miscellaneous);Halobacteriales archaeon QS_8_65_32;	1	3
Archaea;Halobacteria;Halobacteriales;unclassified Halobacteriales;unclassified Halobacteriales (miscellaneous);Halobacteriales archaeon QS_8_69_26;	4	9
Archaea;Halobacteria;Halobacteriales;unclassified Halobacteriales;unclassified Halobacteriales (miscellaneous);Halobacteriales archaeon QS_8_69_73;	1	0
Archaea;Halobacteria;Halobacteriales;unclassified Halobacteriales;unclassified Halobacteriales (miscellaneous);Halobacteriales archaeon QS_9_68_17;	0	2
Archaea;Halobacteria;Halobacteriales;unclassified Halobacteriales;unclassified Halobacteriales (miscellaneous);Halobacteriales archaeon QS_9_68_42;	1	0
Archaea;Halobacteria;Halobacteriales;unclassified Halobacteriales;unclassified Halobacteriales (miscellaneous);Halobacteriales archaeon SW_10_66_29;	1	0
Archaea;Halobacteria;Halobacteriales;unclassified Halobacteriales;unclassified Halobacteriales (miscellaneous);Halobacteriales archaeon SW_12_67_38;	1	0
Archaea;Halobacteria;Halobacteriales;unclassified Halobacteriales;unclassified Halobacteriales (miscellaneous);Halobacteriales archaeon SW_6_65_15;	2	1
Archaea;Halobacteria;Halobacteriales;unclassified Halobacteriales;unclassified Halobacteriales (miscellaneous);Halobacteriales archaeon SW_8_66_22;	0	1
Archaea;Halobacteria;Halobacteriales;unclassified Halobacteriales;unclassified Halobacteriales (miscellaneous);Halobacteriales archaeon SW_9_67_25;	1	0
Archaea;Halobacteria;Halobacteriales;unclassified Halobacteriales;unclassified Halobacteriales (miscellaneous);halophilic archaeon J07HX64;	0	3
Archaea;Halobacteria;Halobacteriales;unclassified Halobacteriales;unclassified Halobacteriales (miscellaneous);halophilic archaeon;	6	5
Archaea;Halobacteria;Haloferacales;	17	12
Archaea;Halobacteria;Haloferacales;Haloferacaceae;	21	23
Archaea;Halobacteria;Haloferacales;Haloferacaceae;Halobellus;Halobellus clavatus;	1	0
Archaea;Halobacteria;Haloferacales;Haloferacaceae;Halobellus;Halobellus limi;	0	1
Archaea;Halobacteria;Haloferacales;Haloferacaceae;Halobellus;Halobellus rufus;	1	5
Archaea;Halobacteria;Haloferacales;Haloferacaceae;Halobellus;Halobellus sp. Atlit-38R;	0	3
Archaea;Halobacteria;Haloferacales;Haloferacaceae;Haloferax;	7	12
Archaea;Halobacteria;Haloferacales;Haloferacaceae;Haloferax;Haloferax elongans;	0	1
Archaea;Halobacteria;Haloferacales;Haloferacaceae;Haloferax;Haloferax larsenii;	5	4
Archaea;Halobacteria;Haloferacales;Haloferacaceae;Haloferax;Haloferax mucosum;	0	3
Archaea;Halobacteria;Haloferacales;Haloferacaceae;Haloferax;Haloferax sp. Atlit-10N;	1	0
Archaea;Halobacteria;Haloferacales;Haloferacaceae;Haloferax;Haloferax sp. Atlit-12N;	0	1
Archaea;Halobacteria;Haloferacales;Haloferacaceae;Haloferax;Haloferax sp. Q22;	0	1
Archaea;Halobacteria;Haloferacales;Haloferacaceae;Haloferax;Haloferax sp. SB29;	5	0
Archaea;Halobacteria;Haloferacales;Haloferacaceae;Haloferax;Haloferax volcanii;	0	2
Archaea;Halobacteria;Haloferacales;Haloferacaceae;Halogeometricum;	1	0
Archaea;Halobacteria;Haloferacales;Haloferacaceae;Halogeometricum;Halogeometricum limi;	12	13
Archaea;Halobacteria;Haloferacales;Haloferacaceae;Halogeometricum;Halogeometricum pallidum;	1	2
Archaea;Halobacteria;Haloferacales;Haloferacaceae;Halogeometricum;Halogeometricum pallidum;Halogeometricum pallidum JCM 14848;	4	1
Archaea;Halobacteria;Haloferacales;Haloferacaceae;Halogeometricum;Halogeometricum rufum;	7	6
Archaea;Halobacteria;Haloferacales;Haloferacaceae;Halogranum;	10	14
Archaea;Halobacteria;Haloferacales;Haloferacaceae;Halogranum;Halogranum amylolyticum;	29	25
Archaea;Halobacteria;Haloferacales;Haloferacaceae;Halogranum;Halogranum gelatinilyticum;	5	6
Archaea;Halobacteria;Haloferacales;Haloferacaceae;Halogranum;Halogranum rubrum;	1	5
Archaea;Halobacteria;Haloferacales;Haloferacaceae;Halogranum;Halogranum salarium;	2	1
Archaea;Halobacteria;Haloferacales;Haloferacaceae;Halopelagius;Halopelagius inordinatus;	5	9
Archaea;Halobacteria;Haloferacales;Haloferacaceae;Halopelagius;Halopelagius longus;	0	4
Archaea;Halobacteria;Haloferacales;Haloferacaceae;Haloplanus;	8	4
Archaea;Halobacteria;Haloferacales;Haloferacaceae;Haloplanus;Haloplanus aerogenes;	3	0
Archaea;Halobacteria;Haloferacales;Haloferacaceae;Haloplanus;Haloplanus natans;	1	0
Archaea;Halobacteria;Haloferacales;Haloferacaceae;Haloplanus;Haloplanus salinus;	4	2
Archaea;Halobacteria;Haloferacales;Haloferacaceae;Haloprofundus;	3	2
Archaea;Halobacteria;Haloferacales;Haloferacaceae;Haloprofundus;Haloprofundus marisrubri;	1	2
Archaea;Halobacteria;Haloferacales;Haloferacaceae;Haloprofundus;Haloprofundus sp. NK23;	1	2
Archaea;Halobacteria;Haloferacales;Haloferacaceae;Haloquadratum;Haloquadratum sp. J07HQX50;	2	1
Archaea;Halobacteria;Haloferacales;Haloferacaceae;Haloquadratum;Haloquadratum walsbyi;	0	1
Archaea;Halobacteria;Haloferacales;Haloferacaceae;Haloquadratum;Haloquadratum walsbyi;Haloquadratum walsbyi J07HQW2;	0	1
Archaea;Halobacteria;Haloferacales;Haloferacaceae;unclassified Haloferacaceae;Haloferacaceae archaeon SYSU A9-0;	9	6
Archaea;Halobacteria;Haloferacales;Halorubraceae;	2	3
Archaea;Halobacteria;Haloferacales;Halorubraceae;Candidatus Halobonum;Candidatus Halobonum tyrrellensis;	3	6
Archaea;Halobacteria;Haloferacales;Halorubraceae;Candidatus Halobonum;Candidatus Halobonum tyrrellensis;Candidatus Halobonum tyrrellensis G22;	10	4
Archaea;Halobacteria;Haloferacales;Halorubraceae;Halobaculum;Halobaculum gomorrense;	2	1
Archaea;Halobacteria;Haloferacales;Halorubraceae;Halohasta;Halohasta litchfieldiae;	2	0
Archaea;Halobacteria;Haloferacales;Halorubraceae;Halolamina;	1	1
Archaea;Halobacteria;Haloferacales;Halorubraceae;Halolamina;Halolamina pelagica;	1	4
Archaea;Halobacteria;Haloferacales;Halorubraceae;Halolamina;Halolamina rubra;	1	1
Archaea;Halobacteria;Haloferacales;Halorubraceae;Halolamina;Halolamina sp. CBA1230;	1	2
Archaea;Halobacteria;Haloferacales;Halorubraceae;Halonotius;Halonotius sp. J07HN4;	1	0
Archaea;Halobacteria;Haloferacales;Halorubraceae;Halopenitus;	1	1
Archaea;Halobacteria;Haloferacales;Halorubraceae;Halopenitus;Halopenitus persicus;	1	1
Archaea;Halobacteria;Haloferacales;Halorubraceae;Halorubrum;	16	18
Archaea;Halobacteria;Haloferacales;Halorubraceae;Halorubrum;Halorubrum arcis;Halorubrum arcis JCM 13916;	3	0
Archaea;Halobacteria;Haloferacales;Halorubraceae;Halorubrum;Halorubrum californiense;	0	1
Archaea;Halobacteria;Haloferacales;Halorubraceae;Halorubrum;Halorubrum chaoviator;	0	2
Archaea;Halobacteria;Haloferacales;Halorubraceae;Halorubrum;Halorubrum ezzemoulense;	3	5
Archaea;Halobacteria;Haloferacales;Halorubraceae;Halorubrum;Halorubrum halodurans;	0	1
Archaea;Halobacteria;Haloferacales;Halorubraceae;Halorubrum;Halorubrum halophilum;	0	6
Archaea;Halobacteria;Haloferacales;Halorubraceae;Halorubrum;Halorubrum hochstenium;Halorubrum hochstenium ATCC 700873;	0	1
Archaea;Halobacteria;Haloferacales;Halorubraceae;Halorubrum;Halorubrum kocurii;	0	2
Archaea;Halobacteria;Haloferacales;Halorubraceae;Halorubrum;Halorubrum lacusprofundi;	3	0
Archaea;Halobacteria;Haloferacales;Halorubraceae;Halorubrum;Halorubrum lipolyticum;	1	0
Archaea;Halobacteria;Haloferacales;Halorubraceae;Halorubrum;Halorubrum persicum;	2	0
Archaea;Halobacteria;Haloferacales;Halorubraceae;Halorubrum;Halorubrum saccharovorum;	1	0
Archaea;Halobacteria;Haloferacales;Halorubraceae;Halorubrum;Halorubrum saccharovorum;Halorubrum saccharovorum DSM 1137;	0	2
Archaea;Halobacteria;Haloferacales;Halorubraceae;Halorubrum;Halorubrum sp. AJ67;	1	2
Archaea;Halobacteria;Haloferacales;Halorubraceae;Halorubrum;Halorubrum sp. Atlit-26R;	0	1
Archaea;Halobacteria;Haloferacales;Halorubraceae;Halorubrum;Halorubrum sp. BV1;	1	0
Archaea;Halobacteria;Haloferacales;Halorubraceae;Halorubrum;Halorubrum sp. C191;	0	1
Archaea;Halobacteria;Haloferacales;Halorubraceae;Halorubrum;Halorubrum sp. WN019;	1	0
Archaea;Halobacteria;Haloferacales;Halorubraceae;Halorubrum;Halorubrum tebenquichense;	2	0
Archaea;Halobacteria;Haloferacales;Halorubraceae;Halorubrum;Halorubrum tropicale;	1	0
Archaea;Halobacteria;Haloferacales;Halorubraceae;Halorubrum;Halorubrum vacuolatum;	4	2
Archaea;Halobacteria;Haloferacales;Halorubraceae;Salinigranum;Salinigranum rubrum;	54	53
Archaea;Halobacteria;Haloferacales;unclassified Haloferacales;halophilic archaeon DL31;	1	6
Archaea;Halobacteria;Natrialbales;Natrialbaceae;	20	16
Archaea;Halobacteria;Natrialbales;Natrialbaceae;Halobiforma;	2	1
Archaea;Halobacteria;Natrialbales;Natrialbaceae;Halobiforma;Halobiforma haloterrestris;	1	1
Archaea;Halobacteria;Natrialbales;Natrialbaceae;Halobiforma;Halobiforma lacisalsi;Halobiforma lacisalsi AJ5;	0	1
Archaea;Halobacteria;Natrialbales;Natrialbaceae;Halobiforma;Halobiforma nitratireducens;	1	1
Archaea;Halobacteria;Natrialbales;Natrialbaceae;Halopiger;	5	3
Archaea;Halobacteria;Natrialbales;Natrialbaceae;Halopiger;Halopiger aswanensis;	1	1
Archaea;Halobacteria;Natrialbales;Natrialbaceae;Halopiger;Halopiger djelfimassiliensis;	1	0
Archaea;Halobacteria;Natrialbales;Natrialbaceae;Halopiger;Halopiger goleimassiliensis;	1	2
Archaea;Halobacteria;Natrialbales;Natrialbaceae;Halopiger;Halopiger salifodinae;	5	4
Archaea;Halobacteria;Natrialbales;Natrialbaceae;Halopiger;Halopiger xanaduensis;	1	0
Archaea;Halobacteria;Natrialbales;Natrialbaceae;Halostagnicola;	3	2
Archaea;Halobacteria;Natrialbales;Natrialbaceae;Halostagnicola;Halostagnicola larsenii;	0	2
Archaea;Halobacteria;Natrialbales;Natrialbaceae;Halostagnicola;Halostagnicola sp. A56;	2	2
Archaea;Halobacteria;Natrialbales;Natrialbaceae;Haloterrigena;	1	1
Archaea;Halobacteria;Natrialbales;Natrialbaceae;Haloterrigena;Haloterrigena hispanica;	2	4
Archaea;Halobacteria;Natrialbales;Natrialbaceae;Haloterrigena;Haloterrigena limicola;	2	0
Archaea;Halobacteria;Natrialbales;Natrialbaceae;Haloterrigena;Haloterrigena thermotolerans;	1	5
Archaea;Halobacteria;Natrialbales;Natrialbaceae;Haloterrigena;Haloterrigena turkmenica;	4	5
Archaea;Halobacteria;Natrialbales;Natrialbaceae;Halovivax;	1	0
Archaea;Halobacteria;Natrialbales;Natrialbaceae;Natrialba;	6	2
Archaea;Halobacteria;Natrialbales;Natrialbaceae;Natrialba;Natrialba aegyptia;	4	0
Archaea;Halobacteria;Natrialbales;Natrialbaceae;Natrialba;Natrialba asiatica;	1	1
Archaea;Halobacteria;Natrialbales;Natrialbaceae;Natrialba;Natrialba asiatica;Natrialba asiatica DSM 12278;	1	0
Archaea;Halobacteria;Natrialbales;Natrialbaceae;Natrialba;Natrialba chahannaoensis;	0	1
Archaea;Halobacteria;Natrialbales;Natrialbaceae;Natrialba;Natrialba hulunbeirensis;	2	0
Archaea;Halobacteria;Natrialbales;Natrialbaceae;Natrialba;Natrialba sp. SSL1;	3	2
Archaea;Halobacteria;Natrialbales;Natrialbaceae;Natrialba;Natrialba taiwanensis;	0	1
Archaea;Halobacteria;Natrialbales;Natrialbaceae;Natrialba;Natrialba taiwanensis;Natrialba taiwanensis DSM 12281;	2	0
Archaea;Halobacteria;Natrialbales;Natrialbaceae;Natrinema;	3	1
Archaea;Halobacteria;Natrialbales;Natrialbaceae;Natrinema;Natrinema altunense;Natrinema altunense JCM 12890;	3	0
Archaea;Halobacteria;Natrialbales;Natrialbaceae;Natrinema;Natrinema ejinorense;	1	0
Archaea;Halobacteria;Natrialbales;Natrialbaceae;Natrinema;Natrinema gari;	3	0
Archaea;Halobacteria;Natrialbales;Natrialbaceae;Natrinema;Natrinema salaciae;	1	0
Archaea;Halobacteria;Natrialbales;Natrialbaceae;Natrinema;Natrinema sp. CBA1119;	1	0
Archaea;Halobacteria;Natrialbales;Natrialbaceae;Natrinema;Natrinema versiforme;	0	1
Archaea;Halobacteria;Natrialbales;Natrialbaceae;Natronobacterium;Natronobacterium gregoryi;	1	1
Archaea;Halobacteria;Natrialbales;Natrialbaceae;Natronobacterium;Natronobacterium texcoconense;	6	3
Archaea;Halobacteria;Natrialbales;Natrialbaceae;Natronococcus;	1	0
Archaea;Halobacteria;Natrialbales;Natrialbaceae;Natronococcus;Natronococcus amylolyticus;	1	7
Archaea;Halobacteria;Natrialbales;Natrialbaceae;Natronococcus;Natronococcus amylolyticus;Natronococcus amylolyticus DSM 10524;	1	0
Archaea;Halobacteria;Natrialbales;Natrialbaceae;Natronococcus;Natronococcus jeotgali;	0	3
Archaea;Halobacteria;Natrialbales;Natrialbaceae;Natronococcus;Natronococcus occultus;	2	2
Archaea;Halobacteria;Natrialbales;Natrialbaceae;Natronolimnobius;	1	2
Archaea;Halobacteria;Natrialbales;Natrialbaceae;Natronolimnobius;Natronolimnobius aegyptiacus;	2	0
Archaea;Halobacteria;Natrialbales;Natrialbaceae;Natronorubrum;	1	0
Archaea;Halobacteria;Natrialbales;Natrialbaceae;Natronorubrum;Natronorubrum bangense;	2	1
Archaea;Halobacteria;Natrialbales;Natrialbaceae;Natronorubrum;Natronorubrum sulfidifaciens;	0	1
Archaea;Halobacteria;Natrialbales;Natrialbaceae;Natronorubrum;Natronorubrum sulfidifaciens;Natronorubrum sulfidifaciens JCM 14089;	0	1
Archaea;Halobacteria;Natrialbales;Natrialbaceae;Natronorubrum;Natronorubrum texcoconense;	2	0
Archaea;Halobacteria;Natrialbales;Natrialbaceae;Natronorubrum;Natronorubrum thiooxidans;	3	0
Archaea;Halobacteria;Natrialbales;Natrialbaceae;Natronorubrum;Natronorubrum tibetense;	1	2
Archaea;Halobacteria;Natrialbales;Natrialbaceae;Salinarchaeum;Salinarchaeum sp. Harcht-Bsk1;	1	1
Archaea;Halobacteria;Natrialbales;Natrialbaceae;Saliphagus;Saliphagus sp. LR7;	4	4
Archaea;Methanobacteria;Methanobacteriales;	8	8
Archaea;Methanobacteria;Methanobacteriales;Methanobacteriaceae;	3	11
Archaea;Methanobacteria;Methanobacteriales;Methanobacteriaceae;Methanobacterium;	27	27
Archaea;Methanobacteria;Methanobacteriales;Methanobacteriaceae;Methanobacterium;Methanobacterium bryantii;	1	0
Archaea;Methanobacteria;Methanobacteriales;Methanobacteriaceae;Methanobacterium;Methanobacterium congolense;	8	8
Archaea;Methanobacteria;Methanobacteriales;Methanobacteriaceae;Methanobacterium;Methanobacterium formicicum;	10	12
Archaea;Methanobacteria;Methanobacteriales;Methanobacteriaceae;Methanobacterium;Methanobacterium formicicum;Methanobacterium formicicum DSM 3637;	18	7
Archaea;Methanobacteria;Methanobacteriales;Methanobacteriaceae;Methanobacterium;Methanobacterium lacus;	28	16
Archaea;Methanobacteria;Methanobacteriales;Methanobacteriaceae;Methanobacterium;Methanobacterium paludis;	5	1
Archaea;Methanobacteria;Methanobacteriales;Methanobacteriaceae;Methanobacterium;Methanobacterium sp. 42_16;	0	2
Archaea;Methanobacteria;Methanobacteriales;Methanobacteriaceae;Methanobacterium;Methanobacterium sp. BAmetb5;	1	0
Archaea;Methanobacteria;Methanobacteriales;Methanobacteriaceae;Methanobacterium;Methanobacterium sp. BRmetb2;	6	0
Archaea;Methanobacteria;Methanobacteriales;Methanobacteriaceae;Methanobacterium;Methanobacterium sp. Maddingley MBC34;	0	1
Archaea;Methanobacteria;Methanobacteriales;Methanobacteriaceae;Methanobacterium;Methanobacterium sp. MZ-A1;	3	6
Archaea;Methanobacteria;Methanobacteriales;Methanobacteriaceae;Methanobacterium;Methanobacterium sp. SMA-27;	1	3
Archaea;Methanobacteria;Methanobacteriales;Methanobacteriaceae;Methanobacterium;Methanobacterium sp.;	3	2
Archaea;Methanobacteria;Methanobacteriales;Methanobacteriaceae;Methanobacterium;Methanobacterium subterraneum;	1	3
Archaea;Methanobacteria;Methanobacteriales;Methanobacteriaceae;Methanobrevibacter;	5	4
Archaea;Methanobacteria;Methanobacteriales;Methanobacteriaceae;Methanobrevibacter;Methanobrevibacter curvatus;	1	0
Archaea;Methanobacteria;Methanobacteriales;Methanobacteriaceae;Methanobrevibacter;Methanobrevibacter cuticularis;	3	0
Archaea;Methanobacteria;Methanobacteriales;Methanobacteriaceae;Methanobrevibacter;Methanobrevibacter millerae;	4	2
Archaea;Methanobacteria;Methanobacteriales;Methanobacteriaceae;Methanobrevibacter;Methanobrevibacter ruminantium;	1	0
Archaea;Methanobacteria;Methanobacteriales;Methanobacteriaceae;Methanobrevibacter;Methanobrevibacter sp. A27;	0	1
Archaea;Methanobacteria;Methanobacteriales;Methanobacteriaceae;Methanobrevibacter;Methanobrevibacter sp. YE315;	1	1
Archaea;Methanobacteria;Methanobacteriales;Methanobacteriaceae;Methanobrevibacter;Methanobrevibacter thaueri;	1	0
Archaea;Methanobacteria;Methanobacteriales;Methanobacteriaceae;Methanobrevibacter;Methanobrevibacter woesei;	1	3
Archaea;Methanobacteria;Methanobacteriales;Methanobacteriaceae;Methanobrevibacter;Methanobrevibacter wolinii;	2	0
Archaea;Methanobacteria;Methanobacteriales;Methanobacteriaceae;Methanosphaera;	2	1
Archaea;Methanobacteria;Methanobacteriales;Methanobacteriaceae;Methanosphaera;Methanosphaera cuniculi;	0	1
Archaea;Methanobacteria;Methanobacteriales;Methanobacteriaceae;Methanosphaera;Methanosphaera sp. BMS;	3	2
Archaea;Methanobacteria;Methanobacteriales;Methanobacteriaceae;Methanosphaera;Methanosphaera sp. rholeuAM6;	1	0
Archaea;Methanobacteria;Methanobacteriales;Methanobacteriaceae;Methanosphaera;Methanosphaera stadtmanae;	1	0
Archaea;Methanobacteria;Methanobacteriales;Methanobacteriaceae;Methanothermobacter;	1	0
Archaea;Methanobacteria;Methanobacteriales;Methanobacteriaceae;Methanothermobacter;Methanothermobacter sp. CaT2;	1	1
Archaea;Methanobacteria;Methanobacteriales;Methanobacteriaceae;Methanothermobacter;Methanothermobacter sp. MT-2;	3	2
Archaea;Methanobacteria;Methanobacteriales;Methanobacteriaceae;Methanothermobacter;Methanothermobacter tenebrarum;	0	1
Archaea;Methanobacteria;Methanobacteriales;Methanobacteriaceae;Methanothermobacter;Methanothermobacter wolfeii;	3	3
Archaea;Methanobacteria;Methanobacteriales;Methanobacteriaceae;unclassified Methanobacteriaceae;Methanobacteriaceae archaeon 41_258;	1	0
Archaea;Methanobacteria;Methanobacteriales;Methanothermaceae;Methanothermus;Methanothermus fervidus;	0	1
Archaea;Methanobacteria;Methanobacteriales;unclassified Methanobacteriales;Methanobacteriales archaeon HGW-Methanobacteriales-1;	4	3
Archaea;Methanobacteria;Methanobacteriales;unclassified Methanobacteriales;Methanobacteriales archaeon HGW-Methanobacteriales-2;	0	1
Archaea;Methanococci;Methanococcales;Methanocaldococcaceae;Methanocaldococcus;Methanocaldococcus bathoardescens;	1	2
Archaea;Methanococci;Methanococcales;Methanocaldococcaceae;Methanocaldococcus;Methanocaldococcus fervens;	0	1
Archaea;Methanococci;Methanococcales;Methanocaldococcaceae;Methanotorris;Methanotorris formicicus;	0	1
Archaea;Methanococci;Methanococcales;Methanocaldococcaceae;Methanotorris;Methanotorris igneus;	1	1
Archaea;Methanococci;Methanococcales;Methanococcaceae;Methanococcus;Methanococcus maripaludis;	1	3
Archaea;Methanococci;Methanococcales;Methanococcaceae;Methanococcus;Methanococcus maripaludis;Methanococcus maripaludis KA1;	0	2
Archaea;Methanococci;Methanococcales;Methanococcaceae;Methanococcus;Methanococcus maripaludis;Methanococcus maripaludis X1;	1	0
Archaea;Methanococci;Methanococcales;Methanococcaceae;Methanococcus;Methanococcus vannielii;	2	0
Archaea;Methanococci;Methanococcales;Methanococcaceae;Methanococcus;Methanococcus vannielii;Methanococcus vannielii SB;	0	1
Archaea;Methanococci;Methanococcales;Methanococcaceae;Methanococcus;Methanococcus voltae;	0	1
Archaea;Methanococci;Methanococcales;Methanococcaceae;Methanothermococcus;Methanothermococcus okinawensis;	2	1
Archaea;Methanococci;Methanococcales;Methanococcaceae;Methanothermococcus;Methanothermococcus thermolithotrophicus;	1	2
Archaea;Methanomicrobia;	22	28
Archaea;Methanomicrobia;Methanocellales;Methanocellaceae;Methanocella;	3	1
Archaea;Methanomicrobia;Methanocellales;Methanocellaceae;Methanocella;Methanocella arvoryzae;	2	2
Archaea;Methanomicrobia;Methanocellales;Methanocellaceae;Methanocella;Methanocella arvoryzae;Methanocella arvoryzae MRE50;	1	0
Archaea;Methanomicrobia;Methanocellales;Methanocellaceae;Methanocella;Methanocella conradii;	1	3
Archaea;Methanomicrobia;Methanocellales;Methanocellaceae;Methanocella;Methanocella paludicola;Methanocella paludicola SANAE;	1	3
Archaea;Methanomicrobia;Methanomicrobiales;	14	14
Archaea;Methanomicrobia;Methanomicrobiales;Methanocalculaceae;Methanocalculus;Methanocalculus sp. 52_23;	1	0
Archaea;Methanomicrobia;Methanomicrobiales;Methanocorpusculaceae;Methanocorpusculum;	1	0
Archaea;Methanomicrobia;Methanomicrobiales;Methanocorpusculaceae;Methanocorpusculum;Methanocorpusculum bavaricum;	2	0
Archaea;Methanomicrobia;Methanomicrobiales;Methanomicrobiaceae;	3	3
Archaea;Methanomicrobia;Methanomicrobiales;Methanomicrobiaceae;Methanoculleus;	5	9
Archaea;Methanomicrobia;Methanomicrobiales;Methanomicrobiaceae;Methanoculleus;Methanoculleus bourgensis;	1	0
Archaea;Methanomicrobia;Methanomicrobiales;Methanomicrobiaceae;Methanoculleus;Methanoculleus chikugoensis;	5	5
Archaea;Methanomicrobia;Methanomicrobiales;Methanomicrobiaceae;Methanoculleus;Methanoculleus horonobensis;	3	0
Archaea;Methanomicrobia;Methanomicrobiales;Methanomicrobiaceae;Methanoculleus;Methanoculleus marisnigri;	2	0
Archaea;Methanomicrobia;Methanomicrobiales;Methanomicrobiaceae;Methanoculleus;Methanoculleus sediminis;	2	1
Archaea;Methanomicrobia;Methanomicrobiales;Methanomicrobiaceae;Methanoculleus;Methanoculleus sp. MAB1;	3	7
Archaea;Methanomicrobia;Methanomicrobiales;Methanomicrobiaceae;Methanoculleus;Methanoculleus sp. MH98A;	1	1
Archaea;Methanomicrobia;Methanomicrobiales;Methanomicrobiaceae;Methanoculleus;Methanoculleus sp. SDB;	5	6
Archaea;Methanomicrobia;Methanomicrobiales;Methanomicrobiaceae;Methanoculleus;Methanoculleus thermophilus;	2	9
Archaea;Methanomicrobia;Methanomicrobiales;Methanomicrobiaceae;Methanofollis;	0	1
Archaea;Methanomicrobia;Methanomicrobiales;Methanomicrobiaceae;Methanofollis;Methanofollis ethanolicus;	13	5
Archaea;Methanomicrobia;Methanomicrobiales;Methanomicrobiaceae;Methanofollis;Methanofollis liminatans;	14	4
Archaea;Methanomicrobia;Methanomicrobiales;Methanomicrobiaceae;Methanofollis;Methanofollis liminatans;Methanofollis liminatans DSM 4140;	2	5
Archaea;Methanomicrobia;Methanomicrobiales;Methanomicrobiaceae;Methanogenium;Methanogenium cariaci;	8	4
Archaea;Methanomicrobia;Methanomicrobiales;Methanomicrobiaceae;Methanolacinia;	1	1
Archaea;Methanomicrobia;Methanomicrobiales;Methanomicrobiaceae;Methanolacinia;Methanolacinia paynteri;	3	7
Archaea;Methanomicrobia;Methanomicrobiales;Methanomicrobiaceae;Methanolacinia;Methanolacinia petrolearia;	1	5
Archaea;Methanomicrobia;Methanomicrobiales;Methanomicrobiaceae;Methanolacinia;Methanolacinia petrolearia;Methanolacinia petrolearia DSM 11571;	0	5
Archaea;Methanomicrobia;Methanomicrobiales;Methanomicrobiaceae;Methanomicrobium;Methanomicrobium mobile;	0	1
Archaea;Methanomicrobia;Methanomicrobiales;Methanomicrobiaceae;Methanoplanus;Methanoplanus limicola;	1	7
Archaea;Methanomicrobia;Methanomicrobiales;Methanomicrobiaceae;Methanoplanus;Methanoplanus limicola;Methanoplanus limicola DSM 2279;	0	3
Archaea;Methanomicrobia;Methanomicrobiales;Methanoregulaceae;	1	0
Archaea;Methanomicrobia;Methanomicrobiales;Methanoregulaceae;Methanolinea;Methanolinea sp. SDB;	4	3
Archaea;Methanomicrobia;Methanomicrobiales;Methanoregulaceae;Methanolinea;Methanolinea tarda;	6	2
Archaea;Methanomicrobia;Methanomicrobiales;Methanoregulaceae;Methanoregula;Methanoregula boonei;	5	0
Archaea;Methanomicrobia;Methanomicrobiales;Methanoregulaceae;Methanoregula;Methanoregula formicica;	3	6
Archaea;Methanomicrobia;Methanomicrobiales;Methanoregulaceae;Methanoregula;Methanoregula sp.;	6	4
Archaea;Methanomicrobia;Methanomicrobiales;Methanoregulaceae;Methanosphaerula;Methanosphaerula palustris;	7	4
Archaea;Methanomicrobia;Methanomicrobiales;Methanospirillaceae;Methanospirillum;	2	1
Archaea;Methanomicrobia;Methanomicrobiales;Methanospirillaceae;Methanospirillum;Methanospirillum hungatei;	2	0
Archaea;Methanomicrobia;Methanomicrobiales;Methanospirillaceae;Methanospirillum;Methanospirillum lacunae;	8	7
Archaea;Methanomicrobia;Methanomicrobiales;Methanospirillaceae;Methanospirillum;Methanospirillum stamsii;	2	1
Archaea;Methanomicrobia;Methanomicrobiales;unclassified Methanomicrobiales;unclassified Methanomicrobiales (miscellaneous);	0	1
Archaea;Methanomicrobia;Methanomicrobiales;unclassified Methanomicrobiales;unclassified Methanomicrobiales (miscellaneous);environmental samples <unclassified Methanomicrobiales (miscellaneous)>;methanogenic archaeon mixed culture ISO4-G1;	0	1
Archaea;Methanomicrobia;Methanomicrobiales;unclassified Methanomicrobiales;unclassified Methanomicrobiales (miscellaneous);Methanomicrobiales archaeon 53_19;	3	3
Archaea;Methanomicrobia;Methanomicrobiales;unclassified Methanomicrobiales;unclassified Methanomicrobiales (miscellaneous);Methanomicrobiales archaeon HGW-Methanomicrobiales-1;	4	1
Archaea;Methanomicrobia;Methanomicrobiales;unclassified Methanomicrobiales;unclassified Methanomicrobiales (miscellaneous);Methanomicrobiales archaeon HGW-Methanomicrobiales-2;	3	0
Archaea;Methanomicrobia;Methanomicrobiales;unclassified Methanomicrobiales;unclassified Methanomicrobiales (miscellaneous);Methanomicrobiales archaeon HGW-Methanomicrobiales-3;	14	12
Archaea;Methanomicrobia;Methanomicrobiales;unclassified Methanomicrobiales;unclassified Methanomicrobiales (miscellaneous);Methanomicrobiales archaeon HGW-Methanomicrobiales-5;	0	1
Archaea;Methanomicrobia;Methanomicrobiales;unclassified Methanomicrobiales;unclassified Methanomicrobiales (miscellaneous);Methanomicrobiales archaeon HGW-Methanomicrobiales-6;	1	7
Archaea;Methanomicrobia;Methanosarcinales;	44	36
Archaea;Methanomicrobia;Methanosarcinales;Candidatus Methanoperedenaceae;	4	2
Archaea;Methanomicrobia;Methanosarcinales;Candidatus Methanoperedenaceae;Candidatus Methanoperedens;	5	15
Archaea;Methanomicrobia;Methanosarcinales;Candidatus Methanoperedenaceae;Candidatus Methanoperedens;Candidatus Methanoperedens nitroreducens;	56	50
Archaea;Methanomicrobia;Methanosarcinales;Candidatus Methanoperedenaceae;Candidatus Methanoperedens;Candidatus Methanoperedens sp. BLZ1;	13	10
Archaea;Methanomicrobia;Methanosarcinales;Candidatus Methanoperedenaceae;Candidatus Methanoperedens;Candidatus Methanoperedens sp. BLZ2;	1	0
Archaea;Methanomicrobia;Methanosarcinales;Candidatus Methanoperedenaceae;unclassified Candidatus Methanoperedenaceae;Candidatus Methanoperedenaceae archaeon HGW-Methanoperedenaceae-1;	2	4
Archaea;Methanomicrobia;Methanosarcinales;Candidatus Methanoperedenaceae;unclassified Candidatus Methanoperedenaceae;Candidatus Methanoperedenaceae archaeon;	17	8
Archaea;Methanomicrobia;Methanosarcinales;Methanosaetaceae;Methanothrix;	20	20
Archaea;Methanomicrobia;Methanosarcinales;Methanosaetaceae;Methanothrix;Methanosaeta harundinacea;	28	33
Archaea;Methanomicrobia;Methanosarcinales;Methanosaetaceae;Methanothrix;Methanosaeta harundinacea;Methanosaeta harundinacea 6Ac;	1	6
Archaea;Methanomicrobia;Methanosarcinales;Methanosaetaceae;Methanothrix;Methanosaeta sp. ASP1-1;	0	1
Archaea;Methanomicrobia;Methanosarcinales;Methanosaetaceae;Methanothrix;Methanosaeta sp. SDB;	0	2
Archaea;Methanomicrobia;Methanosarcinales;Methanosaetaceae;Methanothrix;Methanothrix soehngenii;	24	26
Archaea;Methanomicrobia;Methanosarcinales;Methanosaetaceae;Methanothrix;Methanothrix soehngenii;Methanothrix soehngenii GP6;	12	3
Archaea;Methanomicrobia;Methanosarcinales;Methanosaetaceae;Methanothrix;Methanothrix thermoacetophila;Methanothrix thermoacetophila PT;	5	0
Archaea;Methanomicrobia;Methanosarcinales;Methanosarcinaceae;	55	40
Archaea;Methanomicrobia;Methanosarcinales;Methanosarcinaceae;Methanococcoides;	2	2
Archaea;Methanomicrobia;Methanosarcinales;Methanosarcinaceae;Methanococcoides;Methanococcoides burtonii;	5	6
Archaea;Methanomicrobia;Methanosarcinales;Methanosarcinaceae;Methanococcoides;Methanococcoides methylutens;	3	9
Archaea;Methanomicrobia;Methanosarcinales;Methanosarcinaceae;Methanococcoides;Methanococcoides methylutens;Methanococcoides methylutens MM1;	2	4
Archaea;Methanomicrobia;Methanosarcinales;Methanosarcinaceae;Methanococcoides;Methanococcoides vulcani;	4	2
Archaea;Methanomicrobia;Methanosarcinales;Methanosarcinaceae;Methanohalobium;Methanohalobium evestigatum;	10	2
Archaea;Methanomicrobia;Methanosarcinales;Methanosarcinaceae;Methanohalobium;Methanohalobium evestigatum;Methanohalobium evestigatum Z-7303;	3	1
Archaea;Methanomicrobia;Methanosarcinales;Methanosarcinaceae;Methanohalophilus;	6	2
Archaea;Methanomicrobia;Methanosarcinales;Methanosarcinaceae;Methanohalophilus;Methanohalophilus halophilus;	2	0
Archaea;Methanomicrobia;Methanosarcinales;Methanosarcinaceae;Methanohalophilus;Methanohalophilus portucalensis;Methanohalophilus portucalensis FDF-1;	1	0
Archaea;Methanomicrobia;Methanosarcinales;Methanosarcinaceae;Methanohalophilus;Methanohalophilus sp. DAL1;	1	1
Archaea;Methanomicrobia;Methanosarcinales;Methanosarcinaceae;Methanohalophilus;Methanohalophilus sp. T328-1;	1	0
Archaea;Methanomicrobia;Methanosarcinales;Methanosarcinaceae;Methanolobus;	16	17
Archaea;Methanomicrobia;Methanosarcinales;Methanosarcinaceae;Methanolobus;Methanolobus profundi;	7	8
Archaea;Methanomicrobia;Methanosarcinales;Methanosarcinaceae;Methanolobus;Methanolobus psychrophilus;	7	5
Archaea;Methanomicrobia;Methanosarcinales;Methanosarcinaceae;Methanolobus;Methanolobus psychrotolerans;	4	0
Archaea;Methanomicrobia;Methanosarcinales;Methanosarcinaceae;Methanolobus;Methanolobus sp. T82-4;	2	7
Archaea;Methanomicrobia;Methanosarcinales;Methanosarcinaceae;Methanolobus;Methanolobus tindarius;	12	8
Archaea;Methanomicrobia;Methanosarcinales;Methanosarcinaceae;Methanolobus;Methanolobus tindarius;Methanolobus tindarius DSM 2278;	2	2
Archaea;Methanomicrobia;Methanosarcinales;Methanosarcinaceae;Methanolobus;Methanolobus vulcani;	5	1
Archaea;Methanomicrobia;Methanosarcinales;Methanosarcinaceae;Methanomethylovorans;Methanomethylovorans hollandica;	2	6
Archaea;Methanomicrobia;Methanosarcinales;Methanosarcinaceae;Methanomethylovorans;Methanomethylovorans hollandica;Methanomethylovorans hollandica DSM 15978;	1	1
Archaea;Methanomicrobia;Methanosarcinales;Methanosarcinaceae;Methanosalsum;Methanosalsum zhilinae;	7	3
Archaea;Methanomicrobia;Methanosarcinales;Methanosarcinaceae;Methanosalsum;Methanosalsum zhilinae;Methanosalsum zhilinae DSM 4017;	1	1
Archaea;Methanomicrobia;Methanosarcinales;Methanosarcinaceae;Methanosarcina;	77	100
Archaea;Methanomicrobia;Methanosarcinales;Methanosarcinaceae;Methanosarcina;Methanosarcina acetivorans;Methanosarcina acetivorans C2A;	0	2
Archaea;Methanomicrobia;Methanosarcinales;Methanosarcinaceae;Methanosarcina;Methanosarcina barkeri;	8	6
Archaea;Methanomicrobia;Methanosarcinales;Methanosarcinaceae;Methanosarcina;Methanosarcina barkeri;Methanosarcina barkeri 3;	1	0
Archaea;Methanomicrobia;Methanosarcinales;Methanosarcinaceae;Methanosarcina;Methanosarcina barkeri;Methanosarcina barkeri CM1;	3	1
Archaea;Methanomicrobia;Methanosarcinales;Methanosarcinaceae;Methanosarcina;Methanosarcina barkeri;Methanosarcina barkeri MS;	4	1
Archaea;Methanomicrobia;Methanosarcinales;Methanosarcinaceae;Methanosarcina;Methanosarcina flavescens;	5	3
Archaea;Methanomicrobia;Methanosarcinales;Methanosarcinaceae;Methanosarcina;Methanosarcina horonobensis;	2	3
Archaea;Methanomicrobia;Methanosarcinales;Methanosarcinaceae;Methanosarcina;Methanosarcina horonobensis;Methanosarcina horonobensis HB-1 = JCM 15518;	4	3
Archaea;Methanomicrobia;Methanosarcinales;Methanosarcinaceae;Methanosarcina;Methanosarcina lacustris;	5	4
Archaea;Methanomicrobia;Methanosarcinales;Methanosarcinaceae;Methanosarcina;Methanosarcina lacustris;Methanosarcina lacustris Z-7289;	2	0
Archaea;Methanomicrobia;Methanosarcinales;Methanosarcinaceae;Methanosarcina;Methanosarcina mazei;	15	10
Archaea;Methanomicrobia;Methanosarcinales;Methanosarcinaceae;Methanosarcina;Methanosarcina mazei;Methanosarcina mazei Go1;	1	1
Archaea;Methanomicrobia;Methanosarcinales;Methanosarcinaceae;Methanosarcina;Methanosarcina mazei;Methanosarcina mazei S-6;	0	2
Archaea;Methanomicrobia;Methanosarcinales;Methanosarcinaceae;Methanosarcina;Methanosarcina siciliae;	5	9
Archaea;Methanomicrobia;Methanosarcinales;Methanosarcinaceae;Methanosarcina;Methanosarcina siciliae;Methanosarcina siciliae C2J;	3	0
Archaea;Methanomicrobia;Methanosarcinales;Methanosarcinaceae;Methanosarcina;Methanosarcina siciliae;Methanosarcina siciliae HI350;	3	5
Archaea;Methanomicrobia;Methanosarcinales;Methanosarcinaceae;Methanosarcina;Methanosarcina siciliae;Methanosarcina siciliae T4/M;	4	0
Archaea;Methanomicrobia;Methanosarcinales;Methanosarcinaceae;Methanosarcina;Methanosarcina soligelidi;	0	1
Archaea;Methanomicrobia;Methanosarcinales;Methanosarcinaceae;Methanosarcina;Methanosarcina sp. 1.H.A.2.2;	4	2
Archaea;Methanomicrobia;Methanosarcinales;Methanosarcinaceae;Methanosarcina;Methanosarcina sp. 1.H.T.1A.1;	6	2
Archaea;Methanomicrobia;Methanosarcinales;Methanosarcinaceae;Methanosarcina;Methanosarcina sp. 2.H.A.1B.4;	5	3
Archaea;Methanomicrobia;Methanosarcinales;Methanosarcinaceae;Methanosarcina;Methanosarcina sp. A14;	1	0
Archaea;Methanomicrobia;Methanosarcinales;Methanosarcinaceae;Methanosarcina;Methanosarcina sp. Ant1;	5	5
Archaea;Methanomicrobia;Methanosarcinales;Methanosarcinaceae;Methanosarcina;Methanosarcina sp. Kolksee;	1	2
Archaea;Methanomicrobia;Methanosarcinales;Methanosarcinaceae;Methanosarcina;Methanosarcina sp. MTP4;	39	29
Archaea;Methanomicrobia;Methanosarcinales;Methanosarcinaceae;Methanosarcina;Methanosarcina sp. WWM596;	3	1
Archaea;Methanomicrobia;Methanosarcinales;Methanosarcinaceae;Methanosarcina;Methanosarcina spelaei;	0	1
Archaea;Methanomicrobia;Methanosarcinales;Methanosarcinaceae;Methanosarcina;Methanosarcina thermophila;	4	1
Archaea;Methanomicrobia;Methanosarcinales;Methanosarcinaceae;Methanosarcina;Methanosarcina vacuolata;	4	2
Archaea;Methanomicrobia;Methanosarcinales;unclassified Methanosarcinales;	5	9
Archaea;Methanomicrobia;Methanosarcinales;unclassified Methanosarcinales;ANME-2 cluster;Candidatus Syntrophoarchaeum;	0	1
Archaea;Methanomicrobia;Methanosarcinales;unclassified Methanosarcinales;ANME-2 cluster;Candidatus Syntrophoarchaeum;Candidatus Syntrophoarchaeum caldarius;	2	0
Archaea;Methanomicrobia;Methanosarcinales;unclassified Methanosarcinales;ANME-2 cluster;Candidatus Syntrophoarchaeum;Candidatus Syntrophoarchaeum sp. WYZ-LMO15;	1	1
Archaea;Methanomicrobia;Methanosarcinales;unclassified Methanosarcinales;ANME-2 cluster;unclassified ANME-2 cluster;ANME-2 cluster archaeon HR1;	1	7
Archaea;Methanomicrobia;Methanosarcinales;unclassified Methanosarcinales;ANME-2 cluster;unclassified ANME-2 cluster;ANME-2 cluster archaeon;	24	23
Archaea;Methanomicrobia;Methanosarcinales;unclassified Methanosarcinales;GOM Arc I cluster;Methanosarcinales archaeon ex4484_138;	2	1
Archaea;Methanomicrobia;Methanosarcinales;unclassified Methanosarcinales;Methanosarcinales archaeon;	126	140
Archaea;Methanomicrobia;unclassified Methanomicrobia;ANME-1 cluster;unclassified ANME-1 cluster;	0	2
Archaea;Methanomicrobia;unclassified Methanomicrobia;ANME-1 cluster;unclassified ANME-1 cluster;ANME-1 cluster archaeon;	65	67
Archaea;Nanoarchaeota;unclassified Nanoarchaeota;unclassified Nanoarchaeota (miscellaneous);Nanoarchaeota archaeon;	10	9
Archaea;Thaumarchaeota;	1030	1012
Archaea;Thaumarchaeota;environmental samples <Thaumarchaeota>;	4	2
Archaea;Thaumarchaeota;environmental samples <Thaumarchaeota>;uncultured marine thaumarchaeote AD1000_01_F04;	1	1
Archaea;Thaumarchaeota;environmental samples <Thaumarchaeota>;uncultured marine thaumarchaeote AD1000_100_C06;	10	11
Archaea;Thaumarchaeota;environmental samples <Thaumarchaeota>;uncultured marine thaumarchaeote AD1000_20_B03;	2	0
Archaea;Thaumarchaeota;environmental samples <Thaumarchaeota>;uncultured marine thaumarchaeote AD1000_39_D08;	0	1
Archaea;Thaumarchaeota;environmental samples <Thaumarchaeota>;uncultured marine thaumarchaeote AD1000_54_E04;	0	1
Archaea;Thaumarchaeota;environmental samples <Thaumarchaeota>;uncultured marine thaumarchaeote KM3_05_H05;	0	5
Archaea;Thaumarchaeota;environmental samples <Thaumarchaeota>;uncultured marine thaumarchaeote KM3_11_E10;	0	1
Archaea;Thaumarchaeota;environmental samples <Thaumarchaeota>;uncultured marine thaumarchaeote KM3_198_G09;	1	0
Archaea;Thaumarchaeota;environmental samples <Thaumarchaeota>;uncultured marine thaumarchaeote KM3_23_F10;	1	1
Archaea;Thaumarchaeota;environmental samples <Thaumarchaeota>;uncultured marine thaumarchaeote KM3_24_H04;	1	0
Archaea;Thaumarchaeota;environmental samples <Thaumarchaeota>;uncultured marine thaumarchaeote KM3_53_E03;	1	0
Archaea;Thaumarchaeota;environmental samples <Thaumarchaeota>;uncultured marine thaumarchaeote KM3_54_G03;	1	2
Archaea;Thaumarchaeota;environmental samples <Thaumarchaeota>;uncultured marine thaumarchaeote KM3_65_H02;	1	0
Archaea;Thaumarchaeota;environmental samples <Thaumarchaeota>;uncultured marine thaumarchaeote KM3_70_D04;	13	20
Archaea;Thaumarchaeota;environmental samples <Thaumarchaeota>;uncultured marine thaumarchaeote KM3_70_D07;	1	0
Archaea;Thaumarchaeota;environmental samples <Thaumarchaeota>;uncultured marine thaumarchaeote KM3_74_C10;	0	1
Archaea;Thaumarchaeota;environmental samples <Thaumarchaeota>;uncultured marine thaumarchaeote KM3_78_A04;	1	0
Archaea;Thaumarchaeota;environmental samples <Thaumarchaeota>;uncultured marine thaumarchaeote KM3_99_A02;	1	0
Archaea;Thaumarchaeota;environmental samples <Thaumarchaeota>;uncultured marine thaumarchaeote SAT1000_10_G06;	4	0
Archaea;Thaumarchaeota;Nitrosopumilales;	117	109
Archaea;Thaumarchaeota;Nitrosopumilales;Nitrosopumilaceae;	40	27
Archaea;Thaumarchaeota;Nitrosopumilales;Nitrosopumilaceae;Candidatus Nitrosomarinus;Candidatus Nitrosomarinus catalina;	1	0
Archaea;Thaumarchaeota;Nitrosopumilales;Nitrosopumilaceae;Candidatus Nitrosomarinus;Candidatus Nitrosomarinus sp.;	1	0
Archaea;Thaumarchaeota;Nitrosopumilales;Nitrosopumilaceae;Nitrosoarchaeum;	8	4
Archaea;Thaumarchaeota;Nitrosopumilales;Nitrosopumilaceae;Nitrosoarchaeum;Candidatus Nitrosoarchaeum limnia;	8	7
Archaea;Thaumarchaeota;Nitrosopumilales;Nitrosopumilaceae;Nitrosoarchaeum;Candidatus Nitrosoarchaeum limnia;Candidatus Nitrosoarchaeum limnia BG20;	5	4
Archaea;Thaumarchaeota;Nitrosopumilales;Nitrosopumilaceae;Nitrosoarchaeum;Candidatus Nitrosoarchaeum limnia;Candidatus Nitrosoarchaeum limnia SFB1;	5	5
Archaea;Thaumarchaeota;Nitrosopumilales;Nitrosopumilaceae;Nitrosoarchaeum;Candidatus Nitrosoarchaeum sp.;	4	4
Archaea;Thaumarchaeota;Nitrosopumilales;Nitrosopumilaceae;Nitrosoarchaeum;Nitrosarchaeum koreense;	2	0
Archaea;Thaumarchaeota;Nitrosopumilales;Nitrosopumilaceae;Nitrosoarchaeum;Nitrosarchaeum koreense;Nitrosarchaeum koreense MY1;	4	1
Archaea;Thaumarchaeota;Nitrosopumilales;Nitrosopumilaceae;Nitrosopumilus;	51	60
Archaea;Thaumarchaeota;Nitrosopumilales;Nitrosopumilaceae;Nitrosopumilus;Candidatus Nitrosopumilus adriaticus;	14	12
Archaea;Thaumarchaeota;Nitrosopumilales;Nitrosopumilaceae;Nitrosopumilus;Candidatus Nitrosopumilus koreensis;Candidatus Nitrosopumilus koreensis AR1;	3	1
Archaea;Thaumarchaeota;Nitrosopumilales;Nitrosopumilaceae;Nitrosopumilus;Candidatus Nitrosopumilus piranensis;	2	6
Archaea;Thaumarchaeota;Nitrosopumilales;Nitrosopumilaceae;Nitrosopumilus;Candidatus Nitrosopumilus salaria;	12	3
Archaea;Thaumarchaeota;Nitrosopumilales;Nitrosopumilaceae;Nitrosopumilus;Candidatus Nitrosopumilus salaria;Candidatus Nitrosopumilus salaria BD31;	11	13
Archaea;Thaumarchaeota;Nitrosopumilales;Nitrosopumilaceae;Nitrosopumilus;Candidatus Nitrosopumilus sp. NM25;	12	8
Archaea;Thaumarchaeota;Nitrosopumilales;Nitrosopumilaceae;Nitrosopumilus;Nitrosopumilus maritimus;Nitrosopumilus maritimus SCM1;	6	4
Archaea;Thaumarchaeota;Nitrosopumilales;Nitrosopumilaceae;Nitrosopumilus;Nitrosopumilus sp. AR;	2	0
Archaea;Thaumarchaeota;Nitrosopumilales;Nitrosopumilaceae;Nitrosopumilus;Nitrosopumilus sp. BACL13 MAG-121220-bin23;	0	1
Archaea;Thaumarchaeota;Nitrosopumilales;Nitrosopumilaceae;Nitrosopumilus;Nitrosopumilus sp. Nsub;	5	3
Archaea;Thaumarchaeota;Nitrosopumilales;Nitrosopumilaceae;Nitrosopumilus;Nitrosopumilus sp. PRT-SC01;	1	0
Archaea;Thaumarchaeota;Nitrosopumilales;Nitrosopumilaceae;Nitrosopumilus;Nitrosopumilus sp.;	5	3
Archaea;Thaumarchaeota;Nitrosopumilales;unclassified Nitrosopumilales;	6	0
Archaea;Thaumarchaeota;Nitrosopumilales;unclassified Nitrosopumilales;Nitrosopumilales archaeon CG_4_9_14_0_2_um_filter_34_16;	8	8
Archaea;Thaumarchaeota;Nitrosopumilales;unclassified Nitrosopumilales;Nitrosopumilales archaeon CG_4_9_14_0_8_um_filter_34_10;	1	0
Archaea;Thaumarchaeota;Nitrosopumilales;unclassified Nitrosopumilales;Nitrosopumilales archaeon CG11_big_fil_rev_8_21_14_0_20_33_24;	3	3
Archaea;Thaumarchaeota;Nitrosopumilales;unclassified Nitrosopumilales;Nitrosopumilales archaeon CG15_BIG_FIL_POST_REV_8_21_14_020_37_12;	9	7
Archaea;Thaumarchaeota;Nitrososphaeria;	0	1
Archaea;Thaumarchaeota;Nitrososphaeria;Candidatus Nitrosocaldales;Candidatus Nitrosocaldaceae;Candidatus Nitrosocaldus;	1	4
Archaea;Thaumarchaeota;Nitrososphaeria;Nitrososphaerales;Nitrososphaeraceae;	2	2
Archaea;Thaumarchaeota;Nitrososphaeria;Nitrososphaerales;Nitrososphaeraceae;Candidatus Nitrosocosmicus;Candidatus Nitrocosmicus oleophilus;	16	11
Archaea;Thaumarchaeota;Nitrososphaeria;Nitrososphaerales;Nitrososphaeraceae;Nitrososphaera;	3	10
Archaea;Thaumarchaeota;Nitrososphaeria;Nitrososphaerales;Nitrososphaeraceae;Nitrososphaera;Candidatus Nitrososphaera evergladensis;Candidatus Nitrososphaera evergladensis SR1;	4	7
Archaea;Thaumarchaeota;Nitrososphaeria;Nitrososphaerales;Nitrososphaeraceae;Nitrososphaera;Candidatus Nitrososphaera gargensis;Candidatus Nitrososphaera gargensis Ga9.2;	7	3
Archaea;Thaumarchaeota;Nitrososphaeria;Nitrososphaerales;Nitrososphaeraceae;Nitrososphaera;Nitrososphaera sp.;	0	1
Archaea;Thaumarchaeota;Nitrososphaeria;Nitrososphaerales;Nitrososphaeraceae;Nitrososphaera;Nitrososphaera viennensis;	3	3
Archaea;Thaumarchaeota;unclassified Thaumarchaeota;	2	6
Archaea;Thaumarchaeota;unclassified Thaumarchaeota;Candidatus Caldiarchaeum;Candidatus Caldiarchaeum subterraneum;	6	7
Archaea;Thaumarchaeota;unclassified Thaumarchaeota;Candidatus Nitrosopelagicus;Candidatus Nitrosopelagicus brevis;	3	1
Archaea;Thaumarchaeota;unclassified Thaumarchaeota;Candidatus Nitrosopelagicus;Candidatus Nitrosopelagicus sp.;	5	5
Archaea;Thaumarchaeota;unclassified Thaumarchaeota;Candidatus Nitrosotalea;	1	0
Archaea;Thaumarchaeota;unclassified Thaumarchaeota;Candidatus Nitrosotalea;Candidatus Nitrosotalea devanaterra;	2	1
Archaea;Thaumarchaeota;unclassified Thaumarchaeota;Candidatus Nitrosotalea;Nitrosotalea sp. CS;	1	1
Archaea;Thaumarchaeota;unclassified Thaumarchaeota;Candidatus Nitrosotalea;Nitrosotalea sp. Nd2;	1	0
Archaea;Thaumarchaeota;unclassified Thaumarchaeota;Candidatus Nitrosotenuis;Candidatus Nitrosotenuis aquarius;	0	1
Archaea;Thaumarchaeota;unclassified Thaumarchaeota;Candidatus Nitrosotenuis;Candidatus Nitrosotenuis chungbukensis;	4	0
Archaea;Thaumarchaeota;unclassified Thaumarchaeota;Candidatus Nitrosotenuis;Candidatus Nitrosotenuis cloacae;	2	5
Archaea;Thaumarchaeota;unclassified Thaumarchaeota;unclassified Thaumarchaeota (miscellaneous);	6	2
Archaea;Thaumarchaeota;unclassified Thaumarchaeota;unclassified Thaumarchaeota (miscellaneous);Aigarchaeota archaeon NZ13_MG1;	2	1
Archaea;Thaumarchaeota;unclassified Thaumarchaeota;unclassified Thaumarchaeota (miscellaneous);Thaumarchaeota archaeon 13_1_20CM_2_38_5;	1	1
Archaea;Thaumarchaeota;unclassified Thaumarchaeota;unclassified Thaumarchaeota (miscellaneous);Thaumarchaeota archaeon 13_1_40CM_2_39_13_2;	1	1
Archaea;Thaumarchaeota;unclassified Thaumarchaeota;unclassified Thaumarchaeota (miscellaneous);Thaumarchaeota archaeon 13_1_40CM_2_39_4;	1	1
Archaea;Thaumarchaeota;unclassified Thaumarchaeota;unclassified Thaumarchaeota (miscellaneous);Thaumarchaeota archaeon 13_1_40CM_3_38_6;	2	0
Archaea;Thaumarchaeota;unclassified Thaumarchaeota;unclassified Thaumarchaeota (miscellaneous);Thaumarchaeota archaeon 13_1_40CM_4_48_7;	2	0
Archaea;Thaumarchaeota;unclassified Thaumarchaeota;unclassified Thaumarchaeota (miscellaneous);Thaumarchaeota archaeon CSP1-1;	1	0
Archaea;Thaumarchaeota;unclassified Thaumarchaeota;unclassified Thaumarchaeota (miscellaneous);Thaumarchaeota archaeon RBG_16_49_8;	13	8
Archaea;Thaumarchaeota;unclassified Thaumarchaeota;unclassified Thaumarchaeota (miscellaneous);Thaumarchaeota archaeon SCGC AB-539-E09;	1	1
Archaea;Thaumarchaeota;unclassified Thaumarchaeota;unclassified Thaumarchaeota (miscellaneous);Thaumarchaeota archaeon;	10	17
Archaea;Thermoplasmata;	156	132
Archaea;Thermoplasmata;Methanomassiliicoccales;	0	1
Archaea;Thermoplasmata;Methanomassiliicoccales;Methanomassiliicoccaceae;	0	1
Archaea;Thermoplasmata;Methanomassiliicoccales;Methanomassiliicoccaceae;Candidatus Methanomethylophilus;Candidatus Methanomethylophilus sp. 1R26;	3	0
Archaea;Thermoplasmata;Methanomassiliicoccales;Methanomassiliicoccaceae;Methanomassiliicoccus;Candidatus Methanomassiliicoccus intestinalis;	0	1
Archaea;Thermoplasmata;Methanomassiliicoccales;Methanomassiliicoccaceae;Methanomassiliicoccus;Methanomassiliicoccus luminyensis;	9	7
Archaea;Thermoplasmata;Methanomassiliicoccales;unclassified Methanomassiliicoccales;Methanomassiliicoccales archaeon RumEn M1;	6	6
Archaea;Thermoplasmata;Thermoplasmatales;	1	1
Archaea;Thermoplasmata;Thermoplasmatales;Ferroplasmaceae;Ferroplasma;Ferroplasma acidiphilum;	3	0
Archaea;Thermoplasmata;Thermoplasmatales;Thermoplasmataceae;Thermoplasma;Thermoplasma acidophilum;	0	1
Archaea;Thermoplasmata;Thermoplasmatales;Thermoplasmataceae;Thermoplasma;Thermoplasma sp. Kam2015;	0	1
Archaea;Thermoplasmata;Thermoplasmatales;unclassified Thermoplasmatales;unclassified Thermoplasmatales (miscellaneous);	37	39
Archaea;Thermoplasmata;Thermoplasmatales;unclassified Thermoplasmatales;unclassified Thermoplasmatales (miscellaneous);Thermoplasmatales archaeon A-plasma;	1	0
Archaea;Thermoplasmata;Thermoplasmatales;unclassified Thermoplasmatales;unclassified Thermoplasmatales (miscellaneous);Thermoplasmatales archaeon B_DKE;	11	6
Archaea;Thermoplasmata;Thermoplasmatales;unclassified Thermoplasmatales;unclassified Thermoplasmatales (miscellaneous);Thermoplasmatales archaeon ex4484_30;	5	3
Archaea;Thermoplasmata;Thermoplasmatales;unclassified Thermoplasmatales;unclassified Thermoplasmatales (miscellaneous);Thermoplasmatales archaeon ex4484_36;	1	0
Archaea;Thermoplasmata;Thermoplasmatales;unclassified Thermoplasmatales;unclassified Thermoplasmatales (miscellaneous);Thermoplasmatales archaeon ex4572_165;	0	1
Archaea;Thermoplasmata;Thermoplasmatales;unclassified Thermoplasmatales;unclassified Thermoplasmatales (miscellaneous);Thermoplasmatales archaeon I-plasma;	2	1
Archaea;Thermoplasmata;Thermoplasmatales;unclassified Thermoplasmatales;unclassified Thermoplasmatales (miscellaneous);Thermoplasmatales archaeon SCGC AB-539-C06;	5	11
Archaea;Thermoplasmata;Thermoplasmatales;unclassified Thermoplasmatales;unclassified Thermoplasmatales (miscellaneous);Thermoplasmatales archaeon SCGC AB-539-N05;	0	1
Archaea;Thermoplasmata;Thermoplasmatales;unclassified Thermoplasmatales;unclassified Thermoplasmatales (miscellaneous);Thermoplasmatales archaeon SCGC AB-540-F20;	6	9
Archaea;Thermoplasmata;Thermoplasmatales;unclassified Thermoplasmatales;unclassified Thermoplasmatales (miscellaneous);Thermoplasmatales archaeon SG8-52-1;	6	6
Archaea;Thermoplasmata;Thermoplasmatales;unclassified Thermoplasmatales;unclassified Thermoplasmatales (miscellaneous);Thermoplasmatales archaeon SG8-52-2;	1	0
Archaea;Thermoplasmata;Thermoplasmatales;unclassified Thermoplasmatales;unclassified Thermoplasmatales (miscellaneous);Thermoplasmatales archaeon SG8-52-3;	29	37
Archaea;Thermoplasmata;Thermoplasmatales;unclassified Thermoplasmatales;unclassified Thermoplasmatales (miscellaneous);Thermoplasmatales archaeon SG8-52-4;	2	4
Archaea;Thermoplasmata;Thermoplasmatales;unclassified Thermoplasmatales;unclassified Thermoplasmatales (miscellaneous);Thermoplasmatales archaeon SM1-50;	20	16
Archaea;Thermoplasmata;Thermoplasmatales;unclassified Thermoplasmatales;unclassified Thermoplasmatales (miscellaneous);Thermoplasmatales archaeon SW_10_69_26;	10	8
Archaea;Thermoplasmata;unclassified Thermoplasmata;	36	45
Archaea;Thermoplasmata;unclassified Thermoplasmata;Thermoplasmata archaeon HGW-Thermoplasmata-1;	4	4
Archaea;Thermoplasmata;unclassified Thermoplasmata;Thermoplasmata archaeon HGW-Thermoplasmata-2;	0	1
Archaea;Thermoplasmata;unclassified Thermoplasmata;Thermoplasmata archaeon M11B2D;	11	3
Archaea;Thermoplasmata;unclassified Thermoplasmata;Thermoplasmata archaeon M8B2D;	49	59
Archaea;Thermoplasmata;unclassified Thermoplasmata;Thermoplasmata archaeon M9B1D;	4	1
Archaea;Thermoplasmata;unclassified Thermoplasmata;Thermoplasmata archaeon M9B2D;	21	28
Archaea;Thermoplasmata;unclassified Thermoplasmata;Thermoplasmata archaeon;	158	179
Bacteria;Abditibacteriota;Abditibacteria;Abditibacteriales;Abitibacteriaceae;Abditibacterium;Abditibacterium utsteinense;	28	25
Bacteria;Acidobacteria;	12081	11826
Bacteria;Acidobacteria;Acidobacteriia;	9	5
Bacteria;Acidobacteria;Acidobacteriia;Acidobacteriales;	14	26
Bacteria;Acidobacteria;Acidobacteriia;Acidobacteriales;Acidobacteriaceae;	196	178
Bacteria;Acidobacteria;Acidobacteriia;Acidobacteriales;Acidobacteriaceae;Acidipila;Acidipila sp. 4G-K13;	32	22
Bacteria;Acidobacteria;Acidobacteriia;Acidobacteriales;Acidobacteriaceae;Acidobacterium;	1	5
Bacteria;Acidobacteria;Acidobacteriia;Acidobacteriales;Acidobacteriaceae;Acidobacterium;Acidobacterium ailaaui;	7	16
Bacteria;Acidobacteria;Acidobacteriia;Acidobacteriales;Acidobacteriaceae;Acidobacterium;Acidobacterium capsulatum;	18	17
Bacteria;Acidobacteria;Acidobacteriia;Acidobacteriales;Acidobacteriaceae;Acidobacterium;Acidobacterium capsulatum;Acidobacterium capsulatum ATCC 51196;	7	4
Bacteria;Acidobacteria;Acidobacteriia;Acidobacteriales;Acidobacteriaceae;Acidobacterium;Acidobacterium sp.;	74	74
Bacteria;Acidobacteria;Acidobacteriia;Acidobacteriales;Acidobacteriaceae;Bryocella;Bryocella elongata;	11	7
Bacteria;Acidobacteria;Acidobacteriia;Acidobacteriales;Acidobacteriaceae;Candidatus Koribacter;Candidatus Koribacter versatilis;	26	22
Bacteria;Acidobacteria;Acidobacteriia;Acidobacteriales;Acidobacteriaceae;Candidatus Koribacter;Candidatus Koribacter versatilis;Candidatus Koribacter versatilis Ellin345;	6	10
Bacteria;Acidobacteria;Acidobacteriia;Acidobacteriales;Acidobacteriaceae;Candidatus Sulfotelmatobacter;Candidatus Sulfotelmatobacter kueseliae;	40	26
Bacteria;Acidobacteria;Acidobacteriia;Acidobacteriales;Acidobacteriaceae;Candidatus Sulfotelmatobacter;Candidatus Sulfotelmatobacter sp. SbA7;	9	7
Bacteria;Acidobacteria;Acidobacteriia;Acidobacteriales;Acidobacteriaceae;Candidatus Sulfotelmatomonas;Candidatus Sulfotelmatomonas gaucii;	22	30
Bacteria;Acidobacteria;Acidobacteriia;Acidobacteriales;Acidobacteriaceae;Edaphobacter;Edaphobacter aggregans;	37	26
Bacteria;Acidobacteria;Acidobacteriia;Acidobacteriales;Acidobacteriaceae;Edaphobacter;Edaphobacter dinghuensis;	10	16
Bacteria;Acidobacteria;Acidobacteriia;Acidobacteriales;Acidobacteriaceae;Granulicella;	7	2
Bacteria;Acidobacteria;Acidobacteriia;Acidobacteriales;Acidobacteriaceae;Granulicella;Granulicella mallensis;	15	17
Bacteria;Acidobacteria;Acidobacteriia;Acidobacteriales;Acidobacteriaceae;Granulicella;Granulicella mallensis;Granulicella mallensis MP5ACTX8;	2	1
Bacteria;Acidobacteria;Acidobacteriia;Acidobacteriales;Acidobacteriaceae;Granulicella;Granulicella pectinivorans;	15	11
Bacteria;Acidobacteria;Acidobacteriia;Acidobacteriales;Acidobacteriaceae;Granulicella;Granulicella rosea;	13	28
Bacteria;Acidobacteria;Acidobacteriia;Acidobacteriales;Acidobacteriaceae;Granulicella;Granulicella tundricola;	6	4
Bacteria;Acidobacteria;Acidobacteriia;Acidobacteriales;Acidobacteriaceae;Occallatibacter;Occallatibacter savannae;	43	27
Bacteria;Acidobacteria;Acidobacteriia;Acidobacteriales;Acidobacteriaceae;Silvibacterium;Silvibacterium bohemicum;	21	18
Bacteria;Acidobacteria;Acidobacteriia;Acidobacteriales;Acidobacteriaceae;Terracidiphilus;Terracidiphilus gabretensis;	19	15
Bacteria;Acidobacteria;Acidobacteriia;Acidobacteriales;Acidobacteriaceae;Terriglobus;	51	56
Bacteria;Acidobacteria;Acidobacteriia;Acidobacteriales;Acidobacteriaceae;Terriglobus;Terriglobus roseus;	19	27
Bacteria;Acidobacteria;Acidobacteriia;Acidobacteriales;Acidobacteriaceae;Terriglobus;Terriglobus roseus;Terriglobus roseus DSM 18391;	1	4
Bacteria;Acidobacteria;Acidobacteriia;Acidobacteriales;Acidobacteriaceae;Terriglobus;Terriglobus saanensis;	17	19
Bacteria;Acidobacteria;Acidobacteriia;Acidobacteriales;Acidobacteriaceae;Terriglobus;Terriglobus saanensis;Terriglobus saanensis SP1PR4;	2	0
Bacteria;Acidobacteria;Acidobacteriia;Acidobacteriales;Acidobacteriaceae;Terriglobus;Terriglobus sp. TAA 43;	4	1
Bacteria;Acidobacteria;Acidobacteriia;Acidobacteriales;Acidobacteriaceae;unclassified Acidobacteriaceae;	18	15
Bacteria;Acidobacteria;Acidobacteriia;Acidobacteriales;Acidobacteriaceae;unclassified Acidobacteriaceae;Acidobacteria bacterium KBS 146;	41	27
Bacteria;Acidobacteria;Acidobacteriia;Acidobacteriales;Acidobacteriaceae;unclassified Acidobacteriaceae;Acidobacteriaceae bacterium KBS 83;	19	32
Bacteria;Acidobacteria;Acidobacteriia;Acidobacteriales;Acidobacteriaceae;unclassified Acidobacteriaceae;Acidobacteriaceae bacterium KBS 89;	10	13
Bacteria;Acidobacteria;Acidobacteriia;Acidobacteriales;Acidobacteriaceae;unclassified Acidobacteriaceae;Acidobacteriaceae bacterium KBS 96;	157	137
Bacteria;Acidobacteria;Acidobacteriia;Acidobacteriales;Acidobacteriaceae;unclassified Acidobacteriaceae;Acidobacteriaceae bacterium SBC82;	31	35
Bacteria;Acidobacteria;Acidobacteriia;Acidobacteriales;Acidobacteriaceae;unclassified Acidobacteriaceae;Acidobacteriaceae bacterium TAA166;	24	12
Bacteria;Acidobacteria;Acidobacteriia;Acidobacteriales;Acidobacteriaceae;unclassified Acidobacteriaceae;Acidobacteriaceae bacterium URHE0068;	53	43
Bacteria;Acidobacteria;Acidobacteriia;Acidobacteriales;environmental samples <Acidobacteriales>;uncultured Acidobacteriales bacterium HF0200_23L05;	36	15
Bacteria;Acidobacteria;Acidobacteriia;Acidobacteriales;unclassified Acidobacteriales;Acidobacteriales bacterium 13_2_20CM_2_55_5;	1	0
Bacteria;Acidobacteria;Acidobacteriia;Acidobacteriales;unclassified Acidobacteriales;Acidobacteriales bacterium 13_2_20CM_55_8;	2	3
Bacteria;Acidobacteria;Acidobacteriia;Acidobacteriales;unclassified Acidobacteriales;Acidobacteriales bacterium 59-55;	12	16
Bacteria;Acidobacteria;Acidobacteriia;unclassified Acidobacteriia;Acidobacteriia bacterium AA117;	100	100
Bacteria;Acidobacteria;Blastocatellia;	5	1
Bacteria;Acidobacteria;Blastocatellia;Blastocatellales;Pyrinomonadaceae;Pyrinomonas;Pyrinomonas methylaliphatogenes;	37	33
Bacteria;Acidobacteria;Blastocatellia;Chloracidobacterium;	15	28
Bacteria;Acidobacteria;Blastocatellia;Chloracidobacterium;Chloracidobacterium sp. CP2_5A;	26	24
Bacteria;Acidobacteria;Blastocatellia;Chloracidobacterium;Chloracidobacterium thermophilum;	46	52
Bacteria;Acidobacteria;Blastocatellia;Chloracidobacterium;Chloracidobacterium thermophilum;Chloracidobacterium thermophilum B;	28	37
Bacteria;Acidobacteria;Blastocatellia;unclassified Blastocatellia;Blastocatellia bacterium AA13;	251	244
Bacteria;Acidobacteria;Blastocatellia;unclassified Blastocatellia;Blastocatellia bacterium;	84	116
Bacteria;Acidobacteria;environmental samples <Acidobacteria>;uncultured Acidobacteria bacterium A11;	3	4
Bacteria;Acidobacteria;environmental samples <Acidobacteria>;uncultured Acidobacteria bacterium A2;	8	4
Bacteria;Acidobacteria;environmental samples <Acidobacteria>;uncultured Acidobacteria bacterium A3;	1	0
Bacteria;Acidobacteria;environmental samples <Acidobacteria>;uncultured Acidobacteria bacterium HF0770_27F21;	11	17
Bacteria;Acidobacteria;environmental samples <Acidobacteria>;uncultured Acidobacteria bacterium HF4000_26D02;	21	19
Bacteria;Acidobacteria;environmental samples <Acidobacteria>;uncultured Acidobacteria bacterium;	8	4
Bacteria;Acidobacteria;Holophagae;	4	1
Bacteria;Acidobacteria;Holophagae;Holophagales;Holophagaceae;	0	2
Bacteria;Acidobacteria;Holophagae;Holophagales;Holophagaceae;Geothrix;Geothrix fermentans;	30	27
Bacteria;Acidobacteria;Holophagae;Holophagales;Holophagaceae;Holophaga;Holophaga foetida;	22	19
Bacteria;Acidobacteria;Holophagae;unclassified Holophagae;Holophagae bacterium;	737	721
Bacteria;Acidobacteria;Solibacteres;	159	177
Bacteria;Acidobacteria;Solibacteres;Solibacterales;	58	60
Bacteria;Acidobacteria;Solibacteres;Solibacterales;Bryobacteraceae;Bryobacter;Bryobacter aggregatus;	217	232
Bacteria;Acidobacteria;Solibacteres;Solibacterales;Solibacteraceae;	75	91
Bacteria;Acidobacteria;Solibacteres;Solibacterales;Solibacteraceae;Candidatus Solibacter;Candidatus Solibacter usitatus;	169	145
Bacteria;Acidobacteria;Solibacteres;Solibacterales;Solibacteraceae;Candidatus Solibacter;Candidatus Solibacter usitatus;Candidatus Solibacter usitatus Ellin6076;	34	57
Bacteria;Acidobacteria;Solibacteres;Solibacterales;Solibacteraceae;Candidatus Solibacter;environmental samples <Solibacter>;uncultured Solibacter sp.;	7	3
Bacteria;Acidobacteria;Solibacteres;Solibacterales;Solibacteraceae;Candidatus Sulfopaludibacter;	56	67
Bacteria;Acidobacteria;Solibacteres;Solibacterales;Solibacteraceae;Candidatus Sulfopaludibacter;Candidatus Sulfopaludibacter sp. SbA3;	93	120
Bacteria;Acidobacteria;Solibacteres;Solibacterales;Solibacteraceae;Candidatus Sulfopaludibacter;Candidatus Sulfopaludibacter sp. SbA4;	166	185
Bacteria;Acidobacteria;Solibacteres;Solibacterales;Solibacteraceae;Candidatus Sulfopaludibacter;Candidatus Sulfopaludibacter sp. SbA6;	62	70
Bacteria;Acidobacteria;Solibacteres;unclassified Solibacteres;	4	10
Bacteria;Acidobacteria;Solibacteres;unclassified Solibacteres;Solibacteres bacterium 12-62-4;	139	120
Bacteria;Acidobacteria;Solibacteres;unclassified Solibacteres;Solibacteres bacterium SbA2;	56	75
Bacteria;Acidobacteria;Solibacteres;unclassified Solibacteres;Solibacteres bacterium;	159	200
Bacteria;Acidobacteria;unclassified Acidobacteria;	2427	2225
Bacteria;Acidobacteria;unclassified Acidobacteria;Acidobacteria subdivision 22;Acidobacteria bacterium Mor1;	983	1036
Bacteria;Acidobacteria;unclassified Acidobacteria;Acidobacteria subdivision 23;Thermoanaerobaculum;Thermoanaerobaculum aquaticum;	116	113
Bacteria;Acidobacteria;unclassified Acidobacteria;Acidobacteria subdivision 6;Vicinamibacteraceae;Luteitalea;Luteitalea pratensis;	268	249
Bacteria;Acidobacteria;unclassified Acidobacteria;unclassified Acidobacteria (miscellaneous);	7088	6769
Bacteria;Acidobacteria;unclassified Acidobacteria;unclassified Acidobacteria (miscellaneous);Acidobacteria bacterium 13_1_20CM_2_55_15;	0	1
Bacteria;Acidobacteria;unclassified Acidobacteria;unclassified Acidobacteria (miscellaneous);Acidobacteria bacterium 13_1_20CM_2_60_10;	2	3
Bacteria;Acidobacteria;unclassified Acidobacteria;unclassified Acidobacteria (miscellaneous);Acidobacteria bacterium 13_1_20CM_2_65_9;	5	6
Bacteria;Acidobacteria;unclassified Acidobacteria;unclassified Acidobacteria (miscellaneous);Acidobacteria bacterium 13_1_20CM_2_68_14;	3	6
Bacteria;Acidobacteria;unclassified Acidobacteria;unclassified Acidobacteria (miscellaneous);Acidobacteria bacterium 13_1_20CM_2_68_7;	1	2
Bacteria;Acidobacteria;unclassified Acidobacteria;unclassified Acidobacteria (miscellaneous);Acidobacteria bacterium 13_1_20CM_3_53_8;	132	137
Bacteria;Acidobacteria;unclassified Acidobacteria;unclassified Acidobacteria (miscellaneous);Acidobacteria bacterium 13_1_20CM_3_58_11;	7	0
Bacteria;Acidobacteria;unclassified Acidobacteria;unclassified Acidobacteria (miscellaneous);Acidobacteria bacterium 13_1_20CM_4_56_7;	2	5
Bacteria;Acidobacteria;unclassified Acidobacteria;unclassified Acidobacteria (miscellaneous);Acidobacteria bacterium 13_1_20CM_4_57_11;	7	7
Bacteria;Acidobacteria;unclassified Acidobacteria;unclassified Acidobacteria (miscellaneous);Acidobacteria bacterium 13_1_20CM_58_21;	3	3
Bacteria;Acidobacteria;unclassified Acidobacteria;unclassified Acidobacteria (miscellaneous);Acidobacteria bacterium 13_1_40CM_2_56_11;	1	1
Bacteria;Acidobacteria;unclassified Acidobacteria;unclassified Acidobacteria (miscellaneous);Acidobacteria bacterium 13_1_40CM_2_56_5;	1	2
Bacteria;Acidobacteria;unclassified Acidobacteria;unclassified Acidobacteria (miscellaneous);Acidobacteria bacterium 13_1_40CM_2_60_7;	0	2
Bacteria;Acidobacteria;unclassified Acidobacteria;unclassified Acidobacteria (miscellaneous);Acidobacteria bacterium 13_1_40CM_2_64_6;	1	4
Bacteria;Acidobacteria;unclassified Acidobacteria;unclassified Acidobacteria (miscellaneous);Acidobacteria bacterium 13_1_40CM_2_68_10;	4	0
Bacteria;Acidobacteria;unclassified Acidobacteria;unclassified Acidobacteria (miscellaneous);Acidobacteria bacterium 13_1_40CM_2_68_5;	10	4
Bacteria;Acidobacteria;unclassified Acidobacteria;unclassified Acidobacteria (miscellaneous);Acidobacteria bacterium 13_1_40CM_3_56_11;	2	0
Bacteria;Acidobacteria;unclassified Acidobacteria;unclassified Acidobacteria (miscellaneous);Acidobacteria bacterium 13_1_40CM_3_65_5;	5	6
Bacteria;Acidobacteria;unclassified Acidobacteria;unclassified Acidobacteria (miscellaneous);Acidobacteria bacterium 13_1_40CM_4_58_4;	26	27
Bacteria;Acidobacteria;unclassified Acidobacteria;unclassified Acidobacteria (miscellaneous);Acidobacteria bacterium 13_1_40CM_4_65_8;	12	15
Bacteria;Acidobacteria;unclassified Acidobacteria;unclassified Acidobacteria (miscellaneous);Acidobacteria bacterium 13_1_40CM_4_69_4;	30	23
Bacteria;Acidobacteria;unclassified Acidobacteria;unclassified Acidobacteria (miscellaneous);Acidobacteria bacterium 13_1_40CM_56_16;	3	2
Bacteria;Acidobacteria;unclassified Acidobacteria;unclassified Acidobacteria (miscellaneous);Acidobacteria bacterium 13_1_40CM_65_14;	23	21
Bacteria;Acidobacteria;unclassified Acidobacteria;unclassified Acidobacteria (miscellaneous);Acidobacteria bacterium 13_2_20CM_2_57_12;	1	0
Bacteria;Acidobacteria;unclassified Acidobacteria;unclassified Acidobacteria (miscellaneous);Acidobacteria bacterium 13_2_20CM_2_57_6;	1	1
Bacteria;Acidobacteria;unclassified Acidobacteria;unclassified Acidobacteria (miscellaneous);Acidobacteria bacterium 13_2_20CM_2_66_4;	0	1
Bacteria;Acidobacteria;unclassified Acidobacteria;unclassified Acidobacteria (miscellaneous);Acidobacteria bacterium 13_2_20CM_56_17;	5	1
Bacteria;Acidobacteria;unclassified Acidobacteria;unclassified Acidobacteria (miscellaneous);Acidobacteria bacterium 13_2_20CM_57_17;	4	2
Bacteria;Acidobacteria;unclassified Acidobacteria;unclassified Acidobacteria (miscellaneous);Acidobacteria bacterium 13_2_20CM_57_7;	3	0
Bacteria;Acidobacteria;unclassified Acidobacteria;unclassified Acidobacteria (miscellaneous);Acidobacteria bacterium 13_2_20CM_58_27;	4	1
Bacteria;Acidobacteria;unclassified Acidobacteria;unclassified Acidobacteria (miscellaneous);Acidobacteria bacterium 21-70-11;	28	19
Bacteria;Acidobacteria;unclassified Acidobacteria;unclassified Acidobacteria (miscellaneous);Acidobacteria bacterium 37-65-4;	117	110
Bacteria;Acidobacteria;unclassified Acidobacteria;unclassified Acidobacteria (miscellaneous);Acidobacteria bacterium 37-71-11;	27	12
Bacteria;Acidobacteria;unclassified Acidobacteria;unclassified Acidobacteria (miscellaneous);Acidobacteria bacterium CG_4_9_14_3_um_filter_49_7;	20	29
Bacteria;Acidobacteria;unclassified Acidobacteria;unclassified Acidobacteria (miscellaneous);Acidobacteria bacterium OLB17;	30	19
Bacteria;Acidobacteria;unclassified Acidobacteria;unclassified Acidobacteria (miscellaneous);Acidobacteria bacterium RBG_13_68_16;	283	313
Bacteria;Acidobacteria;unclassified Acidobacteria;unclassified Acidobacteria (miscellaneous);Acidobacteria bacterium RBG_16_64_8;	49	40
Bacteria;Acidobacteria;unclassified Acidobacteria;unclassified Acidobacteria (miscellaneous);Acidobacteria bacterium RBG_16_68_9;	19	22
Bacteria;Acidobacteria;unclassified Acidobacteria;unclassified Acidobacteria (miscellaneous);Acidobacteria bacterium RBG_16_70_10;	117	122
Bacteria;Acidobacteria;unclassified Acidobacteria;unclassified Acidobacteria (miscellaneous);Acidobacteria bacterium RIFCSPHIGHO2_01_FULL_67_28;	3	5
Bacteria;Acidobacteria;unclassified Acidobacteria;unclassified Acidobacteria (miscellaneous);Acidobacteria bacterium RIFCSPHIGHO2_02_FULL_67_57;	10	11
Bacteria;Acidobacteria;unclassified Acidobacteria;unclassified Acidobacteria (miscellaneous);Acidobacteria bacterium RIFCSPHIGHO2_12_FULL_67_30;	6	4
Bacteria;Acidobacteria;unclassified Acidobacteria;unclassified Acidobacteria (miscellaneous);Acidobacteria bacterium RIFCSPLOWO2_02_FULL_59_13;	52	64
Bacteria;Acidobacteria;unclassified Acidobacteria;unclassified Acidobacteria (miscellaneous);Acidobacteria bacterium RIFCSPLOWO2_02_FULL_60_20;	64	44
Bacteria;Acidobacteria;unclassified Acidobacteria;unclassified Acidobacteria (miscellaneous);Acidobacteria bacterium RIFCSPLOWO2_02_FULL_61_28;	72	59
Bacteria;Acidobacteria;unclassified Acidobacteria;unclassified Acidobacteria (miscellaneous);Acidobacteria bacterium RIFCSPLOWO2_02_FULL_64_15;	15	7
Bacteria;Acidobacteria;unclassified Acidobacteria;unclassified Acidobacteria (miscellaneous);Acidobacteria bacterium RIFCSPLOWO2_02_FULL_65_29;	143	108
Bacteria;Acidobacteria;unclassified Acidobacteria;unclassified Acidobacteria (miscellaneous);Acidobacteria bacterium RIFCSPLOWO2_02_FULL_67_21;	17	18
Bacteria;Acidobacteria;unclassified Acidobacteria;unclassified Acidobacteria (miscellaneous);Acidobacteria bacterium RIFCSPLOWO2_02_FULL_67_36;	7	16
Bacteria;Acidobacteria;unclassified Acidobacteria;unclassified Acidobacteria (miscellaneous);Acidobacteria bacterium RIFCSPLOWO2_02_FULL_68_18;	2	4
Bacteria;Acidobacteria;unclassified Acidobacteria;unclassified Acidobacteria (miscellaneous);Acidobacteria bacterium RIFCSPLOWO2_12_FULL_54_10;	71	64
Bacteria;Acidobacteria;unclassified Acidobacteria;unclassified Acidobacteria (miscellaneous);Acidobacteria bacterium RIFCSPLOWO2_12_FULL_59_11;	43	54
Bacteria;Acidobacteria;unclassified Acidobacteria;unclassified Acidobacteria (miscellaneous);Acidobacteria bacterium RIFCSPLOWO2_12_FULL_60_22;	41	36
Bacteria;Acidobacteria;unclassified Acidobacteria;unclassified Acidobacteria (miscellaneous);Acidobacteria bacterium RIFCSPLOWO2_12_FULL_65_11;	6	11
Bacteria;Acidobacteria;unclassified Acidobacteria;unclassified Acidobacteria (miscellaneous);Acidobacteria bacterium RIFCSPLOWO2_12_FULL_66_10;	3	7
Bacteria;Acidobacteria;unclassified Acidobacteria;unclassified Acidobacteria (miscellaneous);Acidobacteria bacterium RIFCSPLOWO2_12_FULL_66_21;	13	17
Bacteria;Acidobacteria;unclassified Acidobacteria;unclassified Acidobacteria (miscellaneous);Acidobacteria bacterium RIFCSPLOWO2_12_FULL_67_14;	7	8
Bacteria;Acidobacteria;unclassified Acidobacteria;unclassified Acidobacteria (miscellaneous);Acidobacteria bacterium RIFCSPLOWO2_12_FULL_67_14b;	90	105
Bacteria;Acidobacteria;unclassified Acidobacteria;unclassified Acidobacteria (miscellaneous);Acidobacteria bacterium RIFCSPLOWO2_12_FULL_68_19;	4	5
Bacteria;Acidobacteria;unclassified Acidobacteria;unclassified Acidobacteria (miscellaneous);Acidobacteria bacterium SCGC AG-212-P17;	9	9
Bacteria;Acidobacteria;unclassified Acidobacteria;unclassified Acidobacteria (miscellaneous);Acidobacteria bacterium SCN 69-37;	134	111
Bacteria;Acidobacteria;unclassified Acidobacteria;unclassified Acidobacteria (miscellaneous);Acidobacteria bacterium;	82853	80733
Bacteria;Actinobacteria;	127201	124719
Bacteria;Actinobacteria;Acidimicrobiia;	1405	1380
Bacteria;Actinobacteria;Acidimicrobiia;Acidimicrobiales;	3837	3782
Bacteria;Actinobacteria;Acidimicrobiia;Acidimicrobiales;Acidimicrobiaceae;	222	244
Bacteria;Actinobacteria;Acidimicrobiia;Acidimicrobiales;Acidimicrobiaceae;Acidimicrobium;	153	218
Bacteria;Actinobacteria;Acidimicrobiia;Acidimicrobiales;Acidimicrobiaceae;Acidimicrobium;Acidimicrobium ferrooxidans;	50	49
Bacteria;Actinobacteria;Acidimicrobiia;Acidimicrobiales;Acidimicrobiaceae;Acidimicrobium;Acidimicrobium ferrooxidans;Acidimicrobium ferrooxidans DSM 10331;	5	11
Bacteria;Actinobacteria;Acidimicrobiia;Acidimicrobiales;Acidimicrobiaceae;Acidimicrobium;Acidimicrobium sp. BACL17 MAG-120823-bin42;	29	16
Bacteria;Actinobacteria;Acidimicrobiia;Acidimicrobiales;Acidimicrobiaceae;Acidimicrobium;Acidimicrobium sp. BACL17 MAG-120924-bin0;	39	25
Bacteria;Actinobacteria;Acidimicrobiia;Acidimicrobiales;Acidimicrobiaceae;Acidimicrobium;Acidimicrobium sp. BACL19 MAG-120924-bin39;	138	139
Bacteria;Actinobacteria;Acidimicrobiia;Acidimicrobiales;Acidimicrobiaceae;Acidimicrobium;Acidimicrobium sp. BACL27 MAG-120823-bin4;	107	103
Bacteria;Actinobacteria;Acidimicrobiia;Acidimicrobiales;Acidimicrobiaceae;Acidimicrobium;Acidimicrobium sp.;	214	194
Bacteria;Actinobacteria;Acidimicrobiia;Acidimicrobiales;Acidimicrobiaceae;Acidithrix;Acidithrix ferrooxidans;	65	87
Bacteria;Actinobacteria;Acidimicrobiia;Acidimicrobiales;Acidimicrobiaceae;Ferrimicrobium;Ferrimicrobium acidiphilum;	23	39
Bacteria;Actinobacteria;Acidimicrobiia;Acidimicrobiales;Acidimicrobiaceae;Ferrimicrobium;Ferrimicrobium acidiphilum;Ferrimicrobium acidiphilum DSM 19497;	29	21
Bacteria;Actinobacteria;Acidimicrobiia;Acidimicrobiales;Acidimicrobiaceae;Ferrithrix;Ferrithrix thermotolerans;	211	205
Bacteria;Actinobacteria;Acidimicrobiia;Acidimicrobiales;Acidimicrobiaceae;Ferrithrix;Ferrithrix thermotolerans;Ferrithrix thermotolerans DSM 19514;	28	41
Bacteria;Actinobacteria;Acidimicrobiia;Acidimicrobiales;Acidimicrobiaceae;unclassified Acidimicrobiaceae;	363	350
Bacteria;Actinobacteria;Acidimicrobiia;Acidimicrobiales;Acidimicrobiaceae;unclassified Acidimicrobiaceae;Acidimicrobiaceae bacterium TMED130;	691	678
Bacteria;Actinobacteria;Acidimicrobiia;Acidimicrobiales;Acidimicrobiaceae;unclassified Acidimicrobiaceae;Acidimicrobiaceae bacterium TMED189;	30	28
Bacteria;Actinobacteria;Acidimicrobiia;Acidimicrobiales;Acidimicrobiaceae;unclassified Acidimicrobiaceae;Acidimicrobiaceae bacterium TMED224;	163	164
Bacteria;Actinobacteria;Acidimicrobiia;Acidimicrobiales;Acidimicrobiaceae;unclassified Acidimicrobiaceae;Acidimicrobiaceae bacterium TMED244;	16	12
Bacteria;Actinobacteria;Acidimicrobiia;Acidimicrobiales;Acidimicrobiaceae;unclassified Acidimicrobiaceae;Acidimicrobiaceae bacterium TMED77;	202	226
Bacteria;Actinobacteria;Acidimicrobiia;Acidimicrobiales;Acidimicrobiaceae;unclassified Acidimicrobiaceae;Acidimicrobiaceae bacterium;	184	197
Bacteria;Actinobacteria;Acidimicrobiia;Acidimicrobiales;Ilumatobacteraceae;	4944	4850
Bacteria;Actinobacteria;Acidimicrobiia;Acidimicrobiales;Ilumatobacteraceae;Ilumatobacter;	11169	11051
Bacteria;Actinobacteria;Acidimicrobiia;Acidimicrobiales;Ilumatobacteraceae;Ilumatobacter;Ilumatobacter coccineus;	3666	3785
Bacteria;Actinobacteria;Acidimicrobiia;Acidimicrobiales;Ilumatobacteraceae;Ilumatobacter;Ilumatobacter coccineus;Ilumatobacter coccineus YM16-304;	9500	9134
Bacteria;Actinobacteria;Acidimicrobiia;Acidimicrobiales;Ilumatobacteraceae;Ilumatobacter;Ilumatobacter nonamiensis;	7739	7376
Bacteria;Actinobacteria;Acidimicrobiia;Acidimicrobiales;Microthrixaceae;Candidatus Microthrix;Candidatus Microthrix parvicella;	2706	2761
Bacteria;Actinobacteria;Acidimicrobiia;Acidimicrobiales;Microthrixaceae;Candidatus Microthrix;Candidatus Microthrix parvicella;Candidatus Microthrix parvicella RN1;	1133	1095
Bacteria;Actinobacteria;Acidimicrobiia;Acidimicrobiales;unclassified Acidimicrobiales;	6	6
Bacteria;Actinobacteria;Acidimicrobiia;Acidimicrobiales;unclassified Acidimicrobiales;Acidimicrobiales bacterium 20-64-4;	1	3
Bacteria;Actinobacteria;Acidimicrobiia;Acidimicrobiales;unclassified Acidimicrobiales;Acidimicrobiales bacterium MED-G01;	1096	1138
Bacteria;Actinobacteria;Acidimicrobiia;Acidimicrobiales;unclassified Acidimicrobiales;Acidimicrobiales bacterium;	373	394
Bacteria;Actinobacteria;Acidimicrobiia;unclassified Acidimicrobiia;	105	99
Bacteria;Actinobacteria;Acidimicrobiia;unclassified Acidimicrobiia;Acidimicrobiia bacterium BACL6 MAG-120322-bin79;	9	8
Bacteria;Actinobacteria;Acidimicrobiia;unclassified Acidimicrobiia;Acidimicrobiia bacterium BACL6 MAG-120910-bin40;	14	13
Bacteria;Actinobacteria;Acidimicrobiia;unclassified Acidimicrobiia;acIV cluster;	8	3
Bacteria;Actinobacteria;Acidimicrobiia;unclassified Acidimicrobiia;acIV cluster;Acidimicrobiia bacterium BACL6 MAG-120924-bin43;	10	5
Bacteria;Actinobacteria;Acidimicrobiia;unclassified Acidimicrobiia;acIV cluster;Acidimicrobiia bacterium BACL6 MAG-121220-bin61;	23	19
Bacteria;Actinobacteria;Actinobacteria;	390402	382567
Bacteria;Actinobacteria;Actinobacteria;Acidothermales;Acidothermaceae;Acidothermus;Acidothermus cellulolyticus;	40	22
Bacteria;Actinobacteria;Actinobacteria;Acidothermales;Acidothermaceae;Acidothermus;Acidothermus cellulolyticus;Acidothermus cellulolyticus 11B;	0	2
Bacteria;Actinobacteria;Actinobacteria;Actinobacteria incertae sedis;Thermobispora;Thermobispora bispora;	20	22
Bacteria;Actinobacteria;Actinobacteria;Actinobacteria incertae sedis;Thermobispora;Thermobispora bispora;Thermobispora bispora DSM 43833;	1	1
Bacteria;Actinobacteria;Actinobacteria;Actinomycetales;	6	10
Bacteria;Actinobacteria;Actinobacteria;Actinomycetales;Actinomycetaceae;	66	58
Bacteria;Actinobacteria;Actinobacteria;Actinomycetales;Actinomycetaceae;Actinobaculum;Actinobaculum massiliense;	2	7
Bacteria;Actinobacteria;Actinobacteria;Actinomycetales;Actinomycetaceae;Actinobaculum;Actinobaculum massiliense;Actinobaculum massiliense ACS-171-V-Col2;	0	5
Bacteria;Actinobacteria;Actinobacteria;Actinomycetales;Actinomycetaceae;Actinobaculum;Actinobaculum sp. oral taxon 183;	1	2
Bacteria;Actinobacteria;Actinobacteria;Actinomycetales;Actinomycetaceae;Actinobaculum;Actinobaculum sp. oral taxon 183;Actinobaculum sp. oral taxon 183 str. F0552;	5	2
Bacteria;Actinobacteria;Actinobacteria;Actinomycetales;Actinomycetaceae;Actinobaculum;Actinobaculum suis;	4	2
Bacteria;Actinobacteria;Actinobacteria;Actinomycetales;Actinomycetaceae;Actinomyces;	281	276
Bacteria;Actinobacteria;Actinobacteria;Actinomycetales;Actinomycetaceae;Actinomyces;Actinomyces bouchesdurhonensis;	1	1
Bacteria;Actinobacteria;Actinobacteria;Actinomycetales;Actinomycetaceae;Actinomyces;Actinomyces bovis;	0	2
Bacteria;Actinobacteria;Actinobacteria;Actinomycetales;Actinomycetaceae;Actinomyces;Actinomyces cardiffensis;	0	1
Bacteria;Actinobacteria;Actinobacteria;Actinomycetales;Actinomycetaceae;Actinomyces;Actinomyces cardiffensis;Actinomyces cardiffensis F0333;	1	2
Bacteria;Actinobacteria;Actinobacteria;Actinomycetales;Actinomycetaceae;Actinomyces;Actinomyces coleocanis;	6	4
Bacteria;Actinobacteria;Actinobacteria;Actinomycetales;Actinomycetaceae;Actinomyces;Actinomyces coleocanis;Actinomyces coleocanis DSM 15436;	1	4
Bacteria;Actinobacteria;Actinobacteria;Actinomycetales;Actinomycetaceae;Actinomyces;Actinomyces culturomici;	6	0
Bacteria;Actinobacteria;Actinobacteria;Actinomycetales;Actinomycetaceae;Actinomyces;Actinomyces dentalis;	4	4
Bacteria;Actinobacteria;Actinobacteria;Actinomycetales;Actinomycetaceae;Actinomyces;Actinomyces denticolens;	3	1
Bacteria;Actinobacteria;Actinobacteria;Actinomycetales;Actinomycetaceae;Actinomyces;Actinomyces europaeus;	0	2
Bacteria;Actinobacteria;Actinobacteria;Actinomycetales;Actinomycetaceae;Actinomyces;Actinomyces europaeus;Actinomyces europaeus ACS-120-V-Col10b;	0	2
Bacteria;Actinobacteria;Actinobacteria;Actinomycetales;Actinomycetaceae;Actinomyces;Actinomyces gaoshouyii;	4	1
Bacteria;Actinobacteria;Actinobacteria;Actinomycetales;Actinomycetaceae;Actinomyces;Actinomyces gerencseriae;	4	3
Bacteria;Actinobacteria;Actinobacteria;Actinomycetales;Actinomycetaceae;Actinomyces;Actinomyces graevenitzii;	6	4
Bacteria;Actinobacteria;Actinobacteria;Actinomycetales;Actinomycetaceae;Actinomyces;Actinomyces graevenitzii;Actinomyces graevenitzii F0530;	0	1
Bacteria;Actinobacteria;Actinobacteria;Actinomycetales;Actinomycetaceae;Actinomyces;Actinomyces hominis;	4	1
Bacteria;Actinobacteria;Actinobacteria;Actinomycetales;Actinomycetaceae;Actinomyces;Actinomyces hordeovulneris;	23	19
Bacteria;Actinobacteria;Actinobacteria;Actinomycetales;Actinomycetaceae;Actinomyces;Actinomyces israelii;	6	4
Bacteria;Actinobacteria;Actinobacteria;Actinomycetales;Actinomycetaceae;Actinomyces;Actinomyces johnsonii;Actinomyces johnsonii F0542;	2	1
Bacteria;Actinobacteria;Actinobacteria;Actinomycetales;Actinomycetaceae;Actinomyces;Actinomyces liubingyangii;	2	0
Bacteria;Actinobacteria;Actinobacteria;Actinomycetales;Actinomycetaceae;Actinomyces;Actinomyces marimammalium;	4	3
Bacteria;Actinobacteria;Actinobacteria;Actinomycetales;Actinomycetaceae;Actinomyces;Actinomyces massiliensis;	2	6
Bacteria;Actinobacteria;Actinobacteria;Actinomycetales;Actinomycetaceae;Actinomyces;Actinomyces massiliensis;Actinomyces massiliensis F0489;	1	1
Bacteria;Actinobacteria;Actinobacteria;Actinomycetales;Actinomycetaceae;Actinomyces;Actinomyces mediterranea;	3	2
Bacteria;Actinobacteria;Actinobacteria;Actinomycetales;Actinomycetaceae;Actinomyces;Actinomyces meyeri;	3	0
Bacteria;Actinobacteria;Actinobacteria;Actinomycetales;Actinomycetaceae;Actinomyces;Actinomyces minihominis;	12	7
Bacteria;Actinobacteria;Actinobacteria;Actinomycetales;Actinomycetaceae;Actinomyces;Actinomyces naeslundii;	13	9
Bacteria;Actinobacteria;Actinobacteria;Actinomycetales;Actinomycetaceae;Actinomyces;Actinomyces naeslundii;Actinomyces naeslundii str. Howell 279;	2	0
Bacteria;Actinobacteria;Actinobacteria;Actinomycetales;Actinomycetaceae;Actinomyces;Actinomyces nasicola;	15	14
Bacteria;Actinobacteria;Actinobacteria;Actinomycetales;Actinomycetaceae;Actinomyces;Actinomyces neuii;	0	1
Bacteria;Actinobacteria;Actinobacteria;Actinomycetales;Actinomycetaceae;Actinomyces;Actinomyces neuii;Actinomyces neuii BVS029A5;	0	2
Bacteria;Actinobacteria;Actinobacteria;Actinomycetales;Actinomycetaceae;Actinomyces;Actinomyces odontolyticus;	1	4
Bacteria;Actinobacteria;Actinobacteria;Actinomycetales;Actinomycetaceae;Actinomyces;Actinomyces odontolyticus;Actinomyces odontolyticus ATCC 17982;	3	0
Bacteria;Actinobacteria;Actinobacteria;Actinomycetales;Actinomycetaceae;Actinomyces;Actinomyces oris;	28	19
Bacteria;Actinobacteria;Actinobacteria;Actinomycetales;Actinomycetaceae;Actinomyces;Actinomyces polynesiensis;	7	7
Bacteria;Actinobacteria;Actinobacteria;Actinomycetales;Actinomycetaceae;Actinomyces;Actinomyces provencensis;	8	7
Bacteria;Actinobacteria;Actinobacteria;Actinomycetales;Actinomycetaceae;Actinomyces;Actinomyces radicidentis;	14	6
Bacteria;Actinobacteria;Actinobacteria;Actinomycetales;Actinomycetaceae;Actinomyces;Actinomyces radingae;	0	4
Bacteria;Actinobacteria;Actinobacteria;Actinomycetales;Actinomycetaceae;Actinomyces;Actinomyces ruminicola;	11	3
Bacteria;Actinobacteria;Actinobacteria;Actinomycetales;Actinomycetaceae;Actinomyces;Actinomyces slackii;	10	15
Bacteria;Actinobacteria;Actinobacteria;Actinomycetales;Actinomycetaceae;Actinomyces;Actinomyces sp. 553;	7	5
Bacteria;Actinobacteria;Actinobacteria;Actinomycetales;Actinomycetaceae;Actinomyces;Actinomyces sp. Chiba101;	2	0
Bacteria;Actinobacteria;Actinobacteria;Actinomycetales;Actinomycetaceae;Actinomyces;Actinomyces sp. CtC 72;	0	2
Bacteria;Actinobacteria;Actinobacteria;Actinomycetales;Actinomycetaceae;Actinomyces;Actinomyces sp. HMSC035G02;	0	1
Bacteria;Actinobacteria;Actinobacteria;Actinomycetales;Actinomycetaceae;Actinomyces;Actinomyces sp. HMSC062G12;	1	0
Bacteria;Actinobacteria;Actinobacteria;Actinomycetales;Actinomycetaceae;Actinomyces;Actinomyces sp. HMSC065F12;	1	0
Bacteria;Actinobacteria;Actinobacteria;Actinomycetales;Actinomycetaceae;Actinomyces;Actinomyces sp. HMSC075C01;	3	3
Bacteria;Actinobacteria;Actinobacteria;Actinomycetales;Actinomycetaceae;Actinomyces;Actinomyces sp. HMSC08A09;	1	4
Bacteria;Actinobacteria;Actinobacteria;Actinomycetales;Actinomycetaceae;Actinomyces;Actinomyces sp. ICM47;	3	2
Bacteria;Actinobacteria;Actinobacteria;Actinomycetales;Actinomycetaceae;Actinomyces;Actinomyces sp. ICM58;	1	3
Bacteria;Actinobacteria;Actinobacteria;Actinomycetales;Actinomycetaceae;Actinomyces;Actinomyces sp. Marseille-P3109;	3	1
Bacteria;Actinobacteria;Actinobacteria;Actinomycetales;Actinomycetaceae;Actinomyces;Actinomyces sp. oral taxon 171;	2	0
Bacteria;Actinobacteria;Actinobacteria;Actinomycetales;Actinomycetaceae;Actinomyces;Actinomyces sp. oral taxon 171;Actinomyces sp. oral taxon 171 str. F0337;	0	1
Bacteria;Actinobacteria;Actinobacteria;Actinomycetales;Actinomycetaceae;Actinomyces;Actinomyces sp. oral taxon 172;	11	4
Bacteria;Actinobacteria;Actinobacteria;Actinomycetales;Actinomycetaceae;Actinomyces;Actinomyces sp. oral taxon 172;Actinomyces sp. oral taxon 172 str. F0311;	2	1
Bacteria;Actinobacteria;Actinobacteria;Actinomycetales;Actinomycetaceae;Actinomyces;Actinomyces sp. oral taxon 175;	0	1
Bacteria;Actinobacteria;Actinobacteria;Actinomycetales;Actinomycetaceae;Actinomyces;Actinomyces sp. oral taxon 175;Actinomyces sp. oral taxon 175 str. F0384;	1	0
Bacteria;Actinobacteria;Actinobacteria;Actinomycetales;Actinomycetaceae;Actinomyces;Actinomyces sp. oral taxon 178;	0	1
Bacteria;Actinobacteria;Actinobacteria;Actinomycetales;Actinomycetaceae;Actinomyces;Actinomyces sp. oral taxon 178;Actinomyces sp. oral taxon 178 str. F0338;	1	4
Bacteria;Actinobacteria;Actinobacteria;Actinomycetales;Actinomycetaceae;Actinomyces;Actinomyces sp. oral taxon 180;Actinomyces sp. oral taxon 180 str. F0310;	1	1
Bacteria;Actinobacteria;Actinobacteria;Actinomycetales;Actinomycetaceae;Actinomyces;Actinomyces sp. oral taxon 181;	0	1
Bacteria;Actinobacteria;Actinobacteria;Actinomycetales;Actinomycetaceae;Actinomyces;Actinomyces sp. oral taxon 414;	5	9
Bacteria;Actinobacteria;Actinobacteria;Actinomycetales;Actinomycetaceae;Actinomyces;Actinomyces sp. oral taxon 448;Actinomyces sp. oral taxon 448 str. F0400;	0	4
Bacteria;Actinobacteria;Actinobacteria;Actinomycetales;Actinomycetaceae;Actinomyces;Actinomyces sp. oral taxon 848;Actinomyces sp. oral taxon 848 str. F0332;	0	1
Bacteria;Actinobacteria;Actinobacteria;Actinomycetales;Actinomycetaceae;Actinomyces;Actinomyces sp. oral taxon 849;Actinomyces sp. oral taxon 849 str. F0330;	0	1
Bacteria;Actinobacteria;Actinobacteria;Actinomycetales;Actinomycetaceae;Actinomyces;Actinomyces sp. oral taxon 877;Actinomyces sp. oral taxon 877 str. F0543;	0	2
Bacteria;Actinobacteria;Actinobacteria;Actinomycetales;Actinomycetaceae;Actinomyces;Actinomyces sp. oral taxon 897;	12	4
Bacteria;Actinobacteria;Actinobacteria;Actinomycetales;Actinomycetaceae;Actinomyces;Actinomyces sp. S6-Spd3;	2	0
Bacteria;Actinobacteria;Actinobacteria;Actinomycetales;Actinomycetaceae;Actinomyces;Actinomyces sp. VUL4_3;	2	3
Bacteria;Actinobacteria;Actinobacteria;Actinomycetales;Actinomycetaceae;Actinomyces;Actinomyces sp.;	7365	7351
Bacteria;Actinobacteria;Actinobacteria;Actinomycetales;Actinomycetaceae;Actinomyces;Actinomyces succiniciruminis;	5	4
Bacteria;Actinobacteria;Actinobacteria;Actinomycetales;Actinomycetaceae;Actinomyces;Actinomyces suimastitidis;	6	2
Bacteria;Actinobacteria;Actinobacteria;Actinomycetales;Actinomycetaceae;Actinomyces;Actinomyces timonensis;	4	1
Bacteria;Actinobacteria;Actinobacteria;Actinomycetales;Actinomycetaceae;Actinomyces;Actinomyces turicensis;	2	0
Bacteria;Actinobacteria;Actinobacteria;Actinomycetales;Actinomycetaceae;Actinomyces;Actinomyces turicensis;Actinomyces turicensis ACS-279-V-Col4;	23	33
Bacteria;Actinobacteria;Actinobacteria;Actinomycetales;Actinomycetaceae;Actinomyces;Actinomyces urogenitalis;	7	8
Bacteria;Actinobacteria;Actinobacteria;Actinomycetales;Actinomycetaceae;Actinomyces;Actinomyces urogenitalis;Actinomyces urogenitalis DORA_12;	0	2
Bacteria;Actinobacteria;Actinobacteria;Actinomycetales;Actinomycetaceae;Actinomyces;Actinomyces vaccimaxillae;	7	12
Bacteria;Actinobacteria;Actinobacteria;Actinomycetales;Actinomycetaceae;Actinomyces;Actinomyces vulturis;	1	1
Bacteria;Actinobacteria;Actinobacteria;Actinomycetales;Actinomycetaceae;Actinotignum;	1	1
Bacteria;Actinobacteria;Actinobacteria;Actinomycetales;Actinomycetaceae;Actinotignum;Actinotignum schaalii;	0	3
Bacteria;Actinobacteria;Actinobacteria;Actinomycetales;Actinomycetaceae;Actinotignum;Actinotignum sp. 313;	3	6
Bacteria;Actinobacteria;Actinobacteria;Actinomycetales;Actinomycetaceae;Actinotignum;Actinotignum urinale;	0	2
Bacteria;Actinobacteria;Actinobacteria;Actinomycetales;Actinomycetaceae;Arcanobacterium;Arcanobacterium haemolyticum;	4	6
Bacteria;Actinobacteria;Actinobacteria;Actinomycetales;Actinomycetaceae;Arcanobacterium;Arcanobacterium phocae;	1	1
Bacteria;Actinobacteria;Actinobacteria;Actinomycetales;Actinomycetaceae;Arcanobacterium;Arcanobacterium urinimassiliense;	1	2
Bacteria;Actinobacteria;Actinobacteria;Actinomycetales;Actinomycetaceae;Flaviflexus;Flaviflexus massiliensis;	5	9
Bacteria;Actinobacteria;Actinobacteria;Actinomycetales;Actinomycetaceae;Mobiluncus;	1	1
Bacteria;Actinobacteria;Actinobacteria;Actinomycetales;Actinomycetaceae;Mobiluncus;Mobiluncus curtisii;	3	4
Bacteria;Actinobacteria;Actinobacteria;Actinomycetales;Actinomycetaceae;Mobiluncus;Mobiluncus mulieris;	9	9
Bacteria;Actinobacteria;Actinobacteria;Actinomycetales;Actinomycetaceae;Mobiluncus;Mobiluncus mulieris;Mobiluncus mulieris ATCC 35243;	1	0
Bacteria;Actinobacteria;Actinobacteria;Actinomycetales;Actinomycetaceae;Trueperella;	0	7
Bacteria;Actinobacteria;Actinobacteria;Actinomycetales;Actinomycetaceae;Trueperella;Trueperella bernardiae;	1	2
Bacteria;Actinobacteria;Actinobacteria;Actinomycetales;Actinomycetaceae;Trueperella;Trueperella pyogenes;	12	4
Bacteria;Actinobacteria;Actinobacteria;Actinomycetales;Actinomycetaceae;Trueperella;Trueperella pyogenes;Trueperella pyogenes TP8;	1	0
Bacteria;Actinobacteria;Actinobacteria;Actinomycetales;Actinomycetaceae;Trueperella;Trueperella sp. HMSC08B05;	1	0
Bacteria;Actinobacteria;Actinobacteria;Actinomycetales;Actinomycetaceae;unclassified Actinomycetaceae;Actinomycetaceae bacterium sk1b4;	1	5
Bacteria;Actinobacteria;Actinobacteria;Actinomycetales;Actinomycetaceae;Varibaculum;	1	1
Bacteria;Actinobacteria;Actinobacteria;Actinomycetales;Actinomycetaceae;Varibaculum;Varibaculum cambriense;	1	0
Bacteria;Actinobacteria;Actinobacteria;Actinomycetales;Actinomycetaceae;Varibaculum;Varibaculum cambriense;Varibaculum cambriense DORA_20;	4	1
Bacteria;Actinobacteria;Actinobacteria;Actinomycetales;Actinomycetaceae;Varibaculum;Varibaculum timonense;	0	2
Bacteria;Actinobacteria;Actinobacteria;Actinomycetales;unclassified Actinomycetales;unclassified Actinomycetales (miscellaneous);	16	24
Bacteria;Actinobacteria;Actinobacteria;Actinomycetales;unclassified Actinomycetales;unclassified Actinomycetales (miscellaneous);Actinomycetales bacterium JB111;	13	18
Bacteria;Actinobacteria;Actinobacteria;Actinomycetales;unclassified Actinomycetales;unclassified Actinomycetales (miscellaneous);Actinomycetales bacterium SN12;	4	4
Bacteria;Actinobacteria;Actinobacteria;Actinomycetales;unclassified Actinomycetales;unclassified Actinomycetales (miscellaneous);Actinomycetales bacterium TMED115;	30	41
Bacteria;Actinobacteria;Actinobacteria;Actinomycetales;unclassified Actinomycetales;unclassified Actinomycetales (miscellaneous);Actinomycetales bacterium;	230	209
Bacteria;Actinobacteria;Actinobacteria;Actinopolysporales;Actinopolysporaceae;Actinopolyspora;	17	30
Bacteria;Actinobacteria;Actinobacteria;Actinopolysporales;Actinopolysporaceae;Actinopolyspora;Actinopolyspora alba;	5	3
Bacteria;Actinobacteria;Actinobacteria;Actinopolysporales;Actinopolysporaceae;Actinopolyspora;Actinopolyspora erythraea;	4	4
Bacteria;Actinobacteria;Actinobacteria;Actinopolysporales;Actinopolysporaceae;Actinopolyspora;Actinopolyspora halophila;	7	7
Bacteria;Actinobacteria;Actinobacteria;Actinopolysporales;Actinopolysporaceae;Actinopolyspora;Actinopolyspora mortivallis;	14	4
Bacteria;Actinobacteria;Actinobacteria;Actinopolysporales;Actinopolysporaceae;Actinopolyspora;Actinopolyspora mzabensis;	2	3
Bacteria;Actinobacteria;Actinobacteria;Actinopolysporales;Actinopolysporaceae;Actinopolyspora;Actinopolyspora righensis;	0	2
Bacteria;Actinobacteria;Actinobacteria;Actinopolysporales;Actinopolysporaceae;Actinopolyspora;Actinopolyspora saharensis;	2	1
Bacteria;Actinobacteria;Actinobacteria;Actinopolysporales;Actinopolysporaceae;Actinopolyspora;Actinopolyspora xinjiangensis;	4	7
Bacteria;Actinobacteria;Actinobacteria;Bifidobacteriales;	4	7
Bacteria;Actinobacteria;Actinobacteria;Bifidobacteriales;Bifidobacteriaceae;	104	142
Bacteria;Actinobacteria;Actinobacteria;Bifidobacteriales;Bifidobacteriaceae;Alloscardovia;	2	2
Bacteria;Actinobacteria;Actinobacteria;Bifidobacteriales;Bifidobacteriaceae;Alloscardovia;Alloscardovia macacae;	2	1
Bacteria;Actinobacteria;Actinobacteria;Bifidobacteriales;Bifidobacteriaceae;Bifidobacterium;	965	935
Bacteria;Actinobacteria;Actinobacteria;Bifidobacteriales;Bifidobacteriaceae;Bifidobacterium;Bifidobacterium adolescentis;	4	2
Bacteria;Actinobacteria;Actinobacteria;Bifidobacteriales;Bifidobacteriaceae;Bifidobacterium;Bifidobacterium adolescentis;Bifidobacterium adolescentis L2-32;	15	19
Bacteria;Actinobacteria;Actinobacteria;Bifidobacteriales;Bifidobacteriaceae;Bifidobacterium;Bifidobacterium adolescentis;Bifidobacterium stercoris JCM 15918;	0	1
Bacteria;Actinobacteria;Actinobacteria;Bifidobacteriales;Bifidobacteriaceae;Bifidobacterium;Bifidobacterium aesculapii;	0	2
Bacteria;Actinobacteria;Actinobacteria;Bifidobacteriales;Bifidobacteriaceae;Bifidobacterium;Bifidobacterium angulatum;	2	0
Bacteria;Actinobacteria;Actinobacteria;Bifidobacteriales;Bifidobacteriaceae;Bifidobacterium;Bifidobacterium animalis;	7	10
Bacteria;Actinobacteria;Actinobacteria;Bifidobacteriales;Bifidobacteriaceae;Bifidobacterium;Bifidobacterium animalis;Bifidobacterium animalis subsp. animalis;Bifidobacterium animalis subsp. animalis MCC 0483;	0	2
Bacteria;Actinobacteria;Actinobacteria;Bifidobacteriales;Bifidobacteriaceae;Bifidobacterium;Bifidobacterium animalis;Bifidobacterium animalis subsp. lactis;	4	3
Bacteria;Actinobacteria;Actinobacteria;Bifidobacteriales;Bifidobacteriaceae;Bifidobacterium;Bifidobacterium animalis;Bifidobacterium animalis subsp. lactis;Bifidobacterium animalis subsp. lactis BB-12;	0	1
Bacteria;Actinobacteria;Actinobacteria;Bifidobacteriales;Bifidobacteriaceae;Bifidobacterium;Bifidobacterium animalis;Bifidobacterium animalis subsp. lactis;Bifidobacterium animalis subsp. lactis Bl12;	1	1
Bacteria;Actinobacteria;Actinobacteria;Bifidobacteriales;Bifidobacteriaceae;Bifidobacterium;Bifidobacterium anseris;	4	1
Bacteria;Actinobacteria;Actinobacteria;Bifidobacteriales;Bifidobacteriaceae;Bifidobacterium;Bifidobacterium asteroides;	1	1
Bacteria;Actinobacteria;Actinobacteria;Bifidobacteriales;Bifidobacteriaceae;Bifidobacterium;Bifidobacterium bifidum;	24	14
Bacteria;Actinobacteria;Actinobacteria;Bifidobacteriales;Bifidobacteriaceae;Bifidobacterium;Bifidobacterium bifidum;Bifidobacterium bifidum ATCC 29521 = JCM 1255 = DSM 20456;	1	2
Bacteria;Actinobacteria;Actinobacteria;Bifidobacteriales;Bifidobacteriaceae;Bifidobacterium;Bifidobacterium bifidum;Bifidobacterium bifidum BGN4;	1	0
Bacteria;Actinobacteria;Actinobacteria;Bifidobacteriales;Bifidobacteriaceae;Bifidobacterium;Bifidobacterium bifidum;Bifidobacterium bifidum LMG 13195;	4	4
Bacteria;Actinobacteria;Actinobacteria;Bifidobacteriales;Bifidobacteriaceae;Bifidobacterium;Bifidobacterium bifidum;Bifidobacterium bifidum NCIMB 41171;	4	12
Bacteria;Actinobacteria;Actinobacteria;Bifidobacteriales;Bifidobacteriaceae;Bifidobacterium;Bifidobacterium bifidum;Bifidobacterium bifidum S17;	0	1
Bacteria;Actinobacteria;Actinobacteria;Bifidobacteriales;Bifidobacteriaceae;Bifidobacterium;Bifidobacterium bohemicum;	0	1
Bacteria;Actinobacteria;Actinobacteria;Bifidobacteriales;Bifidobacteriaceae;Bifidobacterium;Bifidobacterium bombi;	1	1
Bacteria;Actinobacteria;Actinobacteria;Bifidobacteriales;Bifidobacteriaceae;Bifidobacterium;Bifidobacterium breve;	6	3
Bacteria;Actinobacteria;Actinobacteria;Bifidobacteriales;Bifidobacteriaceae;Bifidobacterium;Bifidobacterium breve;Bifidobacterium breve CECT 7263;	0	1
Bacteria;Actinobacteria;Actinobacteria;Bifidobacteriales;Bifidobacteriaceae;Bifidobacterium;Bifidobacterium callitrichidarum;	1	0
Bacteria;Actinobacteria;Actinobacteria;Bifidobacteriales;Bifidobacteriaceae;Bifidobacterium;Bifidobacterium callitrichos;	2	2
Bacteria;Actinobacteria;Actinobacteria;Bifidobacteriales;Bifidobacteriaceae;Bifidobacterium;Bifidobacterium callitrichos;Bifidobacterium callitrichos DSM 23973;	1	7
Bacteria;Actinobacteria;Actinobacteria;Bifidobacteriales;Bifidobacteriaceae;Bifidobacterium;Bifidobacterium choerinum;	3	0
Bacteria;Actinobacteria;Actinobacteria;Bifidobacteriales;Bifidobacteriaceae;Bifidobacterium;Bifidobacterium criceti;	6	12
Bacteria;Actinobacteria;Actinobacteria;Bifidobacteriales;Bifidobacteriaceae;Bifidobacterium;Bifidobacterium crudilactis;	1	1
Bacteria;Actinobacteria;Actinobacteria;Bifidobacteriales;Bifidobacteriaceae;Bifidobacterium;Bifidobacterium cuniculi;	6	3
Bacteria;Actinobacteria;Actinobacteria;Bifidobacteriales;Bifidobacteriaceae;Bifidobacterium;Bifidobacterium dentium;	2	2
Bacteria;Actinobacteria;Actinobacteria;Bifidobacteriales;Bifidobacteriaceae;Bifidobacterium;Bifidobacterium dentium;Bifidobacterium dentium Bd1;	1	0
Bacteria;Actinobacteria;Actinobacteria;Bifidobacteriales;Bifidobacteriaceae;Bifidobacterium;Bifidobacterium dentium;Bifidobacterium dentium JCVIHMP022;	1	0
Bacteria;Actinobacteria;Actinobacteria;Bifidobacteriales;Bifidobacteriaceae;Bifidobacterium;Bifidobacterium hapali;	1	2
Bacteria;Actinobacteria;Actinobacteria;Bifidobacteriales;Bifidobacteriaceae;Bifidobacterium;Bifidobacterium italicum;	9	2
Bacteria;Actinobacteria;Actinobacteria;Bifidobacteriales;Bifidobacteriaceae;Bifidobacterium;Bifidobacterium longum;	8	6
Bacteria;Actinobacteria;Actinobacteria;Bifidobacteriales;Bifidobacteriaceae;Bifidobacterium;Bifidobacterium longum;Bifidobacterium longum subsp. infantis;	2	6
Bacteria;Actinobacteria;Actinobacteria;Bifidobacteriales;Bifidobacteriaceae;Bifidobacterium;Bifidobacterium longum;Bifidobacterium longum subsp. infantis;Bifidobacterium longum subsp. infantis ATCC 15697 = JCM 1222 = DSM 20088;	0	2
Bacteria;Actinobacteria;Actinobacteria;Bifidobacteriales;Bifidobacteriaceae;Bifidobacterium;Bifidobacterium longum;Bifidobacterium longum subsp. longum;Bifidobacterium longum subsp. longum CECT 7347;	1	1
Bacteria;Actinobacteria;Actinobacteria;Bifidobacteriales;Bifidobacteriaceae;Bifidobacterium;Bifidobacterium parmae;	1	2
Bacteria;Actinobacteria;Actinobacteria;Bifidobacteriales;Bifidobacteriaceae;Bifidobacterium;Bifidobacterium primatium;	1	2
Bacteria;Actinobacteria;Actinobacteria;Bifidobacteriales;Bifidobacteriaceae;Bifidobacterium;Bifidobacterium pseudocatenulatum;	2	6
Bacteria;Actinobacteria;Actinobacteria;Bifidobacteriales;Bifidobacteriaceae;Bifidobacterium;Bifidobacterium pseudolongum;	1648	1547
Bacteria;Actinobacteria;Actinobacteria;Bifidobacteriales;Bifidobacteriaceae;Bifidobacterium;Bifidobacterium pseudolongum;Bifidobacterium pseudolongum PV8-2;	49	71
Bacteria;Actinobacteria;Actinobacteria;Bifidobacteriales;Bifidobacteriaceae;Bifidobacterium;Bifidobacterium pseudolongum;Bifidobacterium pseudolongum subsp. globosum;	375	364
Bacteria;Actinobacteria;Actinobacteria;Bifidobacteriales;Bifidobacteriaceae;Bifidobacterium;Bifidobacterium pseudolongum;Bifidobacterium pseudolongum subsp. globosum;Bifidobacterium pseudolongum subsp. globosum DSM 20092;	81	76
Bacteria;Actinobacteria;Actinobacteria;Bifidobacteriales;Bifidobacteriaceae;Bifidobacterium;Bifidobacterium pseudolongum;Bifidobacterium pseudolongum subsp. pseudolongum;	68	64
Bacteria;Actinobacteria;Actinobacteria;Bifidobacteriales;Bifidobacteriaceae;Bifidobacterium;Bifidobacterium psychraerophilum;	3	2
Bacteria;Actinobacteria;Actinobacteria;Bifidobacteriales;Bifidobacteriaceae;Bifidobacterium;Bifidobacterium pullorum;	0	1
Bacteria;Actinobacteria;Actinobacteria;Bifidobacteriales;Bifidobacteriaceae;Bifidobacterium;Bifidobacterium ruminantium;	0	1
Bacteria;Actinobacteria;Actinobacteria;Bifidobacteriales;Bifidobacteriaceae;Bifidobacterium;Bifidobacterium saeculare;	0	1
Bacteria;Actinobacteria;Actinobacteria;Bifidobacteriales;Bifidobacteriaceae;Bifidobacterium;Bifidobacterium saeculare;Bifidobacterium saeculare DSM 6531 = LMG 14934;	0	1
Bacteria;Actinobacteria;Actinobacteria;Bifidobacteriales;Bifidobacteriaceae;Bifidobacterium;Bifidobacterium scardovii;	0	1
Bacteria;Actinobacteria;Actinobacteria;Bifidobacteriales;Bifidobacteriaceae;Bifidobacterium;Bifidobacterium scardovii;Bifidobacterium scardovii JCM 12489 = DSM 13734;	1	0
Bacteria;Actinobacteria;Actinobacteria;Bifidobacteriales;Bifidobacteriaceae;Bifidobacterium;Bifidobacterium sp. XV10;	0	2
Bacteria;Actinobacteria;Actinobacteria;Bifidobacteriales;Bifidobacteriaceae;Bifidobacterium;Bifidobacterium subtile;	0	1
Bacteria;Actinobacteria;Actinobacteria;Bifidobacteriales;Bifidobacteriaceae;Bifidobacterium;Bifidobacterium thermacidophilum;	0	1
Bacteria;Actinobacteria;Actinobacteria;Bifidobacteriales;Bifidobacteriaceae;Bifidobacterium;Bifidobacterium thermophilum;	2	0
Bacteria;Actinobacteria;Actinobacteria;Bifidobacteriales;Bifidobacteriaceae;Bifidobacterium;Bifidobacterium thermophilum;Bifidobacterium thermophilum RBL67;	2	0
Bacteria;Actinobacteria;Actinobacteria;Bifidobacteriales;Bifidobacteriaceae;Bifidobacterium;Bifidobacterium tissieri;	1	0
Bacteria;Actinobacteria;Actinobacteria;Bifidobacteriales;Bifidobacteriaceae;Bifidobacterium;Bifidobacterium vansinderenii;	1	0
Bacteria;Actinobacteria;Actinobacteria;Bifidobacteriales;Bifidobacteriaceae;Gardnerella;Gardnerella vaginalis;	18	21
Bacteria;Actinobacteria;Actinobacteria;Bifidobacteriales;Bifidobacteriaceae;Scardovia;Scardovia wiggsiae;	1	0
Bacteria;Actinobacteria;Actinobacteria;Candidatus Actinomarinidae;Candidatus Actinomarinales;	16	14
Bacteria;Actinobacteria;Actinobacteria;Candidatus Actinomarinidae;Candidatus Actinomarinales;Candidatus Actinomarineae;Candidatus Actinomarinaceae;Candidatus Actinomarina;	7	3
Bacteria;Actinobacteria;Actinobacteria;Candidatus Actinomarinidae;Candidatus Actinomarinales;Candidatus Actinomarineae;Candidatus Actinomarinaceae;Candidatus Actinomarina;Candidatus Actinomarina minuta;	56	67
Bacteria;Actinobacteria;Actinobacteria;Candidatus Actinomarinidae;Candidatus Actinomarinales;Candidatus Actinomarineae;Candidatus Actinomarinaceae;Candidatus Actinomarina;Candidatus Actinomarina sp. HD9-500m-PIT-SAG01;	16	6
Bacteria;Actinobacteria;Actinobacteria;Candidatus Actinomarinidae;Candidatus Actinomarinales;unclassified Candidatus Actinomarinales;Candidatus Actinomarinales bacterium MED-G02;	7	4
Bacteria;Actinobacteria;Actinobacteria;Candidatus Nanopelagicales;Candidatus Nanopelagicaceae;	6	6
Bacteria;Actinobacteria;Actinobacteria;Candidatus Nanopelagicales;Candidatus Nanopelagicaceae;Candidatus Nanopelagicus;Candidatus Nanopelagicus abundans;	3	4
Bacteria;Actinobacteria;Actinobacteria;Candidatus Nanopelagicales;Candidatus Nanopelagicaceae;Candidatus Nanopelagicus;Candidatus Nanopelagicus limnes;	1	2
Bacteria;Actinobacteria;Actinobacteria;Candidatus Nanopelagicales;Candidatus Nanopelagicaceae;Candidatus Planktophila;	5	5
Bacteria;Actinobacteria;Actinobacteria;Candidatus Nanopelagicales;Candidatus Nanopelagicaceae;Candidatus Planktophila;Candidatus Planktophila lacus;	6	8
Bacteria;Actinobacteria;Actinobacteria;Candidatus Nanopelagicales;Candidatus Nanopelagicaceae;Candidatus Planktophila;Candidatus Planktophila limnetica;	22	13
Bacteria;Actinobacteria;Actinobacteria;Candidatus Nanopelagicales;Candidatus Nanopelagicaceae;Candidatus Planktophila;Candidatus Planktophila sp.;	0	1
Bacteria;Actinobacteria;Actinobacteria;Candidatus Nanopelagicales;Candidatus Nanopelagicaceae;Candidatus Planktophila;Candidatus Planktophila sulfonica;	3	1
Bacteria;Actinobacteria;Actinobacteria;Candidatus Nanopelagicales;Candidatus Nanopelagicaceae;Candidatus Planktophila;Candidatus Planktophila versatilis;	2	1
Bacteria;Actinobacteria;Actinobacteria;Catenulisporales;	1	1
Bacteria;Actinobacteria;Actinobacteria;Catenulisporales;Actinospicaceae;Actinospica;Actinospica robiniae;	63	41
Bacteria;Actinobacteria;Actinobacteria;Catenulisporales;Catenulisporaceae;Catenulispora;	5	5
Bacteria;Actinobacteria;Actinobacteria;Catenulisporales;Catenulisporaceae;Catenulispora;Catenulispora acidiphila;	29	28
Bacteria;Actinobacteria;Actinobacteria;Catenulisporales;Catenulisporaceae;Catenulispora;Catenulispora acidiphila;Catenulispora acidiphila DSM 44928;	5	0
Bacteria;Actinobacteria;Actinobacteria;Catenulisporales;Catenulisporaceae;Catenulispora;Catenulispora sp. 13_1_20CM_3_70_7;	8	13
Bacteria;Actinobacteria;Actinobacteria;Catenulisporales;Catenulisporaceae;Catenulispora;environmental samples <Catenulispora>;uncultured Catenulispora sp.;	4	1
Bacteria;Actinobacteria;Actinobacteria;Corynebacteriales;	4186	3956
Bacteria;Actinobacteria;Actinobacteria;Corynebacteriales;Corynebacteriaceae;	3	2
Bacteria;Actinobacteria;Actinobacteria;Corynebacteriales;Corynebacteriaceae;Corynebacterium;	420	402
Bacteria;Actinobacteria;Actinobacteria;Corynebacteriales;Corynebacteriaceae;Corynebacterium;Corynebacterium accolens;	1	0
Bacteria;Actinobacteria;Actinobacteria;Corynebacteriales;Corynebacteriaceae;Corynebacterium;Corynebacterium afermentans;	0	1
Bacteria;Actinobacteria;Actinobacteria;Corynebacteriales;Corynebacteriaceae;Corynebacterium;Corynebacterium ammoniagenes;	2	6
Bacteria;Actinobacteria;Actinobacteria;Corynebacteriales;Corynebacteriaceae;Corynebacterium;Corynebacterium appendicis;	4	6
Bacteria;Actinobacteria;Actinobacteria;Corynebacteriales;Corynebacteriaceae;Corynebacterium;Corynebacterium appendicis;Corynebacterium appendicis CIP 107643;	3	0
Bacteria;Actinobacteria;Actinobacteria;Corynebacteriales;Corynebacteriaceae;Corynebacterium;Corynebacterium aquilae;	1	1
Bacteria;Actinobacteria;Actinobacteria;Corynebacteriales;Corynebacteriaceae;Corynebacterium;Corynebacterium aquilae;Corynebacterium aquilae DSM 44791;	1	0
Bacteria;Actinobacteria;Actinobacteria;Corynebacteriales;Corynebacteriaceae;Corynebacterium;Corynebacterium argentoratense;	1	0
Bacteria;Actinobacteria;Actinobacteria;Corynebacteriales;Corynebacteriaceae;Corynebacterium;Corynebacterium atypicum;	1	1
Bacteria;Actinobacteria;Actinobacteria;Corynebacteriales;Corynebacteriaceae;Corynebacterium;Corynebacterium aurimucosum;	0	2
Bacteria;Actinobacteria;Actinobacteria;Corynebacteriales;Corynebacteriaceae;Corynebacterium;Corynebacterium auriscanis;	0	1
Bacteria;Actinobacteria;Actinobacteria;Corynebacteriales;Corynebacteriaceae;Corynebacterium;Corynebacterium bouchesdurhonense;	4	1
Bacteria;Actinobacteria;Actinobacteria;Corynebacteriales;Corynebacteriaceae;Corynebacterium;Corynebacterium bovis;	1	2
Bacteria;Actinobacteria;Actinobacteria;Corynebacteriales;Corynebacteriaceae;Corynebacterium;Corynebacterium callunae;	1	2
Bacteria;Actinobacteria;Actinobacteria;Corynebacteriales;Corynebacteriaceae;Corynebacterium;Corynebacterium callunae;Corynebacterium callunae DSM 20147;	1	0
Bacteria;Actinobacteria;Actinobacteria;Corynebacteriales;Corynebacteriaceae;Corynebacterium;Corynebacterium camporealensis;	3	1
Bacteria;Actinobacteria;Actinobacteria;Corynebacteriales;Corynebacteriaceae;Corynebacterium;Corynebacterium capitovis;	3	5
Bacteria;Actinobacteria;Actinobacteria;Corynebacteriales;Corynebacteriaceae;Corynebacterium;Corynebacterium casei;	5	10
Bacteria;Actinobacteria;Actinobacteria;Corynebacteriales;Corynebacteriaceae;Corynebacterium;Corynebacterium casei;Corynebacterium casei UCMA 3821;	1	0
Bacteria;Actinobacteria;Actinobacteria;Corynebacteriales;Corynebacteriaceae;Corynebacterium;Corynebacterium caspium;	2	0
Bacteria;Actinobacteria;Actinobacteria;Corynebacteriales;Corynebacteriaceae;Corynebacterium;Corynebacterium ciconiae;	0	2
Bacteria;Actinobacteria;Actinobacteria;Corynebacteriales;Corynebacteriaceae;Corynebacterium;Corynebacterium crudilactis;	3	0
Bacteria;Actinobacteria;Actinobacteria;Corynebacteriales;Corynebacteriaceae;Corynebacterium;Corynebacterium cyclohexanicum;	0	1
Bacteria;Actinobacteria;Actinobacteria;Corynebacteriales;Corynebacteriaceae;Corynebacterium;Corynebacterium cystitidis;	2	2
Bacteria;Actinobacteria;Actinobacteria;Corynebacteriales;Corynebacteriaceae;Corynebacterium;Corynebacterium diphtheriae;	7	11
Bacteria;Actinobacteria;Actinobacteria;Corynebacteriales;Corynebacteriaceae;Corynebacterium;Corynebacterium diphtheriae;Corynebacterium diphtheriae str. Aberdeen;	0	1
Bacteria;Actinobacteria;Actinobacteria;Corynebacteriales;Corynebacteriaceae;Corynebacterium;Corynebacterium diphtheriae;Corynebacterium diphtheriae subsp. lausannense;	1	1
Bacteria;Actinobacteria;Actinobacteria;Corynebacteriales;Corynebacteriaceae;Corynebacterium;Corynebacterium doosanense;	3	0
Bacteria;Actinobacteria;Actinobacteria;Corynebacteriales;Corynebacteriaceae;Corynebacterium;Corynebacterium doosanense;Corynebacterium doosanense CAU 212 = DSM 45436;	0	1
Bacteria;Actinobacteria;Actinobacteria;Corynebacteriales;Corynebacteriaceae;Corynebacterium;Corynebacterium durum;	2	9
Bacteria;Actinobacteria;Actinobacteria;Corynebacteriales;Corynebacteriaceae;Corynebacterium;Corynebacterium durum;Corynebacterium durum F0235;	2	0
Bacteria;Actinobacteria;Actinobacteria;Corynebacteriales;Corynebacteriaceae;Corynebacterium;Corynebacterium efficiens;	2	2
Bacteria;Actinobacteria;Actinobacteria;Corynebacteriales;Corynebacteriaceae;Corynebacterium;Corynebacterium efficiens;Corynebacterium efficiens YS-314;	21	20
Bacteria;Actinobacteria;Actinobacteria;Corynebacteriales;Corynebacteriaceae;Corynebacterium;Corynebacterium epidermidicanis;	2	3
Bacteria;Actinobacteria;Actinobacteria;Corynebacteriales;Corynebacteriaceae;Corynebacterium;Corynebacterium falsenii;	1	2
Bacteria;Actinobacteria;Actinobacteria;Corynebacteriales;Corynebacteriaceae;Corynebacterium;Corynebacterium flavescens;	3	1
Bacteria;Actinobacteria;Actinobacteria;Corynebacteriales;Corynebacteriaceae;Corynebacterium;Corynebacterium frankenforstense;	1	2
Bacteria;Actinobacteria;Actinobacteria;Corynebacteriales;Corynebacteriaceae;Corynebacterium;Corynebacterium freneyi;	1	2
Bacteria;Actinobacteria;Actinobacteria;Corynebacteriales;Corynebacteriaceae;Corynebacterium;Corynebacterium genitalium;	0	8
Bacteria;Actinobacteria;Actinobacteria;Corynebacteriales;Corynebacteriaceae;Corynebacterium;Corynebacterium glaucum;	6	4
Bacteria;Actinobacteria;Actinobacteria;Corynebacteriales;Corynebacteriaceae;Corynebacterium;Corynebacterium glucuronolyticum;	0	10
Bacteria;Actinobacteria;Actinobacteria;Corynebacteriales;Corynebacteriaceae;Corynebacterium;Corynebacterium glucuronolyticum;Corynebacterium glucuronolyticum ATCC 51867;	1	0
Bacteria;Actinobacteria;Actinobacteria;Corynebacteriales;Corynebacteriaceae;Corynebacterium;Corynebacterium glutamicum;	28	36
Bacteria;Actinobacteria;Actinobacteria;Corynebacteriales;Corynebacteriaceae;Corynebacterium;Corynebacterium hadale;	4	5
Bacteria;Actinobacteria;Actinobacteria;Corynebacteriales;Corynebacteriaceae;Corynebacterium;Corynebacterium halotolerans;	4	5
Bacteria;Actinobacteria;Actinobacteria;Corynebacteriales;Corynebacteriaceae;Corynebacterium;Corynebacterium heidelbergense;	7	5
Bacteria;Actinobacteria;Actinobacteria;Corynebacteriales;Corynebacteriaceae;Corynebacterium;Corynebacterium humireducens;	4	2
Bacteria;Actinobacteria;Actinobacteria;Corynebacteriales;Corynebacteriaceae;Corynebacterium;Corynebacterium humireducens;Corynebacterium humireducens NBRC 106098 = DSM 45392;	2	1
Bacteria;Actinobacteria;Actinobacteria;Corynebacteriales;Corynebacteriaceae;Corynebacterium;Corynebacterium jeikeium;	8	1
Bacteria;Actinobacteria;Actinobacteria;Corynebacteriales;Corynebacteriaceae;Corynebacterium;Corynebacterium kroppenstedtii;	1	2
Bacteria;Actinobacteria;Actinobacteria;Corynebacteriales;Corynebacteriaceae;Corynebacterium;Corynebacterium lactis;	2	1
Bacteria;Actinobacteria;Actinobacteria;Corynebacteriales;Corynebacteriaceae;Corynebacterium;Corynebacterium lactis;Corynebacterium lactis RW2-5;	1	1
Bacteria;Actinobacteria;Actinobacteria;Corynebacteriales;Corynebacteriaceae;Corynebacterium;Corynebacterium lipophiloflavum;	7	1
Bacteria;Actinobacteria;Actinobacteria;Corynebacteriales;Corynebacteriaceae;Corynebacterium;Corynebacterium lipophiloflavum;Corynebacterium lipophiloflavum DSM 44291;	0	1
Bacteria;Actinobacteria;Actinobacteria;Corynebacteriales;Corynebacteriaceae;Corynebacterium;Corynebacterium lowii;	0	1
Bacteria;Actinobacteria;Actinobacteria;Corynebacteriales;Corynebacteriaceae;Corynebacterium;Corynebacterium lubricantis;	1	2
Bacteria;Actinobacteria;Actinobacteria;Corynebacteriales;Corynebacteriaceae;Corynebacterium;Corynebacterium macginleyi;	3	0
Bacteria;Actinobacteria;Actinobacteria;Corynebacteriales;Corynebacteriaceae;Corynebacterium;Corynebacterium marinum;	2	3
Bacteria;Actinobacteria;Actinobacteria;Corynebacteriales;Corynebacteriaceae;Corynebacterium;Corynebacterium maris;	0	1
Bacteria;Actinobacteria;Actinobacteria;Corynebacteriales;Corynebacteriaceae;Corynebacterium;Corynebacterium maris;Corynebacterium maris DSM 45190;	1	0
Bacteria;Actinobacteria;Actinobacteria;Corynebacteriales;Corynebacteriaceae;Corynebacterium;Corynebacterium massiliense;	0	3
Bacteria;Actinobacteria;Actinobacteria;Corynebacteriales;Corynebacteriaceae;Corynebacterium;Corynebacterium mastitidis;	2	1
Bacteria;Actinobacteria;Actinobacteria;Corynebacteriales;Corynebacteriaceae;Corynebacterium;Corynebacterium matruchotii;	1	0
Bacteria;Actinobacteria;Actinobacteria;Corynebacteriales;Corynebacteriaceae;Corynebacterium;Corynebacterium matruchotii;Corynebacterium matruchotii ATCC 33806;	0	1
Bacteria;Actinobacteria;Actinobacteria;Corynebacteriales;Corynebacteriaceae;Corynebacterium;Corynebacterium mustelae;	0	1
Bacteria;Actinobacteria;Actinobacteria;Corynebacteriales;Corynebacteriaceae;Corynebacterium;Corynebacterium mycetoides;	1	0
Bacteria;Actinobacteria;Actinobacteria;Corynebacteriales;Corynebacteriaceae;Corynebacterium;Corynebacterium oculi;	1	0
Bacteria;Actinobacteria;Actinobacteria;Corynebacteriales;Corynebacteriaceae;Corynebacterium;Corynebacterium otitidis;	5	3
Bacteria;Actinobacteria;Actinobacteria;Corynebacteriales;Corynebacteriaceae;Corynebacterium;Corynebacterium otitidis;Corynebacterium otitidis ATCC 51513;	0	1
Bacteria;Actinobacteria;Actinobacteria;Corynebacteriales;Corynebacteriaceae;Corynebacterium;Corynebacterium phocae;	1	5
Bacteria;Actinobacteria;Actinobacteria;Corynebacteriales;Corynebacteriaceae;Corynebacterium;Corynebacterium pilosum;	1	2
Bacteria;Actinobacteria;Actinobacteria;Corynebacteriales;Corynebacteriaceae;Corynebacterium;Corynebacterium pollutisoli;	6	6
Bacteria;Actinobacteria;Actinobacteria;Corynebacteriales;Corynebacteriaceae;Corynebacterium;Corynebacterium propinquum;	0	1
Bacteria;Actinobacteria;Actinobacteria;Corynebacteriales;Corynebacteriaceae;Corynebacterium;Corynebacterium provencense;	6	5
Bacteria;Actinobacteria;Actinobacteria;Corynebacteriales;Corynebacteriaceae;Corynebacterium;Corynebacterium pseudodiphtheriticum;	2	1
Bacteria;Actinobacteria;Actinobacteria;Corynebacteriales;Corynebacteriaceae;Corynebacterium;Corynebacterium pseudogenitalium;Corynebacterium pseudogenitalium ATCC 33035;	1	4
Bacteria;Actinobacteria;Actinobacteria;Corynebacteriales;Corynebacteriaceae;Corynebacterium;Corynebacterium pseudotuberculosis;	0	1
Bacteria;Actinobacteria;Actinobacteria;Corynebacteriales;Corynebacteriaceae;Corynebacterium;Corynebacterium renale;	0	1
Bacteria;Actinobacteria;Actinobacteria;Corynebacteriales;Corynebacteriaceae;Corynebacterium;Corynebacterium resistens;	5	7
Bacteria;Actinobacteria;Actinobacteria;Corynebacteriales;Corynebacteriaceae;Corynebacterium;Corynebacterium resistens;Corynebacterium resistens DSM 45100;	0	1
Bacteria;Actinobacteria;Actinobacteria;Corynebacteriales;Corynebacteriaceae;Corynebacterium;Corynebacterium sp. 13CS0277;	0	1
Bacteria;Actinobacteria;Actinobacteria;Corynebacteriales;Corynebacteriaceae;Corynebacterium;Corynebacterium sp. BCW_4722;	1	2
Bacteria;Actinobacteria;Actinobacteria;Corynebacteriales;Corynebacteriaceae;Corynebacterium;Corynebacterium sp. CMW7794;	1	0
Bacteria;Actinobacteria;Actinobacteria;Corynebacteriales;Corynebacteriaceae;Corynebacterium;Corynebacterium sp. CNJ-954;	10	1
Bacteria;Actinobacteria;Actinobacteria;Corynebacteriales;Corynebacteriaceae;Corynebacterium;Corynebacterium sp. HMSC034A01;	0	4
Bacteria;Actinobacteria;Actinobacteria;Corynebacteriales;Corynebacteriaceae;Corynebacterium;Corynebacterium sp. HMSC04H06;	1	1
Bacteria;Actinobacteria;Actinobacteria;Corynebacteriales;Corynebacteriaceae;Corynebacterium;Corynebacterium sp. HMSC05D03;	1	2
Bacteria;Actinobacteria;Actinobacteria;Corynebacteriales;Corynebacteriaceae;Corynebacterium;Corynebacterium sp. HMSC05E07;	1	0
Bacteria;Actinobacteria;Actinobacteria;Corynebacteriales;Corynebacteriaceae;Corynebacterium;Corynebacterium sp. HMSC061H03;	0	1
Bacteria;Actinobacteria;Actinobacteria;Corynebacteriales;Corynebacteriaceae;Corynebacterium;Corynebacterium sp. HMSC06C06;	0	2
Bacteria;Actinobacteria;Actinobacteria;Corynebacteriales;Corynebacteriaceae;Corynebacterium;Corynebacterium sp. HMSC071B10;	2	2
Bacteria;Actinobacteria;Actinobacteria;Corynebacteriales;Corynebacteriaceae;Corynebacterium;Corynebacterium sp. HMSC072A04;	2	2
Bacteria;Actinobacteria;Actinobacteria;Corynebacteriales;Corynebacteriaceae;Corynebacterium;Corynebacterium sp. HMSC073D01;	0	3
Bacteria;Actinobacteria;Actinobacteria;Corynebacteriales;Corynebacteriaceae;Corynebacterium;Corynebacterium sp. HMSC11E11;	2	2
Bacteria;Actinobacteria;Actinobacteria;Corynebacteriales;Corynebacteriaceae;Corynebacterium;Corynebacterium sp. J010B-136;	0	1
Bacteria;Actinobacteria;Actinobacteria;Corynebacteriales;Corynebacteriaceae;Corynebacterium;Corynebacterium sp. JB4;	0	1
Bacteria;Actinobacteria;Actinobacteria;Corynebacteriales;Corynebacteriaceae;Corynebacterium;Corynebacterium sp. KPL1817;	1	1
Bacteria;Actinobacteria;Actinobacteria;Corynebacteriales;Corynebacteriaceae;Corynebacterium;Corynebacterium sp. KPL1818;	0	2
Bacteria;Actinobacteria;Actinobacteria;Corynebacteriales;Corynebacteriaceae;Corynebacterium;Corynebacterium sp. Marseille-P2417;	2	3
Bacteria;Actinobacteria;Actinobacteria;Corynebacteriales;Corynebacteriaceae;Corynebacterium;Corynebacterium sp. Marseille-P4329;	3	1
Bacteria;Actinobacteria;Actinobacteria;Corynebacteriales;Corynebacteriaceae;Corynebacterium;Corynebacterium sp. NML 120412;	0	1
Bacteria;Actinobacteria;Actinobacteria;Corynebacteriales;Corynebacteriaceae;Corynebacterium;Corynebacterium sp. NML130628;	1	0
Bacteria;Actinobacteria;Actinobacteria;Corynebacteriales;Corynebacteriaceae;Corynebacterium;Corynebacterium sphenisci;	0	3
Bacteria;Actinobacteria;Actinobacteria;Corynebacteriales;Corynebacteriaceae;Corynebacterium;Corynebacterium spheniscorum;	1	1
Bacteria;Actinobacteria;Actinobacteria;Corynebacteriales;Corynebacteriaceae;Corynebacterium;Corynebacterium sputi;	4	3
Bacteria;Actinobacteria;Actinobacteria;Corynebacteriales;Corynebacteriaceae;Corynebacterium;Corynebacterium stationis;	3	5
Bacteria;Actinobacteria;Actinobacteria;Corynebacteriales;Corynebacteriaceae;Corynebacterium;Corynebacterium striatum;	4	2
Bacteria;Actinobacteria;Actinobacteria;Corynebacteriales;Corynebacteriaceae;Corynebacterium;Corynebacterium striatum;Corynebacterium striatum ATCC 6940;	3	0
Bacteria;Actinobacteria;Actinobacteria;Corynebacteriales;Corynebacteriaceae;Corynebacterium;Corynebacterium terpenotabidum;	0	2
Bacteria;Actinobacteria;Actinobacteria;Corynebacteriales;Corynebacteriaceae;Corynebacterium;Corynebacterium terpenotabidum;Corynebacterium terpenotabidum Y-11;	1	4
Bacteria;Actinobacteria;Actinobacteria;Corynebacteriales;Corynebacteriaceae;Corynebacterium;Corynebacterium testudinoris;	0	2
Bacteria;Actinobacteria;Actinobacteria;Corynebacteriales;Corynebacteriaceae;Corynebacterium;Corynebacterium timonense;	3	5
Bacteria;Actinobacteria;Actinobacteria;Corynebacteriales;Corynebacteriaceae;Corynebacterium;Corynebacterium tuberculostearicum;	1	0
Bacteria;Actinobacteria;Actinobacteria;Corynebacteriales;Corynebacteriaceae;Corynebacterium;Corynebacterium tuberculostearicum;Corynebacterium tuberculostearicum SK141;	0	3
Bacteria;Actinobacteria;Actinobacteria;Corynebacteriales;Corynebacteriaceae;Corynebacterium;Corynebacterium tuscaniense;	1	5
Bacteria;Actinobacteria;Actinobacteria;Corynebacteriales;Corynebacteriaceae;Corynebacterium;Corynebacterium ulcerans;	6	6
Bacteria;Actinobacteria;Actinobacteria;Corynebacteriales;Corynebacteriaceae;Corynebacterium;Corynebacterium ulceribovis;	1	4
Bacteria;Actinobacteria;Actinobacteria;Corynebacteriales;Corynebacteriaceae;Corynebacterium;Corynebacterium urealyticum;	3	5
Bacteria;Actinobacteria;Actinobacteria;Corynebacteriales;Corynebacteriaceae;Corynebacterium;Corynebacterium urealyticum;Corynebacterium urealyticum DSM 7111;	1	2
Bacteria;Actinobacteria;Actinobacteria;Corynebacteriales;Corynebacteriaceae;Corynebacterium;Corynebacterium ureicelerivorans;	0	1
Bacteria;Actinobacteria;Actinobacteria;Corynebacteriales;Corynebacteriaceae;Corynebacterium;Corynebacterium uterequi;	5	0
Bacteria;Actinobacteria;Actinobacteria;Corynebacteriales;Corynebacteriaceae;Corynebacterium;Corynebacterium variabile;	69	83
Bacteria;Actinobacteria;Actinobacteria;Corynebacteriales;Corynebacteriaceae;Corynebacterium;Corynebacterium vitaeruminis;	2	6
Bacteria;Actinobacteria;Actinobacteria;Corynebacteriales;Corynebacteriaceae;Corynebacterium;Corynebacterium xerosis;	7	11
Bacteria;Actinobacteria;Actinobacteria;Corynebacteriales;Corynebacteriaceae;unclassified Corynebacteriaceae;Corynebacterium-like bacterium B27;	6	2
Bacteria;Actinobacteria;Actinobacteria;Corynebacteriales;Dietziaceae;Dietzia;	70	83
Bacteria;Actinobacteria;Actinobacteria;Corynebacteriales;Dietziaceae;Dietzia;Dietzia alimentaria;	18	17
Bacteria;Actinobacteria;Actinobacteria;Corynebacteriales;Dietziaceae;Dietzia;Dietzia cinnamea;	3	7
Bacteria;Actinobacteria;Actinobacteria;Corynebacteriales;Dietziaceae;Dietzia;Dietzia kunjamensis;	6	5
Bacteria;Actinobacteria;Actinobacteria;Corynebacteriales;Dietziaceae;Dietzia;Dietzia lutea;	3	5
Bacteria;Actinobacteria;Actinobacteria;Corynebacteriales;Dietziaceae;Dietzia;Dietzia maris;	0	5
Bacteria;Actinobacteria;Actinobacteria;Corynebacteriales;Dietziaceae;Dietzia;Dietzia natronolimnaea;	0	1
Bacteria;Actinobacteria;Actinobacteria;Corynebacteriales;Dietziaceae;Dietzia;Dietzia psychralcaliphila;	4	3
Bacteria;Actinobacteria;Actinobacteria;Corynebacteriales;Dietziaceae;Dietzia;Dietzia sp. E1;	1	0
Bacteria;Actinobacteria;Actinobacteria;Corynebacteriales;Dietziaceae;Dietzia;Dietzia sp. JS16-p6b;	4	0
Bacteria;Actinobacteria;Actinobacteria;Corynebacteriales;Dietziaceae;Dietzia;Dietzia sp. oral taxon 368;	2	3
Bacteria;Actinobacteria;Actinobacteria;Corynebacteriales;Dietziaceae;Dietzia;Dietzia sp. UCD-THP;	1	2
Bacteria;Actinobacteria;Actinobacteria;Corynebacteriales;Dietziaceae;Dietzia;Dietzia sp. WMMA184;	1	2
Bacteria;Actinobacteria;Actinobacteria;Corynebacteriales;Dietziaceae;Dietzia;Dietzia timorensis;	7	11
Bacteria;Actinobacteria;Actinobacteria;Corynebacteriales;Gordoniaceae;	14	9
Bacteria;Actinobacteria;Actinobacteria;Corynebacteriales;Gordoniaceae;Gordonia;	167	184
Bacteria;Actinobacteria;Actinobacteria;Corynebacteriales;Gordoniaceae;Gordonia;Gordonia aichiensis;	3	3
Bacteria;Actinobacteria;Actinobacteria;Corynebacteriales;Gordoniaceae;Gordonia;Gordonia alkanivorans;	0	1
Bacteria;Actinobacteria;Actinobacteria;Corynebacteriales;Gordoniaceae;Gordonia;Gordonia alkanivorans;Gordonia alkanivorans CGMCC 6845;	0	1
Bacteria;Actinobacteria;Actinobacteria;Corynebacteriales;Gordoniaceae;Gordonia;Gordonia amarae;	14	8
Bacteria;Actinobacteria;Actinobacteria;Corynebacteriales;Gordoniaceae;Gordonia;Gordonia amarae;Gordonia amarae NBRC 15530;	14	14
Bacteria;Actinobacteria;Actinobacteria;Corynebacteriales;Gordoniaceae;Gordonia;Gordonia amicalis;	3	2
Bacteria;Actinobacteria;Actinobacteria;Corynebacteriales;Gordoniaceae;Gordonia;Gordonia amicalis;Gordonia amicalis NBRC 100051 = JCM 11271;	2	2
Bacteria;Actinobacteria;Actinobacteria;Corynebacteriales;Gordoniaceae;Gordonia;Gordonia araii;	33	20
Bacteria;Actinobacteria;Actinobacteria;Corynebacteriales;Gordoniaceae;Gordonia;Gordonia araii;Gordonia araii NBRC 100433;	13	22
Bacteria;Actinobacteria;Actinobacteria;Corynebacteriales;Gordoniaceae;Gordonia;Gordonia bronchialis;	11	19
Bacteria;Actinobacteria;Actinobacteria;Corynebacteriales;Gordoniaceae;Gordonia;Gordonia desulfuricans;	5	2
Bacteria;Actinobacteria;Actinobacteria;Corynebacteriales;Gordoniaceae;Gordonia;Gordonia effusa;	98	102
Bacteria;Actinobacteria;Actinobacteria;Corynebacteriales;Gordoniaceae;Gordonia;Gordonia effusa;Gordonia effusa NBRC 100432;	4	9
Bacteria;Actinobacteria;Actinobacteria;Corynebacteriales;Gordoniaceae;Gordonia;Gordonia hirsuta;	7	6
Bacteria;Actinobacteria;Actinobacteria;Corynebacteriales;Gordoniaceae;Gordonia;Gordonia hirsuta;Gordonia hirsuta DSM 44140 = NBRC 16056;	1	2
Bacteria;Actinobacteria;Actinobacteria;Corynebacteriales;Gordoniaceae;Gordonia;Gordonia hydrophobica;	27	27
Bacteria;Actinobacteria;Actinobacteria;Corynebacteriales;Gordoniaceae;Gordonia;Gordonia iterans;	6	12
Bacteria;Actinobacteria;Actinobacteria;Corynebacteriales;Gordoniaceae;Gordonia;Gordonia kroppenstedtii;	13	17
Bacteria;Actinobacteria;Actinobacteria;Corynebacteriales;Gordoniaceae;Gordonia;Gordonia lacunae;	0	6
Bacteria;Actinobacteria;Actinobacteria;Corynebacteriales;Gordoniaceae;Gordonia;Gordonia malaquae;	4	9
Bacteria;Actinobacteria;Actinobacteria;Corynebacteriales;Gordoniaceae;Gordonia;Gordonia malaquae;Gordonia malaquae NBRC 108250;	1	0
Bacteria;Actinobacteria;Actinobacteria;Corynebacteriales;Gordoniaceae;Gordonia;Gordonia namibiensis;	1	1
Bacteria;Actinobacteria;Actinobacteria;Corynebacteriales;Gordoniaceae;Gordonia;Gordonia neofelifaecis;	6	3
Bacteria;Actinobacteria;Actinobacteria;Corynebacteriales;Gordoniaceae;Gordonia;Gordonia neofelifaecis;Gordonia neofelifaecis NRRL B-59395;	3	1
Bacteria;Actinobacteria;Actinobacteria;Corynebacteriales;Gordoniaceae;Gordonia;Gordonia otitidis;	9	9
Bacteria;Actinobacteria;Actinobacteria;Corynebacteriales;Gordoniaceae;Gordonia;Gordonia otitidis;Gordonia otitidis NBRC 100426;	1	0
Bacteria;Actinobacteria;Actinobacteria;Corynebacteriales;Gordoniaceae;Gordonia;Gordonia paraffinivorans;	7	6
Bacteria;Actinobacteria;Actinobacteria;Corynebacteriales;Gordoniaceae;Gordonia;Gordonia paraffinivorans;Gordonia paraffinivorans NBRC 108238;	2	1
Bacteria;Actinobacteria;Actinobacteria;Corynebacteriales;Gordoniaceae;Gordonia;Gordonia phthalatica;	8	5
Bacteria;Actinobacteria;Actinobacteria;Corynebacteriales;Gordoniaceae;Gordonia;Gordonia polyisoprenivorans;	13	6
Bacteria;Actinobacteria;Actinobacteria;Corynebacteriales;Gordoniaceae;Gordonia;Gordonia polyisoprenivorans;Gordonia polyisoprenivorans VH2;	6	1
Bacteria;Actinobacteria;Actinobacteria;Corynebacteriales;Gordoniaceae;Gordonia;Gordonia rhizosphera;	157	156
Bacteria;Actinobacteria;Actinobacteria;Corynebacteriales;Gordoniaceae;Gordonia;Gordonia rhizosphera;Gordonia rhizosphera NBRC 16068;	31	20
Bacteria;Actinobacteria;Actinobacteria;Corynebacteriales;Gordoniaceae;Gordonia;Gordonia rubripertincta;	1	1
Bacteria;Actinobacteria;Actinobacteria;Corynebacteriales;Gordoniaceae;Gordonia;Gordonia shandongensis;	20	15
Bacteria;Actinobacteria;Actinobacteria;Corynebacteriales;Gordoniaceae;Gordonia;Gordonia sihwensis;	4	6
Bacteria;Actinobacteria;Actinobacteria;Corynebacteriales;Gordoniaceae;Gordonia;Gordonia soli;	3	1
Bacteria;Actinobacteria;Actinobacteria;Corynebacteriales;Gordoniaceae;Gordonia;Gordonia soli;Gordonia soli NBRC 108243;	2	1
Bacteria;Actinobacteria;Actinobacteria;Corynebacteriales;Gordoniaceae;Gordonia;Gordonia sp. 1D;	0	2
Bacteria;Actinobacteria;Actinobacteria;Corynebacteriales;Gordoniaceae;Gordonia;Gordonia sp. 852002-10350_SCH5691597;	0	1
Bacteria;Actinobacteria;Actinobacteria;Corynebacteriales;Gordoniaceae;Gordonia;Gordonia sp. 852002-50395_SCH5434458;	4	3
Bacteria;Actinobacteria;Actinobacteria;Corynebacteriales;Gordoniaceae;Gordonia;Gordonia sp. CNJ-863;	2	1
Bacteria;Actinobacteria;Actinobacteria;Corynebacteriales;Gordoniaceae;Gordonia;Gordonia sp. HS-NH1;	1	3
Bacteria;Actinobacteria;Actinobacteria;Corynebacteriales;Gordoniaceae;Gordonia;Gordonia sp. i37;	6	7
Bacteria;Actinobacteria;Actinobacteria;Corynebacteriales;Gordoniaceae;Gordonia;Gordonia sp. KTR9;	1	1
Bacteria;Actinobacteria;Actinobacteria;Corynebacteriales;Gordoniaceae;Gordonia;Gordonia sp. NB4-1Y;	3	0
Bacteria;Actinobacteria;Actinobacteria;Corynebacteriales;Gordoniaceae;Gordonia;Gordonia sp. QH-12;	1	0
Bacteria;Actinobacteria;Actinobacteria;Corynebacteriales;Gordoniaceae;Gordonia;Gordonia sp. UCD-TK1;	7	6
Bacteria;Actinobacteria;Actinobacteria;Corynebacteriales;Gordoniaceae;Gordonia;Gordonia sp.;	8	1
Bacteria;Actinobacteria;Actinobacteria;Corynebacteriales;Gordoniaceae;Gordonia;Gordonia sputi;	27	23
Bacteria;Actinobacteria;Actinobacteria;Corynebacteriales;Gordoniaceae;Gordonia;Gordonia terrae;	1	3
Bacteria;Actinobacteria;Actinobacteria;Corynebacteriales;Gordoniaceae;Gordonia;Gordonia terrae;Gordonia terrae C-6;	0	1
Bacteria;Actinobacteria;Actinobacteria;Corynebacteriales;Gordoniaceae;Gordonia;Gordonia westfalica;	8	14
Bacteria;Actinobacteria;Actinobacteria;Corynebacteriales;Gordoniaceae;Millisia;Millisia brevis;	53	43
Bacteria;Actinobacteria;Actinobacteria;Corynebacteriales;Gordoniaceae;Skermania;Skermania piniformis;	91	103
Bacteria;Actinobacteria;Actinobacteria;Corynebacteriales;Mycobacteriaceae;	4212	4277
Bacteria;Actinobacteria;Actinobacteria;Corynebacteriales;Mycobacteriaceae;Hoyosella;	12	20
Bacteria;Actinobacteria;Actinobacteria;Corynebacteriales;Mycobacteriaceae;Hoyosella;Hoyosella altamirensis;	6	6
Bacteria;Actinobacteria;Actinobacteria;Corynebacteriales;Mycobacteriaceae;Hoyosella;Hoyosella subflava;	6	8
Bacteria;Actinobacteria;Actinobacteria;Corynebacteriales;Mycobacteriaceae;Hoyosella;Hoyosella subflava;Hoyosella subflava DQS3-9A1;	1	6
Bacteria;Actinobacteria;Actinobacteria;Corynebacteriales;Mycobacteriaceae;Mycobacterium;	1540	1569
Bacteria;Actinobacteria;Actinobacteria;Corynebacteriales;Mycobacteriaceae;Mycobacterium;environmental samples <Mycobacterium>;uncultured Mycobacterium sp.;	54	58
Bacteria;Actinobacteria;Actinobacteria;Corynebacteriales;Mycobacteriaceae;Mycobacterium;Mycobacterium alsense;	5	6
Bacteria;Actinobacteria;Actinobacteria;Corynebacteriales;Mycobacteriaceae;Mycobacterium;Mycobacterium angelicum;	1	3
Bacteria;Actinobacteria;Actinobacteria;Corynebacteriales;Mycobacteriaceae;Mycobacterium;Mycobacterium aquaticum;	5	4
Bacteria;Actinobacteria;Actinobacteria;Corynebacteriales;Mycobacteriaceae;Mycobacterium;Mycobacterium asiaticum;	16	19
Bacteria;Actinobacteria;Actinobacteria;Corynebacteriales;Mycobacteriaceae;Mycobacterium;Mycobacterium asiaticum;Mycobacterium asiaticum DSM 44297;	1	0
Bacteria;Actinobacteria;Actinobacteria;Corynebacteriales;Mycobacteriaceae;Mycobacterium;Mycobacterium avium complex (MAC);	23	12
Bacteria;Actinobacteria;Actinobacteria;Corynebacteriales;Mycobacteriaceae;Mycobacterium;Mycobacterium avium complex (MAC);Mycobacterium arosiense;	2	5
Bacteria;Actinobacteria;Actinobacteria;Corynebacteriales;Mycobacteriaceae;Mycobacterium;Mycobacterium avium complex (MAC);Mycobacterium arosiense;Mycobacterium arosiense ATCC BAA-1401 = DSM 45069;	3	0
Bacteria;Actinobacteria;Actinobacteria;Corynebacteriales;Mycobacteriaceae;Mycobacterium;Mycobacterium avium complex (MAC);Mycobacterium avium;	21	16
Bacteria;Actinobacteria;Actinobacteria;Corynebacteriales;Mycobacteriaceae;Mycobacterium;Mycobacterium avium complex (MAC);Mycobacterium avium;Mycobacterium avium 09-5983;	1	4
Bacteria;Actinobacteria;Actinobacteria;Corynebacteriales;Mycobacteriaceae;Mycobacterium;Mycobacterium avium complex (MAC);Mycobacterium avium;Mycobacterium avium MAV_120709_2344;	8	5
Bacteria;Actinobacteria;Actinobacteria;Corynebacteriales;Mycobacteriaceae;Mycobacterium;Mycobacterium avium complex (MAC);Mycobacterium avium;Mycobacterium avium subsp. hominissuis;Mycobacterium avium subsp. hominissuis TH135;	3	0
Bacteria;Actinobacteria;Actinobacteria;Corynebacteriales;Mycobacteriaceae;Mycobacterium;Mycobacterium avium complex (MAC);Mycobacterium avium;Mycobacterium avium subsp. paratuberculosis;	0	1
Bacteria;Actinobacteria;Actinobacteria;Corynebacteriales;Mycobacteriaceae;Mycobacterium;Mycobacterium avium complex (MAC);Mycobacterium chimaera;	7	6
Bacteria;Actinobacteria;Actinobacteria;Corynebacteriales;Mycobacteriaceae;Mycobacterium;Mycobacterium avium complex (MAC);Mycobacterium colombiense;	9	14
Bacteria;Actinobacteria;Actinobacteria;Corynebacteriales;Mycobacteriaceae;Mycobacterium;Mycobacterium avium complex (MAC);Mycobacterium intracellulare;	4	5
Bacteria;Actinobacteria;Actinobacteria;Corynebacteriales;Mycobacteriaceae;Mycobacterium;Mycobacterium avium complex (MAC);Mycobacterium intracellulare;Mycobacterium intracellulare 1956;	2	0
Bacteria;Actinobacteria;Actinobacteria;Corynebacteriales;Mycobacteriaceae;Mycobacterium;Mycobacterium avium complex (MAC);Mycobacterium intracellulare;Mycobacterium intracellulare ATCC 13950;	0	2
Bacteria;Actinobacteria;Actinobacteria;Corynebacteriales;Mycobacteriaceae;Mycobacterium;Mycobacterium avium complex (MAC);Mycobacterium intracellulare;Mycobacterium intracellulare subsp. yongonense;	5	4
Bacteria;Actinobacteria;Actinobacteria;Corynebacteriales;Mycobacteriaceae;Mycobacterium;Mycobacterium avium complex (MAC);Mycobacterium lepraemurium;	0	1
Bacteria;Actinobacteria;Actinobacteria;Corynebacteriales;Mycobacteriaceae;Mycobacterium;Mycobacterium avium complex (MAC);Mycobacterium mantenii;	28	36
Bacteria;Actinobacteria;Actinobacteria;Corynebacteriales;Mycobacteriaceae;Mycobacterium;Mycobacterium avium complex (MAC);Mycobacterium marseillense;	1	0
Bacteria;Actinobacteria;Actinobacteria;Corynebacteriales;Mycobacteriaceae;Mycobacterium;Mycobacterium avium complex (MAC);Mycobacterium paraintracellulare;	1	4
Bacteria;Actinobacteria;Actinobacteria;Corynebacteriales;Mycobacteriaceae;Mycobacterium;Mycobacterium avium complex (MAC);Mycobacterium timonense;	6	7
Bacteria;Actinobacteria;Actinobacteria;Corynebacteriales;Mycobacteriaceae;Mycobacterium;Mycobacterium bohemicum;	6	10
Bacteria;Actinobacteria;Actinobacteria;Corynebacteriales;Mycobacteriaceae;Mycobacterium;Mycobacterium bohemicum;Mycobacterium bohemicum DSM 44277;	3	2
Bacteria;Actinobacteria;Actinobacteria;Corynebacteriales;Mycobacteriaceae;Mycobacterium;Mycobacterium branderi;	9	9
Bacteria;Actinobacteria;Actinobacteria;Corynebacteriales;Mycobacteriaceae;Mycobacterium;Mycobacterium celatum;	2	1
Bacteria;Actinobacteria;Actinobacteria;Corynebacteriales;Mycobacteriaceae;Mycobacterium;Mycobacterium conspicuum;	5	15
Bacteria;Actinobacteria;Actinobacteria;Corynebacteriales;Mycobacteriaceae;Mycobacterium;Mycobacterium dioxanotrophicus;	6	1
Bacteria;Actinobacteria;Actinobacteria;Corynebacteriales;Mycobacteriaceae;Mycobacterium;Mycobacterium fragae;	1	5
Bacteria;Actinobacteria;Actinobacteria;Corynebacteriales;Mycobacteriaceae;Mycobacterium;Mycobacterium gastri;	3	3
Bacteria;Actinobacteria;Actinobacteria;Corynebacteriales;Mycobacteriaceae;Mycobacterium;Mycobacterium gordonae;	22	15
Bacteria;Actinobacteria;Actinobacteria;Corynebacteriales;Mycobacteriaceae;Mycobacterium;Mycobacterium grossiae;	8	9
Bacteria;Actinobacteria;Actinobacteria;Corynebacteriales;Mycobacteriaceae;Mycobacterium;Mycobacterium haemophilum;	1	1
Bacteria;Actinobacteria;Actinobacteria;Corynebacteriales;Mycobacteriaceae;Mycobacterium;Mycobacterium heckeshornense;	75	58
Bacteria;Actinobacteria;Actinobacteria;Corynebacteriales;Mycobacteriaceae;Mycobacterium;Mycobacterium kansasii;	49	39
Bacteria;Actinobacteria;Actinobacteria;Corynebacteriales;Mycobacteriaceae;Mycobacterium;Mycobacterium kansasii;Mycobacterium kansasii 732;	56	39
Bacteria;Actinobacteria;Actinobacteria;Corynebacteriales;Mycobacteriaceae;Mycobacterium;Mycobacterium kansasii;Mycobacterium kansasii 824;	2	1
Bacteria;Actinobacteria;Actinobacteria;Corynebacteriales;Mycobacteriaceae;Mycobacterium;Mycobacterium kyorinense;	13	13
Bacteria;Actinobacteria;Actinobacteria;Corynebacteriales;Mycobacteriaceae;Mycobacterium;Mycobacterium lacus;	3	2
Bacteria;Actinobacteria;Actinobacteria;Corynebacteriales;Mycobacteriaceae;Mycobacterium;Mycobacterium lehmannii;	2	0
Bacteria;Actinobacteria;Actinobacteria;Corynebacteriales;Mycobacteriaceae;Mycobacterium;Mycobacterium leprae;	1	0
Bacteria;Actinobacteria;Actinobacteria;Corynebacteriales;Mycobacteriaceae;Mycobacterium;Mycobacterium malmoense;	3	7
Bacteria;Actinobacteria;Actinobacteria;Corynebacteriales;Mycobacteriaceae;Mycobacterium;Mycobacterium marinum;	13	8
Bacteria;Actinobacteria;Actinobacteria;Corynebacteriales;Mycobacteriaceae;Mycobacterium;Mycobacterium nebraskense;	11	9
Bacteria;Actinobacteria;Actinobacteria;Corynebacteriales;Mycobacteriaceae;Mycobacterium;Mycobacterium neumannii;	1	0
Bacteria;Actinobacteria;Actinobacteria;Corynebacteriales;Mycobacteriaceae;Mycobacterium;Mycobacterium noviomagense;	8	3
Bacteria;Actinobacteria;Actinobacteria;Corynebacteriales;Mycobacteriaceae;Mycobacterium;Mycobacterium paraffinicum;	5	2
Bacteria;Actinobacteria;Actinobacteria;Corynebacteriales;Mycobacteriaceae;Mycobacterium;Mycobacterium paragordonae;	2	2
Bacteria;Actinobacteria;Actinobacteria;Corynebacteriales;Mycobacteriaceae;Mycobacterium;Mycobacterium paraseoulense;	4	4
Bacteria;Actinobacteria;Actinobacteria;Corynebacteriales;Mycobacteriaceae;Mycobacterium;Mycobacterium persicum;	4	2
Bacteria;Actinobacteria;Actinobacteria;Corynebacteriales;Mycobacteriaceae;Mycobacterium;Mycobacterium riyadhense;	8	6
Bacteria;Actinobacteria;Actinobacteria;Corynebacteriales;Mycobacteriaceae;Mycobacterium;Mycobacterium scrofulaceum;	3	7
Bacteria;Actinobacteria;Actinobacteria;Corynebacteriales;Mycobacteriaceae;Mycobacterium;Mycobacterium shimoidei;	13	6
Bacteria;Actinobacteria;Actinobacteria;Corynebacteriales;Mycobacteriaceae;Mycobacterium;Mycobacterium shinjukuense;	67	49
Bacteria;Actinobacteria;Actinobacteria;Corynebacteriales;Mycobacteriaceae;Mycobacterium;Mycobacterium simiae complex;	6	2
Bacteria;Actinobacteria;Actinobacteria;Corynebacteriales;Mycobacteriaceae;Mycobacterium;Mycobacterium simiae complex;Mycobacterium ahvazicum;	7	12
Bacteria;Actinobacteria;Actinobacteria;Corynebacteriales;Mycobacteriaceae;Mycobacterium;Mycobacterium simiae complex;Mycobacterium europaeum;	3	2
Bacteria;Actinobacteria;Actinobacteria;Corynebacteriales;Mycobacteriaceae;Mycobacterium;Mycobacterium simiae complex;Mycobacterium florentinum;	1	1
Bacteria;Actinobacteria;Actinobacteria;Corynebacteriales;Mycobacteriaceae;Mycobacterium;Mycobacterium simiae complex;Mycobacterium genavense;	1	0
Bacteria;Actinobacteria;Actinobacteria;Corynebacteriales;Mycobacteriaceae;Mycobacterium;Mycobacterium simiae complex;Mycobacterium heidelbergense;	4	7
Bacteria;Actinobacteria;Actinobacteria;Corynebacteriales;Mycobacteriaceae;Mycobacterium;Mycobacterium simiae complex;Mycobacterium interjectum;	3	3
Bacteria;Actinobacteria;Actinobacteria;Corynebacteriales;Mycobacteriaceae;Mycobacterium;Mycobacterium simiae complex;Mycobacterium intermedium;	3	4
Bacteria;Actinobacteria;Actinobacteria;Corynebacteriales;Mycobacteriaceae;Mycobacterium;Mycobacterium simiae complex;Mycobacterium kubicae;	6	5
Bacteria;Actinobacteria;Actinobacteria;Corynebacteriales;Mycobacteriaceae;Mycobacterium;Mycobacterium simiae complex;Mycobacterium lentiflavum;	22	21
Bacteria;Actinobacteria;Actinobacteria;Corynebacteriales;Mycobacteriaceae;Mycobacterium;Mycobacterium simiae complex;Mycobacterium montefiorense;	1	3
Bacteria;Actinobacteria;Actinobacteria;Corynebacteriales;Mycobacteriaceae;Mycobacterium;Mycobacterium simiae complex;Mycobacterium palustre;	1	1
Bacteria;Actinobacteria;Actinobacteria;Corynebacteriales;Mycobacteriaceae;Mycobacterium;Mycobacterium simiae complex;Mycobacterium paraense;	3	2
Bacteria;Actinobacteria;Actinobacteria;Corynebacteriales;Mycobacteriaceae;Mycobacterium;Mycobacterium simiae complex;Mycobacterium parascrofulaceum;	0	2
Bacteria;Actinobacteria;Actinobacteria;Corynebacteriales;Mycobacteriaceae;Mycobacterium;Mycobacterium simiae complex;Mycobacterium parascrofulaceum;Mycobacterium parascrofulaceum ATCC BAA-614;	0	1
Bacteria;Actinobacteria;Actinobacteria;Corynebacteriales;Mycobacteriaceae;Mycobacterium;Mycobacterium simiae complex;Mycobacterium parmense;	15	2
Bacteria;Actinobacteria;Actinobacteria;Corynebacteriales;Mycobacteriaceae;Mycobacterium;Mycobacterium simiae complex;Mycobacterium saskatchewanense;	1	3
Bacteria;Actinobacteria;Actinobacteria;Corynebacteriales;Mycobacteriaceae;Mycobacterium;Mycobacterium simiae complex;Mycobacterium sherrisii;	1	3
Bacteria;Actinobacteria;Actinobacteria;Corynebacteriales;Mycobacteriaceae;Mycobacterium;Mycobacterium simiae complex;Mycobacterium shigaense;	2	1
Bacteria;Actinobacteria;Actinobacteria;Corynebacteriales;Mycobacteriaceae;Mycobacterium;Mycobacterium simiae complex;Mycobacterium simiae;	3	3
Bacteria;Actinobacteria;Actinobacteria;Corynebacteriales;Mycobacteriaceae;Mycobacterium;Mycobacterium simiae complex;Mycobacterium triplex;	6	8
Bacteria;Actinobacteria;Actinobacteria;Corynebacteriales;Mycobacteriaceae;Mycobacterium;Mycobacterium sp. 1081908.1;	1	1
Bacteria;Actinobacteria;Actinobacteria;Corynebacteriales;Mycobacteriaceae;Mycobacterium;Mycobacterium sp. 1100029.7;	1	5
Bacteria;Actinobacteria;Actinobacteria;Corynebacteriales;Mycobacteriaceae;Mycobacterium;Mycobacterium sp. 1164966.3;	3	2
Bacteria;Actinobacteria;Actinobacteria;Corynebacteriales;Mycobacteriaceae;Mycobacterium;Mycobacterium sp. 1164985.4;	0	2
Bacteria;Actinobacteria;Actinobacteria;Corynebacteriales;Mycobacteriaceae;Mycobacterium;Mycobacterium sp. 1165178.9;	0	1
Bacteria;Actinobacteria;Actinobacteria;Corynebacteriales;Mycobacteriaceae;Mycobacterium;Mycobacterium sp. 1245111.1;	17	8
Bacteria;Actinobacteria;Actinobacteria;Corynebacteriales;Mycobacteriaceae;Mycobacterium;Mycobacterium sp. 1245801.1;	0	2
Bacteria;Actinobacteria;Actinobacteria;Corynebacteriales;Mycobacteriaceae;Mycobacterium;Mycobacterium sp. 1245852.3;	4	1
Bacteria;Actinobacteria;Actinobacteria;Corynebacteriales;Mycobacteriaceae;Mycobacterium;Mycobacterium sp. 1274756.6;	5	5
Bacteria;Actinobacteria;Actinobacteria;Corynebacteriales;Mycobacteriaceae;Mycobacterium;Mycobacterium sp. 1274761.0;	5	1
Bacteria;Actinobacteria;Actinobacteria;Corynebacteriales;Mycobacteriaceae;Mycobacterium;Mycobacterium sp. 141;	7	23
Bacteria;Actinobacteria;Actinobacteria;Corynebacteriales;Mycobacteriaceae;Mycobacterium;Mycobacterium sp. 1423905.2;	1	3
Bacteria;Actinobacteria;Actinobacteria;Corynebacteriales;Mycobacteriaceae;Mycobacterium;Mycobacterium sp. 1465703.0;	0	3
Bacteria;Actinobacteria;Actinobacteria;Corynebacteriales;Mycobacteriaceae;Mycobacterium;Mycobacterium sp. 155;	0	2
Bacteria;Actinobacteria;Actinobacteria;Corynebacteriales;Mycobacteriaceae;Mycobacterium;Mycobacterium sp. 1554424.7;	3	1
Bacteria;Actinobacteria;Actinobacteria;Corynebacteriales;Mycobacteriaceae;Mycobacterium;Mycobacterium sp. 20-66-4;	1	0
Bacteria;Actinobacteria;Actinobacteria;Corynebacteriales;Mycobacteriaceae;Mycobacterium;Mycobacterium sp. 283mftsu;	1	1
Bacteria;Actinobacteria;Actinobacteria;Corynebacteriales;Mycobacteriaceae;Mycobacterium;Mycobacterium sp. 3519A;	3	11
Bacteria;Actinobacteria;Actinobacteria;Corynebacteriales;Mycobacteriaceae;Mycobacterium;Mycobacterium sp. 360MFTsu5.1;	4	2
Bacteria;Actinobacteria;Actinobacteria;Corynebacteriales;Mycobacteriaceae;Mycobacterium;Mycobacterium sp. 455mf;	1	1
Bacteria;Actinobacteria;Actinobacteria;Corynebacteriales;Mycobacteriaceae;Mycobacterium;Mycobacterium sp. 852002-10029_SCH5224772;	1	0
Bacteria;Actinobacteria;Actinobacteria;Corynebacteriales;Mycobacteriaceae;Mycobacterium;Mycobacterium sp. 852002-40037_SCH5390672;	1	0
Bacteria;Actinobacteria;Actinobacteria;Corynebacteriales;Mycobacteriaceae;Mycobacterium;Mycobacterium sp. 852002-50816_SCH5313054-b;	4	1
Bacteria;Actinobacteria;Actinobacteria;Corynebacteriales;Mycobacteriaceae;Mycobacterium;Mycobacterium sp. 852002-51057_SCH5723018;	1	8
Bacteria;Actinobacteria;Actinobacteria;Corynebacteriales;Mycobacteriaceae;Mycobacterium;Mycobacterium sp. 852002-51152_SCH6134967;	1	1
Bacteria;Actinobacteria;Actinobacteria;Corynebacteriales;Mycobacteriaceae;Mycobacterium;Mycobacterium sp. 852002-51163_SCH5372311;	7	1
Bacteria;Actinobacteria;Actinobacteria;Corynebacteriales;Mycobacteriaceae;Mycobacterium;Mycobacterium sp. 852002-51759_SCH5129042;	1	0
Bacteria;Actinobacteria;Actinobacteria;Corynebacteriales;Mycobacteriaceae;Mycobacterium;Mycobacterium sp. 852002-51961_SCH5331710;	4	3
Bacteria;Actinobacteria;Actinobacteria;Corynebacteriales;Mycobacteriaceae;Mycobacterium;Mycobacterium sp. 852002-51971_SCH5477799-a;	2	3
Bacteria;Actinobacteria;Actinobacteria;Corynebacteriales;Mycobacteriaceae;Mycobacterium;Mycobacterium sp. 852002-53434_SCH5985345;	5	5
Bacteria;Actinobacteria;Actinobacteria;Corynebacteriales;Mycobacteriaceae;Mycobacterium;Mycobacterium sp. 852013-50091_SCH5140682;	10	1
Bacteria;Actinobacteria;Actinobacteria;Corynebacteriales;Mycobacteriaceae;Mycobacterium;Mycobacterium sp. 852013-51886_SCH5428379;	9	10
Bacteria;Actinobacteria;Actinobacteria;Corynebacteriales;Mycobacteriaceae;Mycobacterium;Mycobacterium sp. 852014-50255_SCH5639931;	1	0
Bacteria;Actinobacteria;Actinobacteria;Corynebacteriales;Mycobacteriaceae;Mycobacterium;Mycobacterium sp. 852014-52144_SCH5372336;	3	5
Bacteria;Actinobacteria;Actinobacteria;Corynebacteriales;Mycobacteriaceae;Mycobacterium;Mycobacterium sp. 852014-52450_SCH5900713;	1	1
Bacteria;Actinobacteria;Actinobacteria;Corynebacteriales;Mycobacteriaceae;Mycobacterium;Mycobacterium sp. AB215;	1	2
Bacteria;Actinobacteria;Actinobacteria;Corynebacteriales;Mycobacteriaceae;Mycobacterium;Mycobacterium sp. AB308;	3	1
Bacteria;Actinobacteria;Actinobacteria;Corynebacteriales;Mycobacteriaceae;Mycobacterium;Mycobacterium sp. AB57;	0	1
Bacteria;Actinobacteria;Actinobacteria;Corynebacteriales;Mycobacteriaceae;Mycobacterium;Mycobacterium sp. ACS1612;	4	5
Bacteria;Actinobacteria;Actinobacteria;Corynebacteriales;Mycobacteriaceae;Mycobacterium;Mycobacterium sp. ACS4054;	2	0
Bacteria;Actinobacteria;Actinobacteria;Corynebacteriales;Mycobacteriaceae;Mycobacterium;Mycobacterium sp. ACS4331;	3	1
Bacteria;Actinobacteria;Actinobacteria;Corynebacteriales;Mycobacteriaceae;Mycobacterium;Mycobacterium sp. AT1;	2	2
Bacteria;Actinobacteria;Actinobacteria;Corynebacteriales;Mycobacteriaceae;Mycobacterium;Mycobacterium sp. CECT 8778;	3	6
Bacteria;Actinobacteria;Actinobacteria;Corynebacteriales;Mycobacteriaceae;Mycobacterium;Mycobacterium sp. CECT 8779;	47	49
Bacteria;Actinobacteria;Actinobacteria;Corynebacteriales;Mycobacteriaceae;Mycobacterium;Mycobacterium sp. djl-10;	5	5
Bacteria;Actinobacteria;Actinobacteria;Corynebacteriales;Mycobacteriaceae;Mycobacterium;Mycobacterium sp. E136;	3	1
Bacteria;Actinobacteria;Actinobacteria;Corynebacteriales;Mycobacteriaceae;Mycobacterium;Mycobacterium sp. E1747;	6	0
Bacteria;Actinobacteria;Actinobacteria;Corynebacteriales;Mycobacteriaceae;Mycobacterium;Mycobacterium sp. E2327;	0	1
Bacteria;Actinobacteria;Actinobacteria;Corynebacteriales;Mycobacteriaceae;Mycobacterium;Mycobacterium sp. E2462;	2	2
Bacteria;Actinobacteria;Actinobacteria;Corynebacteriales;Mycobacteriaceae;Mycobacterium;Mycobacterium sp. E2479;	20	13
Bacteria;Actinobacteria;Actinobacteria;Corynebacteriales;Mycobacteriaceae;Mycobacterium;Mycobacterium sp. E2699;	0	1
Bacteria;Actinobacteria;Actinobacteria;Corynebacteriales;Mycobacteriaceae;Mycobacterium;Mycobacterium sp. E2733;	26	11
Bacteria;Actinobacteria;Actinobacteria;Corynebacteriales;Mycobacteriaceae;Mycobacterium;Mycobacterium sp. E2989;	1	0
Bacteria;Actinobacteria;Actinobacteria;Corynebacteriales;Mycobacteriaceae;Mycobacterium;Mycobacterium sp. E3198;	1	1
Bacteria;Actinobacteria;Actinobacteria;Corynebacteriales;Mycobacteriaceae;Mycobacterium;Mycobacterium sp. E3247;	3	0
Bacteria;Actinobacteria;Actinobacteria;Corynebacteriales;Mycobacteriaceae;Mycobacterium;Mycobacterium sp. E3298;	1	0
Bacteria;Actinobacteria;Actinobacteria;Corynebacteriales;Mycobacteriaceae;Mycobacterium;Mycobacterium sp. E3339;	0	1
Bacteria;Actinobacteria;Actinobacteria;Corynebacteriales;Mycobacteriaceae;Mycobacterium;Mycobacterium sp. E342;	4	4
Bacteria;Actinobacteria;Actinobacteria;Corynebacteriales;Mycobacteriaceae;Mycobacterium;Mycobacterium sp. E740;	5	1
Bacteria;Actinobacteria;Actinobacteria;Corynebacteriales;Mycobacteriaceae;Mycobacterium;Mycobacterium sp. E787;	0	1
Bacteria;Actinobacteria;Actinobacteria;Corynebacteriales;Mycobacteriaceae;Mycobacterium;Mycobacterium sp. E796;	1	5
Bacteria;Actinobacteria;Actinobacteria;Corynebacteriales;Mycobacteriaceae;Mycobacterium;Mycobacterium sp. E802;	2	5
Bacteria;Actinobacteria;Actinobacteria;Corynebacteriales;Mycobacteriaceae;Mycobacterium;Mycobacterium sp. ENV421;	3	7
Bacteria;Actinobacteria;Actinobacteria;Corynebacteriales;Mycobacteriaceae;Mycobacterium;Mycobacterium sp. EPa45;	0	3
Bacteria;Actinobacteria;Actinobacteria;Corynebacteriales;Mycobacteriaceae;Mycobacterium;Mycobacterium sp. EPG1;	5	5
Bacteria;Actinobacteria;Actinobacteria;Corynebacteriales;Mycobacteriaceae;Mycobacterium;Mycobacterium sp. GA-1199;	7	2
Bacteria;Actinobacteria;Actinobacteria;Corynebacteriales;Mycobacteriaceae;Mycobacterium;Mycobacterium sp. GA-1285;	6	0
Bacteria;Actinobacteria;Actinobacteria;Corynebacteriales;Mycobacteriaceae;Mycobacterium;Mycobacterium sp. GA-1841;	4	1
Bacteria;Actinobacteria;Actinobacteria;Corynebacteriales;Mycobacteriaceae;Mycobacterium;Mycobacterium sp. GA-2829;	0	2
Bacteria;Actinobacteria;Actinobacteria;Corynebacteriales;Mycobacteriaceae;Mycobacterium;Mycobacterium sp. H4Y;	4	0
Bacteria;Actinobacteria;Actinobacteria;Corynebacteriales;Mycobacteriaceae;Mycobacterium;Mycobacterium sp. IEC1808;	1	0
Bacteria;Actinobacteria;Actinobacteria;Corynebacteriales;Mycobacteriaceae;Mycobacterium;Mycobacterium sp. IS-1264;	1	0
Bacteria;Actinobacteria;Actinobacteria;Corynebacteriales;Mycobacteriaceae;Mycobacterium;Mycobacterium sp. IS-1556;	2	0
Bacteria;Actinobacteria;Actinobacteria;Corynebacteriales;Mycobacteriaceae;Mycobacterium;Mycobacterium sp. IS-1590;	1	6
Bacteria;Actinobacteria;Actinobacteria;Corynebacteriales;Mycobacteriaceae;Mycobacterium;Mycobacterium sp. IS-1742;	3	3
Bacteria;Actinobacteria;Actinobacteria;Corynebacteriales;Mycobacteriaceae;Mycobacterium;Mycobacterium sp. IS-3022;	6	0
Bacteria;Actinobacteria;Actinobacteria;Corynebacteriales;Mycobacteriaceae;Mycobacterium;Mycobacterium sp. ITM-2016-00316;	1	4
Bacteria;Actinobacteria;Actinobacteria;Corynebacteriales;Mycobacteriaceae;Mycobacterium;Mycobacterium sp. ITM-2016-00317;	2	1
Bacteria;Actinobacteria;Actinobacteria;Corynebacteriales;Mycobacteriaceae;Mycobacterium;Mycobacterium sp. ITM-2016-00318;	5	4
Bacteria;Actinobacteria;Actinobacteria;Corynebacteriales;Mycobacteriaceae;Mycobacterium;Mycobacterium sp. ITM-2017-0098;	2	8
Bacteria;Actinobacteria;Actinobacteria;Corynebacteriales;Mycobacteriaceae;Mycobacterium;Mycobacterium sp. JLS;	3	0
Bacteria;Actinobacteria;Actinobacteria;Corynebacteriales;Mycobacteriaceae;Mycobacterium;Mycobacterium sp. JS623;	11	4
Bacteria;Actinobacteria;Actinobacteria;Corynebacteriales;Mycobacteriaceae;Mycobacterium;Mycobacterium sp. KMS;	2	0
Bacteria;Actinobacteria;Actinobacteria;Corynebacteriales;Mycobacteriaceae;Mycobacterium;Mycobacterium sp. M26;	15	21
Bacteria;Actinobacteria;Actinobacteria;Corynebacteriales;Mycobacteriaceae;Mycobacterium;Mycobacterium sp. MFM001;	4	0
Bacteria;Actinobacteria;Actinobacteria;Corynebacteriales;Mycobacteriaceae;Mycobacterium;Mycobacterium sp. MK13;	0	1
Bacteria;Actinobacteria;Actinobacteria;Corynebacteriales;Mycobacteriaceae;Mycobacterium;Mycobacterium sp. MK142;	2	1
Bacteria;Actinobacteria;Actinobacteria;Corynebacteriales;Mycobacteriaceae;Mycobacterium;Mycobacterium sp. MK41;	3	2
Bacteria;Actinobacteria;Actinobacteria;Corynebacteriales;Mycobacteriaceae;Mycobacterium;Mycobacterium sp. MOTT36Y;	2	1
Bacteria;Actinobacteria;Actinobacteria;Corynebacteriales;Mycobacteriaceae;Mycobacterium;Mycobacterium sp. MS1601;	6	12
Bacteria;Actinobacteria;Actinobacteria;Corynebacteriales;Mycobacteriaceae;Mycobacterium;Mycobacterium sp. NAZ190054;	1	3
Bacteria;Actinobacteria;Actinobacteria;Corynebacteriales;Mycobacteriaceae;Mycobacterium;Mycobacterium sp. NS-7484;	2	1
Bacteria;Actinobacteria;Actinobacteria;Corynebacteriales;Mycobacteriaceae;Mycobacterium;Mycobacterium sp. PO1;	1	1
Bacteria;Actinobacteria;Actinobacteria;Corynebacteriales;Mycobacteriaceae;Mycobacterium;Mycobacterium sp. PYR10;	0	3
Bacteria;Actinobacteria;Actinobacteria;Corynebacteriales;Mycobacteriaceae;Mycobacterium;Mycobacterium sp. PYR15;	1	2
Bacteria;Actinobacteria;Actinobacteria;Corynebacteriales;Mycobacteriaceae;Mycobacterium;Mycobacterium sp. QGD 101;	32	15
Bacteria;Actinobacteria;Actinobacteria;Corynebacteriales;Mycobacteriaceae;Mycobacterium;Mycobacterium sp. QIA-37;	1	0
Bacteria;Actinobacteria;Actinobacteria;Corynebacteriales;Mycobacteriaceae;Mycobacterium;Mycobacterium sp. Root135;	3	3
Bacteria;Actinobacteria;Actinobacteria;Corynebacteriales;Mycobacteriaceae;Mycobacterium;Mycobacterium sp. Root265;	8	7
Bacteria;Actinobacteria;Actinobacteria;Corynebacteriales;Mycobacteriaceae;Mycobacterium;Mycobacterium sp. shizuoka-1;	7	8
Bacteria;Actinobacteria;Actinobacteria;Corynebacteriales;Mycobacteriaceae;Mycobacterium;Mycobacterium sp. Soil538;	7	2
Bacteria;Actinobacteria;Actinobacteria;Corynebacteriales;Mycobacteriaceae;Mycobacterium;Mycobacterium sp. ST-F2;	2	6
Bacteria;Actinobacteria;Actinobacteria;Corynebacteriales;Mycobacteriaceae;Mycobacterium;Mycobacterium sp. SWH-M1;	3	1
Bacteria;Actinobacteria;Actinobacteria;Corynebacteriales;Mycobacteriaceae;Mycobacterium;Mycobacterium sp. SWH-M3;	7	1
Bacteria;Actinobacteria;Actinobacteria;Corynebacteriales;Mycobacteriaceae;Mycobacterium;Mycobacterium sp. UM_CSW;	5	4
Bacteria;Actinobacteria;Actinobacteria;Corynebacteriales;Mycobacteriaceae;Mycobacterium;Mycobacterium sp. UM_Kg1;	2	0
Bacteria;Actinobacteria;Actinobacteria;Corynebacteriales;Mycobacteriaceae;Mycobacterium;Mycobacterium sp. UM_Kg17;	2	0
Bacteria;Actinobacteria;Actinobacteria;Corynebacteriales;Mycobacteriaceae;Mycobacterium;Mycobacterium sp. UM_Kg27;	0	1
Bacteria;Actinobacteria;Actinobacteria;Corynebacteriales;Mycobacteriaceae;Mycobacterium;Mycobacterium sp. UM_NYF;	2	1
Bacteria;Actinobacteria;Actinobacteria;Corynebacteriales;Mycobacteriaceae;Mycobacterium;Mycobacterium sp. UM_NZ2;	2	4
Bacteria;Actinobacteria;Actinobacteria;Corynebacteriales;Mycobacteriaceae;Mycobacterium;Mycobacterium sp. UM_WWY;	3	3
Bacteria;Actinobacteria;Actinobacteria;Corynebacteriales;Mycobacteriaceae;Mycobacterium;Mycobacterium sp. UNC267MFSha1.1M11;	3	6
Bacteria;Actinobacteria;Actinobacteria;Corynebacteriales;Mycobacteriaceae;Mycobacterium;Mycobacterium sp. UNC280MFTsu5.1;	4	11
Bacteria;Actinobacteria;Actinobacteria;Corynebacteriales;Mycobacteriaceae;Mycobacterium;Mycobacterium sp. URHB0044;	3	4
Bacteria;Actinobacteria;Actinobacteria;Corynebacteriales;Mycobacteriaceae;Mycobacterium;Mycobacterium sp. URHD0025;	2	3
Bacteria;Actinobacteria;Actinobacteria;Corynebacteriales;Mycobacteriaceae;Mycobacterium;Mycobacterium sp. VKM Ac-1817D;	0	1
Bacteria;Actinobacteria;Actinobacteria;Corynebacteriales;Mycobacteriaceae;Mycobacterium;Mycobacterium sp. WY10;	8	7
Bacteria;Actinobacteria;Actinobacteria;Corynebacteriales;Mycobacteriaceae;Mycobacterium;Mycobacterium sp. YC-RL4;	4	6
Bacteria;Actinobacteria;Actinobacteria;Corynebacteriales;Mycobacteriaceae;Mycobacterium;Mycobacterium sp. YR782;	12	14
Bacteria;Actinobacteria;Actinobacteria;Corynebacteriales;Mycobacteriaceae;Mycobacterium;Mycobacterium sp.;	4	9
Bacteria;Actinobacteria;Actinobacteria;Corynebacteriales;Mycobacteriaceae;Mycobacterium;Mycobacterium syngnathidarum;	0	1
Bacteria;Actinobacteria;Actinobacteria;Corynebacteriales;Mycobacteriaceae;Mycobacterium;Mycobacterium szulgai;	1	1
Bacteria;Actinobacteria;Actinobacteria;Corynebacteriales;Mycobacteriaceae;Mycobacterium;Mycobacterium talmoniae;	4	10
Bacteria;Actinobacteria;Actinobacteria;Corynebacteriales;Mycobacteriaceae;Mycobacterium;Mycobacterium tuberculosis complex;	77	78
Bacteria;Actinobacteria;Actinobacteria;Corynebacteriales;Mycobacteriaceae;Mycobacterium;Mycobacterium tuberculosis complex;Mycobacterium canettii;	2	0
Bacteria;Actinobacteria;Actinobacteria;Corynebacteriales;Mycobacteriaceae;Mycobacterium;Mycobacterium tuberculosis complex;Mycobacterium canettii;Mycobacterium canettii CIPT 140070017;	10	8
Bacteria;Actinobacteria;Actinobacteria;Corynebacteriales;Mycobacteriaceae;Mycobacterium;Mycobacterium tuberculosis complex;Mycobacterium decipiens;	12	12
Bacteria;Actinobacteria;Actinobacteria;Corynebacteriales;Mycobacteriaceae;Mycobacterium;Mycobacterium tuberculosis complex;Mycobacterium tuberculosis;	104	95
Bacteria;Actinobacteria;Actinobacteria;Corynebacteriales;Mycobacteriaceae;Mycobacterium;Mycobacterium tuberculosis complex;Mycobacterium tuberculosis;Mycobacterium tuberculosis CCDC5079;	6	10
Bacteria;Actinobacteria;Actinobacteria;Corynebacteriales;Mycobacteriaceae;Mycobacterium;Mycobacterium tuberculosis complex;Mycobacterium tuberculosis;Mycobacterium tuberculosis H2581;	0	2
Bacteria;Actinobacteria;Actinobacteria;Corynebacteriales;Mycobacteriaceae;Mycobacterium;Mycobacterium tuberculosis complex;Mycobacterium tuberculosis;Mycobacterium tuberculosis SUMu011;	13	14
Bacteria;Actinobacteria;Actinobacteria;Corynebacteriales;Mycobacteriaceae;Mycobacterium;Mycobacterium tuberculosis complex;Mycobacterium tuberculosis;Mycobacterium tuberculosis T46;	1	1
Bacteria;Actinobacteria;Actinobacteria;Corynebacteriales;Mycobacteriaceae;Mycobacterium;Mycobacterium tuberculosis complex;Mycobacterium tuberculosis;Mycobacterium tuberculosis T92;	2	1
Bacteria;Actinobacteria;Actinobacteria;Corynebacteriales;Mycobacteriaceae;Mycobacterium;Mycobacterium tuberculosis complex;Mycobacterium tuberculosis;Mycobacterium tuberculosis variant bovis;	0	1
Bacteria;Actinobacteria;Actinobacteria;Corynebacteriales;Mycobacteriaceae;Mycobacterium;Mycobacterium tuberculosis complex;Mycobacterium tuberculosis;Mycobacterium tuberculosis variant bovis;Mycobacterium tuberculosis variant bovis BCG;	2	0
Bacteria;Actinobacteria;Actinobacteria;Corynebacteriales;Mycobacteriaceae;Mycobacterium;Mycobacterium ulcerans;	4	3
Bacteria;Actinobacteria;Actinobacteria;Corynebacteriales;Mycobacteriaceae;Mycobacterium;Mycobacterium xenopi;	12	1
Bacteria;Actinobacteria;Actinobacteria;Corynebacteriales;Mycobacteriaceae;Mycobacterium;Mycobacterium xenopi;Mycobacterium xenopi 3993;	1	1
Bacteria;Actinobacteria;Actinobacteria;Corynebacteriales;Mycobacteriaceae;Mycobacterium;Mycobacterium xenopi;Mycobacterium xenopi 4042;	2	1
Bacteria;Actinobacteria;Actinobacteria;Corynebacteriales;Mycobacteriaceae;Mycobacterium;Mycobacterium xenopi;Mycobacterium xenopi RIVM700367;	0	5
Bacteria;Actinobacteria;Actinobacteria;Corynebacteriales;Mycobacteriaceae;Mycobacteroides;	50	56
Bacteria;Actinobacteria;Actinobacteria;Corynebacteriales;Mycobacteriaceae;Mycobacteroides;[Mycobacterium] stephanolepidis;	1	0
Bacteria;Actinobacteria;Actinobacteria;Corynebacteriales;Mycobacteriaceae;Mycobacteroides;Mycobacteroides abscessus;	78	84
Bacteria;Actinobacteria;Actinobacteria;Corynebacteriales;Mycobacteriaceae;Mycobacteroides;Mycobacteroides abscessus;Mycobacteroides abscessus MAB_030201_1061;	1	0
Bacteria;Actinobacteria;Actinobacteria;Corynebacteriales;Mycobacteriaceae;Mycobacteroides;Mycobacteroides abscessus;Mycobacteroides abscessus subsp. abscessus;	67	52
Bacteria;Actinobacteria;Actinobacteria;Corynebacteriales;Mycobacteriaceae;Mycobacteroides;Mycobacteroides abscessus;Mycobacteroides abscessus subsp. bolletii;	8	13
Bacteria;Actinobacteria;Actinobacteria;Corynebacteriales;Mycobacteriaceae;Mycobacteroides;Mycobacteroides abscessus;Mycobacteroides abscessus subsp. bolletii;Mycobacteroides abscessus subsp. bolletii BD;	1	0
Bacteria;Actinobacteria;Actinobacteria;Corynebacteriales;Mycobacteriaceae;Mycobacteroides;Mycobacteroides abscessus;Mycobacteroides abscessus subsp. massiliense;	11	1
Bacteria;Actinobacteria;Actinobacteria;Corynebacteriales;Mycobacteriaceae;Mycobacteroides;Mycobacteroides chelonae;	7	13
Bacteria;Actinobacteria;Actinobacteria;Corynebacteriales;Mycobacteriaceae;Mycobacteroides;Mycobacteroides franklinii;	4	0
Bacteria;Actinobacteria;Actinobacteria;Corynebacteriales;Mycobacteriaceae;Mycobacteroides;Mycobacteroides immunogenum;	13	6
Bacteria;Actinobacteria;Actinobacteria;Corynebacteriales;Mycobacteriaceae;Mycobacteroides;Mycobacteroides salmoniphilum;	6	5
Bacteria;Actinobacteria;Actinobacteria;Corynebacteriales;Mycobacteriaceae;Mycobacteroides;Mycobacteroides saopaulense;	4	2
Bacteria;Actinobacteria;Actinobacteria;Corynebacteriales;Mycobacteriaceae;Mycolicibacillus;Mycolicibacillus koreensis;	4	2
Bacteria;Actinobacteria;Actinobacteria;Corynebacteriales;Mycobacteriaceae;Mycolicibacillus;Mycolicibacillus trivialis;	6	3
Bacteria;Actinobacteria;Actinobacteria;Corynebacteriales;Mycobacteriaceae;Mycolicibacter;	9	18
Bacteria;Actinobacteria;Actinobacteria;Corynebacteriales;Mycobacteriaceae;Mycolicibacter;Mycolicibacter algericus;Mycolicibacter algericus DSM 45454;	1	0
Bacteria;Actinobacteria;Actinobacteria;Corynebacteriales;Mycobacteriaceae;Mycolicibacter;Mycolicibacter heraklionensis;	13	5
Bacteria;Actinobacteria;Actinobacteria;Corynebacteriales;Mycobacteriaceae;Mycolicibacter;Mycolicibacter hiberniae;	1	2
Bacteria;Actinobacteria;Actinobacteria;Corynebacteriales;Mycobacteriaceae;Mycolicibacter;Mycolicibacter icosiumassiliensis;	4	3
Bacteria;Actinobacteria;Actinobacteria;Corynebacteriales;Mycobacteriaceae;Mycolicibacter;Mycolicibacter kumamotonensis;	1	3
Bacteria;Actinobacteria;Actinobacteria;Corynebacteriales;Mycobacteriaceae;Mycolicibacter;Mycolicibacter longobardus;	13	11
Bacteria;Actinobacteria;Actinobacteria;Corynebacteriales;Mycobacteriaceae;Mycolicibacter;Mycolicibacter minnesotensis;	1	1
Bacteria;Actinobacteria;Actinobacteria;Corynebacteriales;Mycobacteriaceae;Mycolicibacter;Mycolicibacter senuensis;	3	3
Bacteria;Actinobacteria;Actinobacteria;Corynebacteriales;Mycobacteriaceae;Mycolicibacter;Mycolicibacter sinensis;	10	20
Bacteria;Actinobacteria;Actinobacteria;Corynebacteriales;Mycobacteriaceae;Mycolicibacter;Mycolicibacter terrae;	2	3
Bacteria;Actinobacteria;Actinobacteria;Corynebacteriales;Mycobacteriaceae;Mycolicibacterium;	69	65
Bacteria;Actinobacteria;Actinobacteria;Corynebacteriales;Mycobacteriaceae;Mycolicibacterium;Mycobacterium kyogaense;	2	7
Bacteria;Actinobacteria;Actinobacteria;Corynebacteriales;Mycobacteriaceae;Mycolicibacterium;Mycolicibacterium acapulense;	0	3
Bacteria;Actinobacteria;Actinobacteria;Corynebacteriales;Mycobacteriaceae;Mycolicibacterium;Mycolicibacterium agri;	25	10
Bacteria;Actinobacteria;Actinobacteria;Corynebacteriales;Mycobacteriaceae;Mycolicibacterium;Mycolicibacterium aichiense;	3	2
Bacteria;Actinobacteria;Actinobacteria;Corynebacteriales;Mycobacteriaceae;Mycolicibacterium;Mycolicibacterium aromaticivorans;	5	1
Bacteria;Actinobacteria;Actinobacteria;Corynebacteriales;Mycobacteriaceae;Mycolicibacterium;Mycolicibacterium aurum;	8	11
Bacteria;Actinobacteria;Actinobacteria;Corynebacteriales;Mycobacteriaceae;Mycolicibacterium;Mycolicibacterium austroafricanum;	15	10
Bacteria;Actinobacteria;Actinobacteria;Corynebacteriales;Mycobacteriaceae;Mycolicibacterium;Mycolicibacterium bacteremicum;	3	11
Bacteria;Actinobacteria;Actinobacteria;Corynebacteriales;Mycobacteriaceae;Mycolicibacterium;Mycolicibacterium brisbanense;	2	5
Bacteria;Actinobacteria;Actinobacteria;Corynebacteriales;Mycobacteriaceae;Mycolicibacterium;Mycolicibacterium brumae;	6	2
Bacteria;Actinobacteria;Actinobacteria;Corynebacteriales;Mycobacteriaceae;Mycolicibacterium;Mycolicibacterium canariasense;	2	4
Bacteria;Actinobacteria;Actinobacteria;Corynebacteriales;Mycobacteriaceae;Mycolicibacterium;Mycolicibacterium celeriflavum;	4	8
Bacteria;Actinobacteria;Actinobacteria;Corynebacteriales;Mycobacteriaceae;Mycolicibacterium;Mycolicibacterium chlorophenolicum;	12	23
Bacteria;Actinobacteria;Actinobacteria;Corynebacteriales;Mycobacteriaceae;Mycolicibacterium;Mycolicibacterium chubuense;	9	13
Bacteria;Actinobacteria;Actinobacteria;Corynebacteriales;Mycobacteriaceae;Mycolicibacterium;Mycolicibacterium chubuense;Mycolicibacterium chubuense NBB4;	0	1
Bacteria;Actinobacteria;Actinobacteria;Corynebacteriales;Mycobacteriaceae;Mycolicibacterium;Mycolicibacterium conceptionense;	5	9
Bacteria;Actinobacteria;Actinobacteria;Corynebacteriales;Mycobacteriaceae;Mycolicibacterium;Mycolicibacterium confluentis;	9	17
Bacteria;Actinobacteria;Actinobacteria;Corynebacteriales;Mycobacteriaceae;Mycolicibacterium;Mycolicibacterium cosmeticum;	2	0
Bacteria;Actinobacteria;Actinobacteria;Corynebacteriales;Mycobacteriaceae;Mycolicibacterium;Mycolicibacterium diernhoferi;	7	11
Bacteria;Actinobacteria;Actinobacteria;Corynebacteriales;Mycobacteriaceae;Mycolicibacterium;Mycolicibacterium doricum;	1	5
Bacteria;Actinobacteria;Actinobacteria;Corynebacteriales;Mycobacteriaceae;Mycolicibacterium;Mycolicibacterium duvalii;	1	3
Bacteria;Actinobacteria;Actinobacteria;Corynebacteriales;Mycobacteriaceae;Mycolicibacterium;Mycolicibacterium elephantis;	39	41
Bacteria;Actinobacteria;Actinobacteria;Corynebacteriales;Mycobacteriaceae;Mycolicibacterium;Mycolicibacterium fallax;	5	4
Bacteria;Actinobacteria;Actinobacteria;Corynebacteriales;Mycobacteriaceae;Mycolicibacterium;Mycolicibacterium flavescens;	6	1
Bacteria;Actinobacteria;Actinobacteria;Corynebacteriales;Mycobacteriaceae;Mycolicibacterium;Mycolicibacterium fortuitum;	8	6
Bacteria;Actinobacteria;Actinobacteria;Corynebacteriales;Mycobacteriaceae;Mycolicibacterium;Mycolicibacterium fortuitum;Mycolicibacterium fortuitum subsp. fortuitum;Mycolicibacterium fortuitum subsp. fortuitum DSM 46621 = ATCC 6841;	1	0
Bacteria;Actinobacteria;Actinobacteria;Corynebacteriales;Mycobacteriaceae;Mycolicibacterium;Mycolicibacterium gilvum;	4	6
Bacteria;Actinobacteria;Actinobacteria;Corynebacteriales;Mycobacteriaceae;Mycolicibacterium;Mycolicibacterium gilvum;Mycolicibacterium gilvum PYR-GCK;	0	3
Bacteria;Actinobacteria;Actinobacteria;Corynebacteriales;Mycobacteriaceae;Mycolicibacterium;Mycolicibacterium goodii;	1	3
Bacteria;Actinobacteria;Actinobacteria;Corynebacteriales;Mycobacteriaceae;Mycolicibacterium;Mycolicibacterium hassiacum;	11	15
Bacteria;Actinobacteria;Actinobacteria;Corynebacteriales;Mycobacteriaceae;Mycolicibacterium;Mycolicibacterium hassiacum;Mycolicibacterium hassiacum DSM 44199;	0	6
Bacteria;Actinobacteria;Actinobacteria;Corynebacteriales;Mycobacteriaceae;Mycolicibacterium;Mycolicibacterium holsaticum;	18	19
Bacteria;Actinobacteria;Actinobacteria;Corynebacteriales;Mycobacteriaceae;Mycolicibacterium;Mycolicibacterium houstonense;	0	1
Bacteria;Actinobacteria;Actinobacteria;Corynebacteriales;Mycobacteriaceae;Mycolicibacterium;Mycolicibacterium insubricum;	11	3
Bacteria;Actinobacteria;Actinobacteria;Corynebacteriales;Mycobacteriaceae;Mycolicibacterium;Mycolicibacterium iranicum;	16	20
Bacteria;Actinobacteria;Actinobacteria;Corynebacteriales;Mycobacteriaceae;Mycolicibacterium;Mycolicibacterium komanii;	1	3
Bacteria;Actinobacteria;Actinobacteria;Corynebacteriales;Mycobacteriaceae;Mycolicibacterium;Mycolicibacterium litorale;	3	0
Bacteria;Actinobacteria;Actinobacteria;Corynebacteriales;Mycobacteriaceae;Mycolicibacterium;Mycolicibacterium llatzerense;	3	4
Bacteria;Actinobacteria;Actinobacteria;Corynebacteriales;Mycobacteriaceae;Mycolicibacterium;Mycolicibacterium mageritense;	1	2
Bacteria;Actinobacteria;Actinobacteria;Corynebacteriales;Mycobacteriaceae;Mycolicibacterium;Mycolicibacterium malmesburyense;	1	5
Bacteria;Actinobacteria;Actinobacteria;Corynebacteriales;Mycobacteriaceae;Mycolicibacterium;Mycolicibacterium monacense;	2	7
Bacteria;Actinobacteria;Actinobacteria;Corynebacteriales;Mycobacteriaceae;Mycolicibacterium;Mycolicibacterium moriokaense;	84	73
Bacteria;Actinobacteria;Actinobacteria;Corynebacteriales;Mycobacteriaceae;Mycolicibacterium;Mycolicibacterium mucogenicum;	5	13
Bacteria;Actinobacteria;Actinobacteria;Corynebacteriales;Mycobacteriaceae;Mycolicibacterium;Mycolicibacterium neoaurum;	1	3
Bacteria;Actinobacteria;Actinobacteria;Corynebacteriales;Mycobacteriaceae;Mycolicibacterium;Mycolicibacterium neworleansense;	3	2
Bacteria;Actinobacteria;Actinobacteria;Corynebacteriales;Mycobacteriaceae;Mycolicibacterium;Mycolicibacterium novocastrense;	9	9
Bacteria;Actinobacteria;Actinobacteria;Corynebacteriales;Mycobacteriaceae;Mycolicibacterium;Mycolicibacterium obuense;	17	9
Bacteria;Actinobacteria;Actinobacteria;Corynebacteriales;Mycobacteriaceae;Mycolicibacterium;Mycolicibacterium parafortuitum;	2	2
Bacteria;Actinobacteria;Actinobacteria;Corynebacteriales;Mycobacteriaceae;Mycolicibacterium;Mycolicibacterium peregrinum;	11	9
Bacteria;Actinobacteria;Actinobacteria;Corynebacteriales;Mycobacteriaceae;Mycolicibacterium;Mycolicibacterium phlei;	9	12
Bacteria;Actinobacteria;Actinobacteria;Corynebacteriales;Mycobacteriaceae;Mycolicibacterium;Mycolicibacterium phlei;Mycolicibacterium phlei DSM 43070;	3	0
Bacteria;Actinobacteria;Actinobacteria;Corynebacteriales;Mycobacteriaceae;Mycolicibacterium;Mycolicibacterium phlei;Mycolicibacterium phlei DSM 43072;	0	2
Bacteria;Actinobacteria;Actinobacteria;Corynebacteriales;Mycobacteriaceae;Mycolicibacterium;Mycolicibacterium phlei;Mycolicibacterium phlei DSM 43239 = CCUG 21000;	1	0
Bacteria;Actinobacteria;Actinobacteria;Corynebacteriales;Mycobacteriaceae;Mycolicibacterium;Mycolicibacterium porcinum;	14	10
Bacteria;Actinobacteria;Actinobacteria;Corynebacteriales;Mycobacteriaceae;Mycolicibacterium;Mycolicibacterium rhodesiae;	23	24
Bacteria;Actinobacteria;Actinobacteria;Corynebacteriales;Mycobacteriaceae;Mycolicibacterium;Mycolicibacterium rhodesiae;Mycolicibacterium rhodesiae JS60;	7	10
Bacteria;Actinobacteria;Actinobacteria;Corynebacteriales;Mycobacteriaceae;Mycolicibacterium;Mycolicibacterium rhodesiae;Mycolicibacterium rhodesiae NBB3;	4	2
Bacteria;Actinobacteria;Actinobacteria;Corynebacteriales;Mycobacteriaceae;Mycolicibacterium;Mycolicibacterium rufum;	4	5
Bacteria;Actinobacteria;Actinobacteria;Corynebacteriales;Mycobacteriaceae;Mycolicibacterium;Mycolicibacterium rutilum;	5	13
Bacteria;Actinobacteria;Actinobacteria;Corynebacteriales;Mycobacteriaceae;Mycolicibacterium;Mycolicibacterium senegalense;	1	8
Bacteria;Actinobacteria;Actinobacteria;Corynebacteriales;Mycobacteriaceae;Mycolicibacterium;Mycolicibacterium septicum;	4	6
Bacteria;Actinobacteria;Actinobacteria;Corynebacteriales;Mycobacteriaceae;Mycolicibacterium;Mycolicibacterium setense;	3	4
Bacteria;Actinobacteria;Actinobacteria;Corynebacteriales;Mycobacteriaceae;Mycolicibacterium;Mycolicibacterium smegmatis;	7	5
Bacteria;Actinobacteria;Actinobacteria;Corynebacteriales;Mycobacteriaceae;Mycolicibacterium;Mycolicibacterium smegmatis;Mycolicibacterium smegmatis MC2 155;	1	3
Bacteria;Actinobacteria;Actinobacteria;Corynebacteriales;Mycobacteriaceae;Mycolicibacterium;Mycolicibacterium smegmatis;Mycolicibacterium smegmatis MKD8;	3	0
Bacteria;Actinobacteria;Actinobacteria;Corynebacteriales;Mycobacteriaceae;Mycolicibacterium;Mycolicibacterium sp. (ex Dasyatis americana);	1	0
Bacteria;Actinobacteria;Actinobacteria;Corynebacteriales;Mycobacteriaceae;Mycolicibacterium;Mycolicibacterium sp. CECT 8783;	24	22
Bacteria;Actinobacteria;Actinobacteria;Corynebacteriales;Mycobacteriaceae;Mycolicibacterium;Mycolicibacterium sp. GF69;	3	9
Bacteria;Actinobacteria;Actinobacteria;Corynebacteriales;Mycobacteriaceae;Mycolicibacterium;Mycolicibacterium sp. NCC Tsukiji;	8	1
Bacteria;Actinobacteria;Actinobacteria;Corynebacteriales;Mycobacteriaceae;Mycolicibacterium;Mycolicibacterium sphagni;	1	6
Bacteria;Actinobacteria;Actinobacteria;Corynebacteriales;Mycobacteriaceae;Mycolicibacterium;Mycolicibacterium thermoresistibile;	6	12
Bacteria;Actinobacteria;Actinobacteria;Corynebacteriales;Mycobacteriaceae;Mycolicibacterium;Mycolicibacterium thermoresistibile;Mycolicibacterium thermoresistibile ATCC 19527;	0	2
Bacteria;Actinobacteria;Actinobacteria;Corynebacteriales;Mycobacteriaceae;Mycolicibacterium;Mycolicibacterium tokaiense;	2	2
Bacteria;Actinobacteria;Actinobacteria;Corynebacteriales;Mycobacteriaceae;Mycolicibacterium;Mycolicibacterium tusciae;	13	22
Bacteria;Actinobacteria;Actinobacteria;Corynebacteriales;Mycobacteriaceae;Mycolicibacterium;Mycolicibacterium vaccae;	1	1
Bacteria;Actinobacteria;Actinobacteria;Corynebacteriales;Mycobacteriaceae;Mycolicibacterium;Mycolicibacterium vaccae;Mycolicibacterium vaccae ATCC 25954;	1	0
Bacteria;Actinobacteria;Actinobacteria;Corynebacteriales;Mycobacteriaceae;Mycolicibacterium;Mycolicibacterium vanbaalenii;	3	4
Bacteria;Actinobacteria;Actinobacteria;Corynebacteriales;Mycobacteriaceae;Mycolicibacterium;Mycolicibacterium wolinskyi;	20	24
Bacteria;Actinobacteria;Actinobacteria;Corynebacteriales;Mycobacteriaceae;unclassified Mycobacteriaceae;Mycobacteriaceae bacterium 1482268.1;	11	3
Bacteria;Actinobacteria;Actinobacteria;Corynebacteriales;Nocardiaceae;	414	389
Bacteria;Actinobacteria;Actinobacteria;Corynebacteriales;Nocardiaceae;Nocardia;	616	575
Bacteria;Actinobacteria;Actinobacteria;Corynebacteriales;Nocardiaceae;Nocardia;Nocardia abscessus;	9	5
Bacteria;Actinobacteria;Actinobacteria;Corynebacteriales;Nocardiaceae;Nocardia;Nocardia acidivorans;	9	4
Bacteria;Actinobacteria;Actinobacteria;Corynebacteriales;Nocardiaceae;Nocardia;Nocardia africana;	2	7
Bacteria;Actinobacteria;Actinobacteria;Corynebacteriales;Nocardiaceae;Nocardia;Nocardia alba;	2	2
Bacteria;Actinobacteria;Actinobacteria;Corynebacteriales;Nocardiaceae;Nocardia;Nocardia altamirensis;	23	16
Bacteria;Actinobacteria;Actinobacteria;Corynebacteriales;Nocardiaceae;Nocardia;Nocardia amamiensis;	10	13
Bacteria;Actinobacteria;Actinobacteria;Corynebacteriales;Nocardiaceae;Nocardia;Nocardia amikacinitolerans;	8	6
Bacteria;Actinobacteria;Actinobacteria;Corynebacteriales;Nocardiaceae;Nocardia;Nocardia anaemiae;	4	13
Bacteria;Actinobacteria;Actinobacteria;Corynebacteriales;Nocardiaceae;Nocardia;Nocardia aobensis;	1	3
Bacteria;Actinobacteria;Actinobacteria;Corynebacteriales;Nocardiaceae;Nocardia;Nocardia araoensis;	1	1
Bacteria;Actinobacteria;Actinobacteria;Corynebacteriales;Nocardiaceae;Nocardia;Nocardia arizonensis;	14	20
Bacteria;Actinobacteria;Actinobacteria;Corynebacteriales;Nocardiaceae;Nocardia;Nocardia arthritidis;	5	8
Bacteria;Actinobacteria;Actinobacteria;Corynebacteriales;Nocardiaceae;Nocardia;Nocardia asiatica;	0	3
Bacteria;Actinobacteria;Actinobacteria;Corynebacteriales;Nocardiaceae;Nocardia;Nocardia asteroides;	1	1
Bacteria;Actinobacteria;Actinobacteria;Corynebacteriales;Nocardiaceae;Nocardia;Nocardia asteroides;Nocardia asteroides NBRC 15531;	18	28
Bacteria;Actinobacteria;Actinobacteria;Corynebacteriales;Nocardiaceae;Nocardia;Nocardia beijingensis;	5	1
Bacteria;Actinobacteria;Actinobacteria;Corynebacteriales;Nocardiaceae;Nocardia;Nocardia brasiliensis;	25	31
Bacteria;Actinobacteria;Actinobacteria;Corynebacteriales;Nocardiaceae;Nocardia;Nocardia brevicatena;	4	1
Bacteria;Actinobacteria;Actinobacteria;Corynebacteriales;Nocardiaceae;Nocardia;Nocardia caishijiensis;	3	4
Bacteria;Actinobacteria;Actinobacteria;Corynebacteriales;Nocardiaceae;Nocardia;Nocardia carnea;	5	3
Bacteria;Actinobacteria;Actinobacteria;Corynebacteriales;Nocardiaceae;Nocardia;Nocardia cerradoensis;	2	2
Bacteria;Actinobacteria;Actinobacteria;Corynebacteriales;Nocardiaceae;Nocardia;Nocardia concava;	4	8
Bacteria;Actinobacteria;Actinobacteria;Corynebacteriales;Nocardiaceae;Nocardia;Nocardia coubleae;	8	9
Bacteria;Actinobacteria;Actinobacteria;Corynebacteriales;Nocardiaceae;Nocardia;Nocardia crassostreae;	7	14
Bacteria;Actinobacteria;Actinobacteria;Corynebacteriales;Nocardiaceae;Nocardia;Nocardia cummidelens;	2	1
Bacteria;Actinobacteria;Actinobacteria;Corynebacteriales;Nocardiaceae;Nocardia;Nocardia cyriacigeorgica;	13	12
Bacteria;Actinobacteria;Actinobacteria;Corynebacteriales;Nocardiaceae;Nocardia;Nocardia cyriacigeorgica;Nocardia cyriacigeorgica GUH-2;	1	0
Bacteria;Actinobacteria;Actinobacteria;Corynebacteriales;Nocardiaceae;Nocardia;Nocardia donostiensis;	12	7
Bacteria;Actinobacteria;Actinobacteria;Corynebacteriales;Nocardiaceae;Nocardia;Nocardia exalbida;	4	0
Bacteria;Actinobacteria;Actinobacteria;Corynebacteriales;Nocardiaceae;Nocardia;Nocardia farcinica;	2	4
Bacteria;Actinobacteria;Actinobacteria;Corynebacteriales;Nocardiaceae;Nocardia;Nocardia flavorosea;	1	1
Bacteria;Actinobacteria;Actinobacteria;Corynebacteriales;Nocardiaceae;Nocardia;Nocardia fluminea;	3	11
Bacteria;Actinobacteria;Actinobacteria;Corynebacteriales;Nocardiaceae;Nocardia;Nocardia fusca;	2	2
Bacteria;Actinobacteria;Actinobacteria;Corynebacteriales;Nocardiaceae;Nocardia;Nocardia grenadensis;	2	7
Bacteria;Actinobacteria;Actinobacteria;Corynebacteriales;Nocardiaceae;Nocardia;Nocardia harenae;	13	16
Bacteria;Actinobacteria;Actinobacteria;Corynebacteriales;Nocardiaceae;Nocardia;Nocardia higoensis;	1	7
Bacteria;Actinobacteria;Actinobacteria;Corynebacteriales;Nocardiaceae;Nocardia;Nocardia ignorata;	1	1
Bacteria;Actinobacteria;Actinobacteria;Corynebacteriales;Nocardiaceae;Nocardia;Nocardia inohanensis;	4	3
Bacteria;Actinobacteria;Actinobacteria;Corynebacteriales;Nocardiaceae;Nocardia;Nocardia jejuensis;	13	5
Bacteria;Actinobacteria;Actinobacteria;Corynebacteriales;Nocardiaceae;Nocardia;Nocardia jiangxiensis;	8	11
Bacteria;Actinobacteria;Actinobacteria;Corynebacteriales;Nocardiaceae;Nocardia;Nocardia jinanensis;	11	8
Bacteria;Actinobacteria;Actinobacteria;Corynebacteriales;Nocardiaceae;Nocardia;Nocardia kruczakiae;	3	1
Bacteria;Actinobacteria;Actinobacteria;Corynebacteriales;Nocardiaceae;Nocardia;Nocardia lijiangensis;	11	10
Bacteria;Actinobacteria;Actinobacteria;Corynebacteriales;Nocardiaceae;Nocardia;Nocardia mexicana;	11	16
Bacteria;Actinobacteria;Actinobacteria;Corynebacteriales;Nocardiaceae;Nocardia;Nocardia mikamii;	9	7
Bacteria;Actinobacteria;Actinobacteria;Corynebacteriales;Nocardiaceae;Nocardia;Nocardia miyunensis;	9	6
Bacteria;Actinobacteria;Actinobacteria;Corynebacteriales;Nocardiaceae;Nocardia;Nocardia neocaledoniensis;	6	9
Bacteria;Actinobacteria;Actinobacteria;Corynebacteriales;Nocardiaceae;Nocardia;Nocardia niigatensis;	11	6
Bacteria;Actinobacteria;Actinobacteria;Corynebacteriales;Nocardiaceae;Nocardia;Nocardia niwae;	3	2
Bacteria;Actinobacteria;Actinobacteria;Corynebacteriales;Nocardiaceae;Nocardia;Nocardia nova;	18	16
Bacteria;Actinobacteria;Actinobacteria;Corynebacteriales;Nocardiaceae;Nocardia;Nocardia nova;Nocardia nova SH22a;	1	0
Bacteria;Actinobacteria;Actinobacteria;Corynebacteriales;Nocardiaceae;Nocardia;Nocardia otitidiscaviarum;	17	25
Bacteria;Actinobacteria;Actinobacteria;Corynebacteriales;Nocardiaceae;Nocardia;Nocardia paucivorans;	2	4
Bacteria;Actinobacteria;Actinobacteria;Corynebacteriales;Nocardiaceae;Nocardia;Nocardia pneumoniae;	2	3
Bacteria;Actinobacteria;Actinobacteria;Corynebacteriales;Nocardiaceae;Nocardia;Nocardia pseudobrasiliensis;	7	9
Bacteria;Actinobacteria;Actinobacteria;Corynebacteriales;Nocardiaceae;Nocardia;Nocardia pseudovaccinii;	9	1
Bacteria;Actinobacteria;Actinobacteria;Corynebacteriales;Nocardiaceae;Nocardia;Nocardia puris;	11	7
Bacteria;Actinobacteria;Actinobacteria;Corynebacteriales;Nocardiaceae;Nocardia;Nocardia rhamnosiphila;	1	2
Bacteria;Actinobacteria;Actinobacteria;Corynebacteriales;Nocardiaceae;Nocardia;Nocardia salmonicida;	0	4
Bacteria;Actinobacteria;Actinobacteria;Corynebacteriales;Nocardiaceae;Nocardia;Nocardia seriolae;	12	7
Bacteria;Actinobacteria;Actinobacteria;Corynebacteriales;Nocardiaceae;Nocardia;Nocardia shimofusensis;	4	0
Bacteria;Actinobacteria;Actinobacteria;Corynebacteriales;Nocardiaceae;Nocardia;Nocardia sienata;	3	4
Bacteria;Actinobacteria;Actinobacteria;Corynebacteriales;Nocardiaceae;Nocardia;Nocardia soli;	0	1
Bacteria;Actinobacteria;Actinobacteria;Corynebacteriales;Nocardiaceae;Nocardia;Nocardia sp. 348MFTsu5.1;	15	15
Bacteria;Actinobacteria;Actinobacteria;Corynebacteriales;Nocardiaceae;Nocardia;Nocardia sp. 852002-20019_SCH5090214;	0	2
Bacteria;Actinobacteria;Actinobacteria;Corynebacteriales;Nocardiaceae;Nocardia;Nocardia sp. BMG111209;	17	18
Bacteria;Actinobacteria;Actinobacteria;Corynebacteriales;Nocardiaceae;Nocardia;Nocardia sp. BMG51109;	6	7
Bacteria;Actinobacteria;Actinobacteria;Corynebacteriales;Nocardiaceae;Nocardia;Nocardia sp. CFHS0054;	11	12
Bacteria;Actinobacteria;Actinobacteria;Corynebacteriales;Nocardiaceae;Nocardia;Nocardia sp. CNY236;	9	9
Bacteria;Actinobacteria;Actinobacteria;Corynebacteriales;Nocardiaceae;Nocardia;Nocardia sp. FDAARGOS_372;	1	1
Bacteria;Actinobacteria;Actinobacteria;Corynebacteriales;Nocardiaceae;Nocardia;Nocardia sp. MDA0666;	0	2
Bacteria;Actinobacteria;Actinobacteria;Corynebacteriales;Nocardiaceae;Nocardia;Nocardia sp. NEAU-LL90;	18	14
Bacteria;Actinobacteria;Actinobacteria;Corynebacteriales;Nocardiaceae;Nocardia;Nocardia sp. NRRL S-836;	9	14
Bacteria;Actinobacteria;Actinobacteria;Corynebacteriales;Nocardiaceae;Nocardia;Nocardia sp. NRRL WC-3656;	5	4
Bacteria;Actinobacteria;Actinobacteria;Corynebacteriales;Nocardiaceae;Nocardia;Nocardia sp. SYSU K10002;	13	12
Bacteria;Actinobacteria;Actinobacteria;Corynebacteriales;Nocardiaceae;Nocardia;Nocardia sp. Y48;	6	7
Bacteria;Actinobacteria;Actinobacteria;Corynebacteriales;Nocardiaceae;Nocardia;Nocardia sp. YIM PH 21724;	6	8
Bacteria;Actinobacteria;Actinobacteria;Corynebacteriales;Nocardiaceae;Nocardia;Nocardia speluncae;	8	4
Bacteria;Actinobacteria;Actinobacteria;Corynebacteriales;Nocardiaceae;Nocardia;Nocardia suismassiliense;	7	8
Bacteria;Actinobacteria;Actinobacteria;Corynebacteriales;Nocardiaceae;Nocardia;Nocardia takedensis;	13	11
Bacteria;Actinobacteria;Actinobacteria;Corynebacteriales;Nocardiaceae;Nocardia;Nocardia tenerifensis;	9	12
Bacteria;Actinobacteria;Actinobacteria;Corynebacteriales;Nocardiaceae;Nocardia;Nocardia terpenica;	32	31
Bacteria;Actinobacteria;Actinobacteria;Corynebacteriales;Nocardiaceae;Nocardia;Nocardia testacea;	2	4
Bacteria;Actinobacteria;Actinobacteria;Corynebacteriales;Nocardiaceae;Nocardia;Nocardia thailandica;	2	3
Bacteria;Actinobacteria;Actinobacteria;Corynebacteriales;Nocardiaceae;Nocardia;Nocardia transvalensis;	5	5
Bacteria;Actinobacteria;Actinobacteria;Corynebacteriales;Nocardiaceae;Nocardia;Nocardia uniformis;	11	3
Bacteria;Actinobacteria;Actinobacteria;Corynebacteriales;Nocardiaceae;Nocardia;Nocardia vaccinii;	10	16
Bacteria;Actinobacteria;Actinobacteria;Corynebacteriales;Nocardiaceae;Nocardia;Nocardia vermiculata;	3	5
Bacteria;Actinobacteria;Actinobacteria;Corynebacteriales;Nocardiaceae;Nocardia;Nocardia veterana;	7	1
Bacteria;Actinobacteria;Actinobacteria;Corynebacteriales;Nocardiaceae;Nocardia;Nocardia vinacea;	2	3
Bacteria;Actinobacteria;Actinobacteria;Corynebacteriales;Nocardiaceae;Nocardia;Nocardia violaceofusca;	2	1
Bacteria;Actinobacteria;Actinobacteria;Corynebacteriales;Nocardiaceae;Nocardia;Nocardia vulneris;	4	4
Bacteria;Actinobacteria;Actinobacteria;Corynebacteriales;Nocardiaceae;Nocardia;Nocardia xishanensis;	7	4
Bacteria;Actinobacteria;Actinobacteria;Corynebacteriales;Nocardiaceae;Nocardia;Nocardia yamanashiensis;	9	9
Bacteria;Actinobacteria;Actinobacteria;Corynebacteriales;Nocardiaceae;Rhodococcus;	1048	1008
Bacteria;Actinobacteria;Actinobacteria;Corynebacteriales;Nocardiaceae;Rhodococcus;Rhodococcus aetherivorans;	6	4
Bacteria;Actinobacteria;Actinobacteria;Corynebacteriales;Nocardiaceae;Rhodococcus;Rhodococcus coprophilus;	10	16
Bacteria;Actinobacteria;Actinobacteria;Corynebacteriales;Nocardiaceae;Rhodococcus;Rhodococcus corynebacterioides;	7	2
Bacteria;Actinobacteria;Actinobacteria;Corynebacteriales;Nocardiaceae;Rhodococcus;Rhodococcus defluvii;	4	5
Bacteria;Actinobacteria;Actinobacteria;Corynebacteriales;Nocardiaceae;Rhodococcus;Rhodococcus enclensis;	4	2
Bacteria;Actinobacteria;Actinobacteria;Corynebacteriales;Nocardiaceae;Rhodococcus;Rhodococcus erythropolis;	23	25
Bacteria;Actinobacteria;Actinobacteria;Corynebacteriales;Nocardiaceae;Rhodococcus;Rhodococcus erythropolis;Rhodococcus erythropolis SK121;	5	1
Bacteria;Actinobacteria;Actinobacteria;Corynebacteriales;Nocardiaceae;Rhodococcus;Rhodococcus fascians;	71	55
Bacteria;Actinobacteria;Actinobacteria;Corynebacteriales;Nocardiaceae;Rhodococcus;Rhodococcus gordoniae;	1	1
Bacteria;Actinobacteria;Actinobacteria;Corynebacteriales;Nocardiaceae;Rhodococcus;Rhodococcus hoagii;	17	10
Bacteria;Actinobacteria;Actinobacteria;Corynebacteriales;Nocardiaceae;Rhodococcus;Rhodococcus hoagii;Rhodococcus hoagii ATCC 33707;	4	3
Bacteria;Actinobacteria;Actinobacteria;Corynebacteriales;Nocardiaceae;Rhodococcus;Rhodococcus hoagii;Rhodococcus hoagii NBRC 101255 = C 7;	0	1
Bacteria;Actinobacteria;Actinobacteria;Corynebacteriales;Nocardiaceae;Rhodococcus;Rhodococcus imtechensis;	10	14
Bacteria;Actinobacteria;Actinobacteria;Corynebacteriales;Nocardiaceae;Rhodococcus;Rhodococcus imtechensis;Rhodococcus imtechensis RKJ300 = JCM 13270;	6	4
Bacteria;Actinobacteria;Actinobacteria;Corynebacteriales;Nocardiaceae;Rhodococcus;Rhodococcus jostii;	8	8
Bacteria;Actinobacteria;Actinobacteria;Corynebacteriales;Nocardiaceae;Rhodococcus;Rhodococcus jostii;Rhodococcus jostii RHA1;	1	0
Bacteria;Actinobacteria;Actinobacteria;Corynebacteriales;Nocardiaceae;Rhodococcus;Rhodococcus koreensis;	6	5
Bacteria;Actinobacteria;Actinobacteria;Corynebacteriales;Nocardiaceae;Rhodococcus;Rhodococcus kroppenstedtii;	1	2
Bacteria;Actinobacteria;Actinobacteria;Corynebacteriales;Nocardiaceae;Rhodococcus;Rhodococcus kunmingensis;	19	10
Bacteria;Actinobacteria;Actinobacteria;Corynebacteriales;Nocardiaceae;Rhodococcus;Rhodococcus kyotonensis;	26	21
Bacteria;Actinobacteria;Actinobacteria;Corynebacteriales;Nocardiaceae;Rhodococcus;Rhodococcus maanshanensis;	4	1
Bacteria;Actinobacteria;Actinobacteria;Corynebacteriales;Nocardiaceae;Rhodococcus;Rhodococcus marinonascens;	5	8
Bacteria;Actinobacteria;Actinobacteria;Corynebacteriales;Nocardiaceae;Rhodococcus;Rhodococcus opacus;	60	65
Bacteria;Actinobacteria;Actinobacteria;Corynebacteriales;Nocardiaceae;Rhodococcus;Rhodococcus opacus;Rhodococcus opacus B4;	2	1
Bacteria;Actinobacteria;Actinobacteria;Corynebacteriales;Nocardiaceae;Rhodococcus;Rhodococcus opacus;Rhodococcus opacus PD630;	3	0
Bacteria;Actinobacteria;Actinobacteria;Corynebacteriales;Nocardiaceae;Rhodococcus;Rhodococcus phenolicus;	6	7
Bacteria;Actinobacteria;Actinobacteria;Corynebacteriales;Nocardiaceae;Rhodococcus;Rhodococcus pyridinivorans;	12	4
Bacteria;Actinobacteria;Actinobacteria;Corynebacteriales;Nocardiaceae;Rhodococcus;Rhodococcus pyridinivorans;Rhodococcus pyridinivorans AK37;	2	3
Bacteria;Actinobacteria;Actinobacteria;Corynebacteriales;Nocardiaceae;Rhodococcus;Rhodococcus pyridinivorans;Rhodococcus pyridinivorans SB3094;	3	0
Bacteria;Actinobacteria;Actinobacteria;Corynebacteriales;Nocardiaceae;Rhodococcus;Rhodococcus qingshengii;	4	3
Bacteria;Actinobacteria;Actinobacteria;Corynebacteriales;Nocardiaceae;Rhodococcus;Rhodococcus rhodnii;	9	14
Bacteria;Actinobacteria;Actinobacteria;Corynebacteriales;Nocardiaceae;Rhodococcus;Rhodococcus rhodnii;Rhodococcus rhodnii LMG 5362;	0	1
Bacteria;Actinobacteria;Actinobacteria;Corynebacteriales;Nocardiaceae;Rhodococcus;Rhodococcus rhodochrous;	23	15
Bacteria;Actinobacteria;Actinobacteria;Corynebacteriales;Nocardiaceae;Rhodococcus;Rhodococcus rhodochrous;Rhodococcus rhodochrous ATCC 21198;	3	2
Bacteria;Actinobacteria;Actinobacteria;Corynebacteriales;Nocardiaceae;Rhodococcus;Rhodococcus rhodochrous;Rhodococcus rhodochrous J3;	3	0
Bacteria;Actinobacteria;Actinobacteria;Corynebacteriales;Nocardiaceae;Rhodococcus;Rhodococcus rhodochrous;Rhodococcus rhodochrous KG-21;	1	1
Bacteria;Actinobacteria;Actinobacteria;Corynebacteriales;Nocardiaceae;Rhodococcus;Rhodococcus ruber;	32	34
Bacteria;Actinobacteria;Actinobacteria;Corynebacteriales;Nocardiaceae;Rhodococcus;Rhodococcus ruber;Rhodococcus ruber BKS 20-38;	3	0
Bacteria;Actinobacteria;Actinobacteria;Corynebacteriales;Nocardiaceae;Rhodococcus;Rhodococcus sp. 008;	7	3
Bacteria;Actinobacteria;Actinobacteria;Corynebacteriales;Nocardiaceae;Rhodococcus;Rhodococcus sp. 05-2254-6;	0	3
Bacteria;Actinobacteria;Actinobacteria;Corynebacteriales;Nocardiaceae;Rhodococcus;Rhodococcus sp. 05-2255-1e;	1	1
Bacteria;Actinobacteria;Actinobacteria;Corynebacteriales;Nocardiaceae;Rhodococcus;Rhodococcus sp. 06-1460-1B;	3	3
Bacteria;Actinobacteria;Actinobacteria;Corynebacteriales;Nocardiaceae;Rhodococcus;Rhodococcus sp. 06-1477-1B;	1	0
Bacteria;Actinobacteria;Actinobacteria;Corynebacteriales;Nocardiaceae;Rhodococcus;Rhodococcus sp. 06-235-1A;	2	2
Bacteria;Actinobacteria;Actinobacteria;Corynebacteriales;Nocardiaceae;Rhodococcus;Rhodococcus sp. 06-418-1B;	0	2
Bacteria;Actinobacteria;Actinobacteria;Corynebacteriales;Nocardiaceae;Rhodococcus;Rhodococcus sp. 06-418-5;	5	7
Bacteria;Actinobacteria;Actinobacteria;Corynebacteriales;Nocardiaceae;Rhodococcus;Rhodococcus sp. 06-621-2;	6	2
Bacteria;Actinobacteria;Actinobacteria;Corynebacteriales;Nocardiaceae;Rhodococcus;Rhodococcus sp. 1139;	4	2
Bacteria;Actinobacteria;Actinobacteria;Corynebacteriales;Nocardiaceae;Rhodococcus;Rhodococcus sp. 114MFTsu3.1;	1	1
Bacteria;Actinobacteria;Actinobacteria;Corynebacteriales;Nocardiaceae;Rhodococcus;Rhodococcus sp. 1163;	2	0
Bacteria;Actinobacteria;Actinobacteria;Corynebacteriales;Nocardiaceae;Rhodococcus;Rhodococcus sp. 1168;	3	8
Bacteria;Actinobacteria;Actinobacteria;Corynebacteriales;Nocardiaceae;Rhodococcus;Rhodococcus sp. 14-1411-2a;	0	1
Bacteria;Actinobacteria;Actinobacteria;Corynebacteriales;Nocardiaceae;Rhodococcus;Rhodococcus sp. 14-2470-1a;	5	2
Bacteria;Actinobacteria;Actinobacteria;Corynebacteriales;Nocardiaceae;Rhodococcus;Rhodococcus sp. 14-2470-1b;	2	1
Bacteria;Actinobacteria;Actinobacteria;Corynebacteriales;Nocardiaceae;Rhodococcus;Rhodococcus sp. 14-2483-1-1;	2	3
Bacteria;Actinobacteria;Actinobacteria;Corynebacteriales;Nocardiaceae;Rhodococcus;Rhodococcus sp. 14-2483-1-2;	4	6
Bacteria;Actinobacteria;Actinobacteria;Corynebacteriales;Nocardiaceae;Rhodococcus;Rhodococcus sp. 14-2496-1d;	2	2
Bacteria;Actinobacteria;Actinobacteria;Corynebacteriales;Nocardiaceae;Rhodococcus;Rhodococcus sp. 15-649-1-2;	1	0
Bacteria;Actinobacteria;Actinobacteria;Corynebacteriales;Nocardiaceae;Rhodococcus;Rhodococcus sp. 4J2A2;	7	0
Bacteria;Actinobacteria;Actinobacteria;Corynebacteriales;Nocardiaceae;Rhodococcus;Rhodococcus sp. 852002-51564_SCH6189132-a;	5	3
Bacteria;Actinobacteria;Actinobacteria;Corynebacteriales;Nocardiaceae;Rhodococcus;Rhodococcus sp. ACPA1;	0	1
Bacteria;Actinobacteria;Actinobacteria;Corynebacteriales;Nocardiaceae;Rhodococcus;Rhodococcus sp. ACPA4;	6	3
Bacteria;Actinobacteria;Actinobacteria;Corynebacteriales;Nocardiaceae;Rhodococcus;Rhodococcus sp. ACS1;	7	11
Bacteria;Actinobacteria;Actinobacteria;Corynebacteriales;Nocardiaceae;Rhodococcus;Rhodococcus sp. AD45;	2	2
Bacteria;Actinobacteria;Actinobacteria;Corynebacteriales;Nocardiaceae;Rhodococcus;Rhodococcus sp. AG1013;	4	4
Bacteria;Actinobacteria;Actinobacteria;Corynebacteriales;Nocardiaceae;Rhodococcus;Rhodococcus sp. AQ5-07;	2	15
Bacteria;Actinobacteria;Actinobacteria;Corynebacteriales;Nocardiaceae;Rhodococcus;Rhodococcus sp. ARP2;	2	0
Bacteria;Actinobacteria;Actinobacteria;Corynebacteriales;Nocardiaceae;Rhodococcus;Rhodococcus sp. AW25M09;	123	93
Bacteria;Actinobacteria;Actinobacteria;Corynebacteriales;Nocardiaceae;Rhodococcus;Rhodococcus sp. B7740;	2	0
Bacteria;Actinobacteria;Actinobacteria;Corynebacteriales;Nocardiaceae;Rhodococcus;Rhodococcus sp. Br-6;	4	0
Bacteria;Actinobacteria;Actinobacteria;Corynebacteriales;Nocardiaceae;Rhodococcus;Rhodococcus sp. BUPNP1;	1	1
Bacteria;Actinobacteria;Actinobacteria;Corynebacteriales;Nocardiaceae;Rhodococcus;Rhodococcus sp. Chr-9;	2	1
Bacteria;Actinobacteria;Actinobacteria;Corynebacteriales;Nocardiaceae;Rhodococcus;Rhodococcus sp. CUA-806;	0	7
Bacteria;Actinobacteria;Actinobacteria;Corynebacteriales;Nocardiaceae;Rhodococcus;Rhodococcus sp. DK17;	2	5
Bacteria;Actinobacteria;Actinobacteria;Corynebacteriales;Nocardiaceae;Rhodococcus;Rhodococcus sp. E2;	1	0
Bacteria;Actinobacteria;Actinobacteria;Corynebacteriales;Nocardiaceae;Rhodococcus;Rhodococcus sp. ENV425;	2	1
Bacteria;Actinobacteria;Actinobacteria;Corynebacteriales;Nocardiaceae;Rhodococcus;Rhodococcus sp. EPR-134;	1	0
Bacteria;Actinobacteria;Actinobacteria;Corynebacteriales;Nocardiaceae;Rhodococcus;Rhodococcus sp. EPR-157;	1	2
Bacteria;Actinobacteria;Actinobacteria;Corynebacteriales;Nocardiaceae;Rhodococcus;Rhodococcus sp. EsD8;	1	1
Bacteria;Actinobacteria;Actinobacteria;Corynebacteriales;Nocardiaceae;Rhodococcus;Rhodococcus sp. Eu-32;	4	3
Bacteria;Actinobacteria;Actinobacteria;Corynebacteriales;Nocardiaceae;Rhodococcus;Rhodococcus sp. HS-D2;	1	1
Bacteria;Actinobacteria;Actinobacteria;Corynebacteriales;Nocardiaceae;Rhodococcus;Rhodococcus sp. IITR03;	1	0
Bacteria;Actinobacteria;Actinobacteria;Corynebacteriales;Nocardiaceae;Rhodococcus;Rhodococcus sp. JG-3;	0	1
Bacteria;Actinobacteria;Actinobacteria;Corynebacteriales;Nocardiaceae;Rhodococcus;Rhodococcus sp. JVH1;	1	0
Bacteria;Actinobacteria;Actinobacteria;Corynebacteriales;Nocardiaceae;Rhodococcus;Rhodococcus sp. LB1;	4	3
Bacteria;Actinobacteria;Actinobacteria;Corynebacteriales;Nocardiaceae;Rhodococcus;Rhodococcus sp. Leaf225;	0	1
Bacteria;Actinobacteria;Actinobacteria;Corynebacteriales;Nocardiaceae;Rhodococcus;Rhodococcus sp. Leaf278;	4	7
Bacteria;Actinobacteria;Actinobacteria;Corynebacteriales;Nocardiaceae;Rhodococcus;Rhodococcus sp. M8;	1	0
Bacteria;Actinobacteria;Actinobacteria;Corynebacteriales;Nocardiaceae;Rhodococcus;Rhodococcus sp. MEB064;	3	3
Bacteria;Actinobacteria;Actinobacteria;Corynebacteriales;Nocardiaceae;Rhodococcus;Rhodococcus sp. Mel;	2	1
Bacteria;Actinobacteria;Actinobacteria;Corynebacteriales;Nocardiaceae;Rhodococcus;Rhodococcus sp. MTM3W5.2;	5	3
Bacteria;Actinobacteria;Actinobacteria;Corynebacteriales;Nocardiaceae;Rhodococcus;Rhodococcus sp. NCIMB 12038;	16	6
Bacteria;Actinobacteria;Actinobacteria;Corynebacteriales;Nocardiaceae;Rhodococcus;Rhodococcus sp. NS1;	12	11
Bacteria;Actinobacteria;Actinobacteria;Corynebacteriales;Nocardiaceae;Rhodococcus;Rhodococcus sp. OK269;	4	6
Bacteria;Actinobacteria;Actinobacteria;Corynebacteriales;Nocardiaceae;Rhodococcus;Rhodococcus sp. OK302;	1	7
Bacteria;Actinobacteria;Actinobacteria;Corynebacteriales;Nocardiaceae;Rhodococcus;Rhodococcus sp. OK519;	3	0
Bacteria;Actinobacteria;Actinobacteria;Corynebacteriales;Nocardiaceae;Rhodococcus;Rhodococcus sp. OK551;	1	1
Bacteria;Actinobacteria;Actinobacteria;Corynebacteriales;Nocardiaceae;Rhodococcus;Rhodococcus sp. P14;	2	0
Bacteria;Actinobacteria;Actinobacteria;Corynebacteriales;Nocardiaceae;Rhodococcus;Rhodococcus sp. P1Y;	1	7
Bacteria;Actinobacteria;Actinobacteria;Corynebacteriales;Nocardiaceae;Rhodococcus;Rhodococcus sp. p52;	1	0
Bacteria;Actinobacteria;Actinobacteria;Corynebacteriales;Nocardiaceae;Rhodococcus;Rhodococcus sp. PBTS 1;	2	1
Bacteria;Actinobacteria;Actinobacteria;Corynebacteriales;Nocardiaceae;Rhodococcus;Rhodococcus sp. R1101;	3	3
Bacteria;Actinobacteria;Actinobacteria;Corynebacteriales;Nocardiaceae;Rhodococcus;Rhodococcus sp. RD6.2;	121	106
Bacteria;Actinobacteria;Actinobacteria;Corynebacteriales;Nocardiaceae;Rhodococcus;Rhodococcus sp. S2-17;	12	3
Bacteria;Actinobacteria;Actinobacteria;Corynebacteriales;Nocardiaceae;Rhodococcus;Rhodococcus sp. SBT000017;	3	10
Bacteria;Actinobacteria;Actinobacteria;Corynebacteriales;Nocardiaceae;Rhodococcus;Rhodococcus sp. SC4;	4	3
Bacteria;Actinobacteria;Actinobacteria;Corynebacteriales;Nocardiaceae;Rhodococcus;Rhodococcus sp. UNC23MFCrub1.1;	12	4
Bacteria;Actinobacteria;Actinobacteria;Corynebacteriales;Nocardiaceae;Rhodococcus;Rhodococcus sp. WB1;	5	5
Bacteria;Actinobacteria;Actinobacteria;Corynebacteriales;Nocardiaceae;Rhodococcus;Rhodococcus sp. WMMA185;	13	13
Bacteria;Actinobacteria;Actinobacteria;Corynebacteriales;Nocardiaceae;Rhodococcus;Rhodococcus sp. WWJCD1;	1	1
Bacteria;Actinobacteria;Actinobacteria;Corynebacteriales;Nocardiaceae;Rhodococcus;Rhodococcus sp. YH3-3;	0	3
Bacteria;Actinobacteria;Actinobacteria;Corynebacteriales;Nocardiaceae;Rhodococcus;Rhodococcus sp. YL-1;	1	0
Bacteria;Actinobacteria;Actinobacteria;Corynebacteriales;Nocardiaceae;Rhodococcus;Rhodococcus triatomae;	16	24
Bacteria;Actinobacteria;Actinobacteria;Corynebacteriales;Nocardiaceae;Rhodococcus;Rhodococcus triatomae;Rhodococcus triatomae BKS 15-14;	3	1
Bacteria;Actinobacteria;Actinobacteria;Corynebacteriales;Nocardiaceae;Rhodococcus;Rhodococcus tukisamuensis;	17	21
Bacteria;Actinobacteria;Actinobacteria;Corynebacteriales;Nocardiaceae;Rhodococcus;Rhodococcus wratislaviensis;	13	7
Bacteria;Actinobacteria;Actinobacteria;Corynebacteriales;Nocardiaceae;Rhodococcus;Rhodococcus wratislaviensis;Rhodococcus wratislaviensis IFP 2016;	1	1
Bacteria;Actinobacteria;Actinobacteria;Corynebacteriales;Nocardiaceae;Rhodococcus;Rhodococcus wratislaviensis;Rhodococcus wratislaviensis NBRC 100605;	5	8
Bacteria;Actinobacteria;Actinobacteria;Corynebacteriales;Nocardiaceae;Rhodococcus;Rhodococcus yunnanensis;	6	9
Bacteria;Actinobacteria;Actinobacteria;Corynebacteriales;Nocardiaceae;Rhodococcus;Rhodococcus zopfii;	21	19
Bacteria;Actinobacteria;Actinobacteria;Corynebacteriales;Nocardiaceae;Smaragdicoccus;Smaragdicoccus niigatensis;	28	25
Bacteria;Actinobacteria;Actinobacteria;Corynebacteriales;Segniliparaceae;Segniliparus;	2	2
Bacteria;Actinobacteria;Actinobacteria;Corynebacteriales;Segniliparaceae;Segniliparus;Segniliparus rotundus;	0	2
Bacteria;Actinobacteria;Actinobacteria;Corynebacteriales;Segniliparaceae;Segniliparus;Segniliparus rugosus;	4	7
Bacteria;Actinobacteria;Actinobacteria;Corynebacteriales;Tsukamurellaceae;Tsukamurella;	35	25
Bacteria;Actinobacteria;Actinobacteria;Corynebacteriales;Tsukamurellaceae;Tsukamurella;Tsukamurella paurometabola;	7	3
Bacteria;Actinobacteria;Actinobacteria;Corynebacteriales;Tsukamurellaceae;Tsukamurella;Tsukamurella paurometabola;Tsukamurella paurometabola DSM 20162;	1	0
Bacteria;Actinobacteria;Actinobacteria;Corynebacteriales;Tsukamurellaceae;Tsukamurella;Tsukamurella pseudospumae;	10	6
Bacteria;Actinobacteria;Actinobacteria;Corynebacteriales;Tsukamurellaceae;Tsukamurella;Tsukamurella pulmonis;	4	5
Bacteria;Actinobacteria;Actinobacteria;Corynebacteriales;Tsukamurellaceae;Tsukamurella;Tsukamurella sp. 1534;	6	1
Bacteria;Actinobacteria;Actinobacteria;Corynebacteriales;Tsukamurellaceae;Tsukamurella;Tsukamurella tyrosinosolvens;	12	11
Bacteria;Actinobacteria;Actinobacteria;Corynebacteriales;unclassified Corynebacteriales;Lawsonella;Lawsonella clevelandensis;	123	115
Bacteria;Actinobacteria;Actinobacteria;Corynebacteriales;unclassified Corynebacteriales;Tomitella;Tomitella biformata;	18	15
Bacteria;Actinobacteria;Actinobacteria;Corynebacteriales;Williamsiaceae;Williamsia;	9	15
Bacteria;Actinobacteria;Actinobacteria;Corynebacteriales;Williamsiaceae;Williamsia;Williamsia herbipolensis;	3	0
Bacteria;Actinobacteria;Actinobacteria;Corynebacteriales;Williamsiaceae;Williamsia;Williamsia limnetica;	2	3
Bacteria;Actinobacteria;Actinobacteria;Corynebacteriales;Williamsiaceae;Williamsia;Williamsia marianensis;	7	1
Bacteria;Actinobacteria;Actinobacteria;Corynebacteriales;Williamsiaceae;Williamsia;Williamsia sp. 1135;	25	36
Bacteria;Actinobacteria;Actinobacteria;Corynebacteriales;Williamsiaceae;Williamsia;Williamsia sp. 1138;	1	1
Bacteria;Actinobacteria;Actinobacteria;Corynebacteriales;Williamsiaceae;Williamsia;Williamsia sp. D3;	5	2
Bacteria;Actinobacteria;Actinobacteria;Corynebacteriales;Williamsiaceae;Williamsia;Williamsia sp. Leaf354;	6	3
Bacteria;Actinobacteria;Actinobacteria;Corynebacteriales;Williamsiaceae;Williamsia;Williamsia sterculiae;	2	4
Bacteria;Actinobacteria;Actinobacteria;environmental samples <Actinobacteria>;uncultured actinobacterium HF0200_20K23;	1	1
Bacteria;Actinobacteria;Actinobacteria;environmental samples <Actinobacteria>;uncultured actinobacterium HF4000_04C13;	10	19
Bacteria;Actinobacteria;Actinobacteria;environmental samples <Actinobacteria>;uncultured actinobacterium;	0	3
Bacteria;Actinobacteria;Actinobacteria;Frankiales;	86	78
Bacteria;Actinobacteria;Actinobacteria;Frankiales;Cryptosporangiaceae;Cryptosporangium;	27	22
Bacteria;Actinobacteria;Actinobacteria;Frankiales;Cryptosporangiaceae;Cryptosporangium;Cryptosporangium arvum;	36	50
Bacteria;Actinobacteria;Actinobacteria;Frankiales;Cryptosporangiaceae;Cryptosporangium;Cryptosporangium arvum;Cryptosporangium arvum DSM 44712;	4	6
Bacteria;Actinobacteria;Actinobacteria;Frankiales;Cryptosporangiaceae;Cryptosporangium;Cryptosporangium aurantiacum;	94	72
Bacteria;Actinobacteria;Actinobacteria;Frankiales;Frankiaceae;	30	47
Bacteria;Actinobacteria;Actinobacteria;Frankiales;Frankiaceae;Frankia;	1144	1035
Bacteria;Actinobacteria;Actinobacteria;Frankiales;Frankiaceae;Frankia;Candidatus Frankia californiensis;	17	17
Bacteria;Actinobacteria;Actinobacteria;Frankiales;Frankiaceae;Frankia;environmental samples <Frankia>;uncultured Frankia sp.;	3	2
Bacteria;Actinobacteria;Actinobacteria;Frankiales;Frankiaceae;Frankia;Frankia alni;	6	6
Bacteria;Actinobacteria;Actinobacteria;Frankiales;Frankiaceae;Frankia;Frankia alni;Frankia alni ACN14a;	4	3
Bacteria;Actinobacteria;Actinobacteria;Frankiales;Frankiaceae;Frankia;Frankia asymbiotica;	43	41
Bacteria;Actinobacteria;Actinobacteria;Frankiales;Frankiaceae;Frankia;Frankia canadensis;	37	24
Bacteria;Actinobacteria;Actinobacteria;Frankiales;Frankiaceae;Frankia;Frankia discariae;	12	9
Bacteria;Actinobacteria;Actinobacteria;Frankiales;Frankiaceae;Frankia;Frankia elaeagni;	10	8
Bacteria;Actinobacteria;Actinobacteria;Frankiales;Frankiaceae;Frankia;Frankia inefficax;	60	74
Bacteria;Actinobacteria;Actinobacteria;Frankiales;Frankiaceae;Frankia;Frankia irregularis;	18	15
Bacteria;Actinobacteria;Actinobacteria;Frankiales;Frankiaceae;Frankia;Frankia saprophytica;	3	6
Bacteria;Actinobacteria;Actinobacteria;Frankiales;Frankiaceae;Frankia;Frankia sp. ACN1ag;	11	20
Bacteria;Actinobacteria;Actinobacteria;Frankiales;Frankiaceae;Frankia;Frankia sp. BMG5.23;	1	1
Bacteria;Actinobacteria;Actinobacteria;Frankiales;Frankiaceae;Frankia;Frankia sp. BMG5.30;	4	8
Bacteria;Actinobacteria;Actinobacteria;Frankiales;Frankiaceae;Frankia;Frankia sp. BMG5.36;	127	93
Bacteria;Actinobacteria;Actinobacteria;Frankiales;Frankiaceae;Frankia;Frankia sp. Cc1.17;	16	16
Bacteria;Actinobacteria;Actinobacteria;Frankiales;Frankiaceae;Frankia;Frankia sp. CcI49;	9	7
[truncated: 20,960 more rows]

## Sheet: InterPro results
GO category	GO term 1	GO term 2	GO term 3	InterPro ID	Protein	R1 counts	R2 counts
Unclassified				IPR003830	(2R)-phospho-3-sulpholactate synthase, ComA	74	77
GO:0003674 molecular_function	GO:0003824 catalytic activity	GO:0016853 isomerase activity		IPR033672	(4S)-4-hydroxy-5-phosphonooxypentane-2,3-dione isomerase	7	6
Unclassified				IPR007565	(5-formylfuran-3-yl)methyl phosphate synthase	97	107
GO:0003674 molecular_function	GO:0003824 catalytic activity	GO:0016740 transferase activity		IPR024890	(R)-citramalate synthase CimA	2	7
GO:0008150 biological_process	GO:0016070 RNA metabolic process			IPR010280	(Uracil-5)-methyltransferase family	3633	3621
GO:0008150 biological_process	GO:0008152 metabolic process			IPR001821	[NiFe]-hydrogenase, small subunit	660	639
GO:0003674 molecular_function	GO:0003824 catalytic activity	GO:0016787 hydrolase activity	GO:0017111 nucleoside-triphosphatase activity	IPR012202	[NiFe]-hydrogenase/urease maturation factor, Ni2-binding GTPase	2094	2067
GO:0008150 biological_process	GO:0008152 metabolic process	GO:0005975 carbohydrate metabolic process		IPR016288	1, 4-beta cellobiohydrolase	380	403
GO:0008150 biological_process	GO:0008152 metabolic process	GO:0044281 small molecule metabolic process		IPR007814	1,2-phenylacetyl-CoA epoxidase, subunit A/C	2357	2310
GO:0008150 biological_process	GO:0008152 metabolic process	GO:0009058 biosynthetic process		IPR037439	1,4-alpha-glucan-branching enzyme	5206	4898
GO:0003674 molecular_function	GO:0003824 catalytic activity	GO:0016787 hydrolase activity		IPR022829	1,4-dihydroxy-2-naphthoyl-CoA hydrolase	234	202
GO:0008150 biological_process	GO:0008152 metabolic process	GO:0009058 biosynthetic process		IPR030863	1,4-dihydroxy-2-naphthoyl-CoA hydrolase, MenI	22	21
GO:0008150 biological_process	GO:0008152 metabolic process	GO:0006807 nitrogen compound metabolic process		IPR011407	10-formyltetrahydrofolate dehydrogenase	4	8
GO:0003674 molecular_function	Other			IPR006044	11-S seed storage protein, plant	9	4
GO:0003674 molecular_function	GO:0005515 protein binding			IPR000308	14-3-3 protein	99	110
GO:0008150 biological_process	GO:0016070 RNA metabolic process			IPR011961	16S rRNA processing protein RimM	1563	1607
GO:0008150 biological_process	GO:0016070 RNA metabolic process			IPR022238	18S rRNA (guanine(1575)-N(7))-methyltransferase Bud23-like	1	1
GO:0005575 cellular_component	GO:0016020 membrane			IPR008691	19kDa lipoprotein antigen	118	129
Unclassified				IPR027278	1-aminocyclopropane-1-carboxylate deaminase/D-cysteine desulfhydrase	1752	1784
GO:0008150 biological_process	GO:0008152 metabolic process	GO:0009058 biosynthetic process		IPR003821	1-deoxy-D-xylulose 5-phosphate reductoisomerase	2719	2735
GO:0008150 biological_process	GO:0008152 metabolic process	GO:0006807 nitrogen compound metabolic process		IPR017749	1-pyrroline dehydrogenase	27	32
GO:0008150 biological_process	GO:0008152 metabolic process	GO:0009058 biosynthetic process		IPR019873	2,3,4,5-tetrahydropyridine-2,6-dicarboxylate N-acetyltransferase, DapH	51	83
GO:0003674 molecular_function	GO:0003824 catalytic activity	GO:0016853 isomerase activity		IPR004456	2,3-bisphosphoglycerate-independent phosphoglycerate mutase	746	776
GO:0003674 molecular_function	GO:0003824 catalytic activity	GO:0016787 hydrolase activity		IPR012386	2',3'-cyclic-nucleotide 3'-phosphodiesterase	16	13
GO:0008150 biological_process	GO:0008152 metabolic process	GO:0009058 biosynthetic process		IPR003560	2,3-dihydro-2,3-dihydroxybenzoate dehydrogenase	229	228
GO:0008150 biological_process	GO:0008152 metabolic process	GO:0009058 biosynthetic process		IPR011963	2,3-dihydroxybenzoate-AMP ligase	171	152
GO:0008150 biological_process	GO:0008152 metabolic process			IPR017626	2,3-dihydroxybiphenyl 1,2-dioxygenase	28	21
GO:0008150 biological_process	GO:0008152 metabolic process			IPR023789	2,3-dihydroxyphenylpropionate/2,3-dihydroxicinnamic acid 1,2-dioxygenase	48	47
GO:0008150 biological_process	GO:0008152 metabolic process	GO:0044281 small molecule metabolic process		IPR012689	2,4-dihydroxyhept-2-ene-1,7-dioic acid aldolase	148	152
GO:0008150 biological_process	GO:0008152 metabolic process			IPR006401	2,5-diamino-6-hydroxy-4-(5-phosphoribosylamino)pyrimidine 1-reductase, archaeal	23	20
GO:0008150 biological_process	GO:0009607 response to biotic stimulus			IPR026774	2'-5'-oligoadenylate synthase	71	60
GO:0008150 biological_process	GO:0071840 cellular component organization or biogenesis	GO:0065003 protein-containing complex assembly		IPR035295	26S Proteasome non-ATPase regulatory subunit 11	9	3
GO:0003674 molecular_function	GO:0003824 catalytic activity	GO:0016787 hydrolase activity		IPR035299	26S Proteasome non-ATPase regulatory subunit 14	9	1
GO:0003674 molecular_function	Other			IPR035267	26S proteasome non-ATPase regulatory subunit 3	14	11
GO:0008150 biological_process	GO:0071840 cellular component organization or biogenesis	GO:0065003 protein-containing complex assembly		IPR019538	26S proteasome non-ATPase regulatory subunit 5	6	12
GO:0005575 cellular_component	Other			IPR033858	26S Proteasome non-ATPase regulatory subunit 7/8	9	3
GO:0008150 biological_process	GO:0071840 cellular component organization or biogenesis	GO:0065003 protein-containing complex assembly		IPR035269	26S Proteasome non-ATPase regulatory subunit 9	18	22
GO:0008150 biological_process	GO:0008152 metabolic process	GO:0006807 nitrogen compound metabolic process	GO:0006508 proteolysis	IPR006746	26S proteasome non-ATPase regulatory subunit Rpn12	20	28
GO:0008150 biological_process	GO:0019222 regulation of metabolic process			IPR016643	26S proteasome regulatory complex, non-ATPase subcomplex, Rpn1 subunit	99	102
GO:0008150 biological_process	GO:0019222 regulation of metabolic process			IPR016642	26S proteasome regulatory complex, non-ATPase subcomplex, Rpn2/Psmd1 subunit	15	9
GO:0008150 biological_process	GO:0008152 metabolic process	GO:0006807 nitrogen compound metabolic process		IPR005937	26S proteasome regulatory subunit P45-like	189	217
Unclassified				IPR019585	26S proteasome regulatory subunit Rpn7/COP9 signalosome complex subunit 1	70	54
GO:0005575 cellular_component	Other			IPR026146	28S ribosomal protein S24, mitochondrial	8	3
GO:0005575 cellular_component	Other			IPR026140	28S ribosomal protein S26	1	2
GO:0003674 molecular_function	GO:0003824 catalytic activity	GO:0016829 lyase activity		IPR032465	2-amino-3-carboxymuconate-6-semialdehyde decarboxylase	5138	5149
GO:0008150 biological_process	GO:0008152 metabolic process	GO:0006807 nitrogen compound metabolic process		IPR011282	2-amino-3-ketobutyrate coenzyme A ligase	1554	1575
GO:0003674 molecular_function	GO:0043167 ion binding			IPR017666	2-aminoethylphosphonate ABC transport system, ATP-binding component PhnT2	157	132
GO:0005575 cellular_component	GO:0016020 membrane			IPR017661	2-aminoethylphosphonate ABC transport system, membrane component PhnV	5	2
GO:0008150 biological_process	GO:0006810 transport			IPR017636	2-aminoethylphosphonate ABC transporter system, permease protein phnU	67	80
GO:0008150 biological_process	GO:0008152 metabolic process	GO:0009058 biosynthetic process		IPR005903	2-desacetyl-2-hydroxyethyl bacteriochlorophyllide a dehydrogenase	299	314
GO:0003674 molecular_function	GO:0003824 catalytic activity	GO:0016787 hydrolase activity		IPR019714	2-haloacid dehalogenase, DehI	2	8
GO:0008150 biological_process	GO:0006810 transport			IPR004679	2-hydroxycarboxylate transporter	102	84
GO:0008150 biological_process	GO:0008152 metabolic process			IPR017628	2-hydroxymuconic semialdehyde dehydrogenase	153	172
GO:0008150 biological_process	GO:0008152 metabolic process	GO:0009058 biosynthetic process		IPR005668	2-isopropylmalate synthase	1976	1838
GO:0008150 biological_process	GO:0008152 metabolic process	GO:0009058 biosynthetic process		IPR005671	2-isopropylmalate synthase, bacterial-type	2303	2236
GO:0008150 biological_process	GO:0008152 metabolic process	GO:0005975 carbohydrate metabolic process		IPR007729	2-keto-3-deoxy-galactonokinase	582	534
GO:0008150 biological_process	GO:0006810 transport			IPR004684	2-keto-3-deoxygluconate permease	114	79
GO:0003674 molecular_function	GO:0003824 catalytic activity	GO:0016829 lyase activity		IPR023593	2-keto-3-deoxy-L-rhamnonate aldolase	9	3
GO:0008150 biological_process	GO:0008152 metabolic process			IPR023793	2-keto-4-pentenoate hydratase	46	40
GO:0008150 biological_process	GO:0008152 metabolic process	GO:0006629 lipid metabolic process		IPR012695	2-methylisocitrate lyase	341	369
GO:0008150 biological_process	GO:0008152 metabolic process			IPR004660	2-oxo-acid dehydrogenase E1 component homodimeric type	4740	4734
GO:0003674 molecular_function	GO:0003824 catalytic activity	GO:0016491 oxidoreductase activity		IPR011898	2-oxoacid:acceptor oxidoreductase, delta subunit, pyruvate/2-ketoisovalerate	278	328
GO:0008150 biological_process	GO:0008152 metabolic process	GO:0044281 small molecule metabolic process		IPR011603	2-oxoglutarate dehydrogenase E1 component	5669	5526
GO:0008150 biological_process	GO:0008152 metabolic process			IPR012690	2-oxo-hepta-4-ene-1,7-dioic acid hydratase	368	369
GO:0008150 biological_process	GO:0008152 metabolic process	GO:0006807 nitrogen compound metabolic process		IPR034616	2-oxoisovalerate dehydrogenase subunit alpha	1404	1209
GO:0003674 molecular_function	GO:0003824 catalytic activity	GO:0016740 transferase activity		IPR020872	2-phosphoglycerate kinase	20	15
GO:0003674 molecular_function	GO:0003824 catalytic activity	GO:0016740 transferase activity	GO:0016779 nucleotidyltransferase activity	IPR002835	2-phospho-L-lactate guanylyltransferase, CofC	248	312
GO:0008150 biological_process	GO:0008152 metabolic process	GO:0009058 biosynthetic process		IPR004433	2-succinyl-5-enolpyruvyl-6-hydroxy-3-cyclohexene-1-carboxylic-acid synthase	2241	2124
GO:0008150 biological_process	GO:0008152 metabolic process	GO:0009058 biosynthetic process		IPR022485	2-succinyl-6-hydroxy-2,4-cyclohexadiene-1-carboxylate synthase	461	422
GO:0008150 biological_process	GO:0008152 metabolic process	GO:0009058 biosynthetic process		IPR010192	2-succinylbenzoate--CoA ligase	907	930
GO:0008150 biological_process	GO:0008152 metabolic process	GO:0009058 biosynthetic process		IPR009905	2-vinyl bacteriochlorophyllide hydratase	240	229
GO:0008150 biological_process	GO:0008152 metabolic process	GO:0044281 small molecule metabolic process		IPR023786	3-(3-hydroxy-phenyl)propionate/3-hydroxycinnamic acid hydroxylase	108	91
GO:0008150 biological_process	GO:0008152 metabolic process	GO:0009058 biosynthetic process		IPR000422	3,4-dihydroxy-2-butanone 4-phosphate synthase, RibB	1657	1598
GO:0003674 molecular_function	GO:0003824 catalytic activity	GO:0016491 oxidoreductase activity		IPR011984	3,4-dihydroxyphenylacetate 2,3-dioxygenase	189	188
GO:0008150 biological_process	GO:0008152 metabolic process	GO:0005975 carbohydrate metabolic process		IPR030817	3,5/4-Trihydroxycyclohexa-1,2-dione hydrolase	1537	1526
GO:0003674 molecular_function	GO:0003824 catalytic activity	GO:0016787 hydrolase activity		IPR026575	3,5-cyclic adenosine monophosphate phosphodiesterase CpdA	735	755
GO:0005575 cellular_component	GO:0005840 ribosome			IPR030826	30S ribosomal protein	37	41
GO:0003674 molecular_function	GO:0003824 catalytic activity	GO:0016787 hydrolase activity		IPR006310	3'-5' exonuclease DinG	504	495
GO:0003674 molecular_function	GO:0003824 catalytic activity	GO:0016787 hydrolase activity		IPR020873	3'-5' exoribonuclease YhaM	56	46
GO:0003674 molecular_function	GO:0003824 catalytic activity	GO:0016787 hydrolase activity		IPR030853	3-5 exoribonuclease, actinobacteria	153	171
GO:0003674 molecular_function	GO:0003824 catalytic activity	GO:0016787 hydrolase activity		IPR023088	3'5'-cyclic nucleotide phosphodiesterase	284	252
GO:0008150 biological_process	GO:0008152 metabolic process	GO:0006412 translation		IPR034596	39S ribosomal protein L52, mitochondrial	1	0
Unclassified				IPR000603	3A/RNA2 movement protein	33	29
GO:0003674 molecular_function	GO:0003824 catalytic activity	GO:0016829 lyase activity		IPR001381	3-dehydroquinate dehydratase type I	302	318
GO:0008150 biological_process	GO:0008152 metabolic process	GO:0009058 biosynthetic process		IPR002812	3-dehydroquinate synthase	248	251
GO:0008150 biological_process	GO:0008152 metabolic process	GO:0009058 biosynthetic process		IPR030963	3-dehydroquinate synthase family	3511	3301
GO:0008150 biological_process	GO:0008152 metabolic process			IPR006269	3-deoxy-8-phosphooctulonate synthase	1436	1395
GO:0003674 molecular_function	GO:0003824 catalytic activity	GO:0016740 transferase activity		IPR022826	3-deoxy-D-manno-octulosonic acid kinase	115	98
GO:0003674 molecular_function	GO:0003824 catalytic activity	GO:0016491 oxidoreductase activity	GO:0009055 electron transfer activity	IPR001080	3Fe-4S ferredoxin	581	544
GO:0003674 molecular_function	GO:0003824 catalytic activity	GO:0016853 isomerase activity		IPR017552	3-hexulose-6-phosphate isomerase	195	185
GO:0008150 biological_process	GO:0008152 metabolic process	GO:0006629 lipid metabolic process		IPR022694	3-hydroxyacyl-CoA dehydrogenase	3158	3182
GO:0008150 biological_process	GO:0008152 metabolic process	GO:0044281 small molecule metabolic process		IPR011967	3-hydroxyacyl-CoA dehydrogenase PaaC	153	128
GO:0008150 biological_process	GO:0008152 metabolic process			IPR010329	3-hydroxyanthranilic acid dioxygenase	445	412
GO:0008150 biological_process	GO:0008152 metabolic process			IPR015815	3-hydroxyisobutyrate dehydrogenase-related	5946	5905
GO:0008150 biological_process	GO:0008152 metabolic process	GO:0009058 biosynthetic process		IPR012235	3-isopropylmalate dehydratase, fused small/large subunit	28	17
GO:0008150 biological_process	GO:0008152 metabolic process	GO:0009058 biosynthetic process		IPR004430	3-isopropylmalate dehydratase, large subunit	3774	3836
GO:0008150 biological_process	GO:0008152 metabolic process	GO:0009058 biosynthetic process		IPR004431	3-isopropylmalate dehydratase, small subunit	2434	2377
GO:0008150 biological_process	GO:0008152 metabolic process	GO:0009058 biosynthetic process		IPR023698	3-isopropylmalate dehydrogenase	280	264
GO:0008150 biological_process	GO:0008152 metabolic process	GO:0006091 generation of precursor metabolites and energy		IPR008567	3-keto-5-aminohexanoate cleavage enzyme	1674	1714
GO:0008150 biological_process	GO:0008152 metabolic process	GO:0005975 carbohydrate metabolic process		IPR023942	3-keto-L-gulonate-6-phosphate decarboxylase, UlaD	1	0
GO:0008150 biological_process	GO:0008152 metabolic process	GO:0044281 small molecule metabolic process		IPR034938	3-O-Methylgallate 3,4-dioxygenase	8	10
GO:0008150 biological_process	GO:0008152 metabolic process	GO:0006629 lipid metabolic process		IPR016636	3-oxo-5-alpha-steroid 4-dehydrogenase	56	81
GO:0008150 biological_process	GO:0008152 metabolic process	GO:0009058 biosynthetic process		IPR017568	3-oxoacyl-[acyl-carrier-protein] synthase 2	3657	3690
GO:0008150 biological_process	GO:0008152 metabolic process	GO:0009058 biosynthetic process		IPR004655	3-oxoacyl-[acyl-carrier-protein] synthase 3	3933	3897
GO:0008150 biological_process	GO:0008152 metabolic process			IPR026968	3-oxoadipate enol-lactonase 1/2	653	626
GO:0008150 biological_process	GO:0008152 metabolic process			IPR020875	3-phenylpropionate/cinnamic acid dioxygenase, alpha subunit	0	1
GO:0008150 biological_process	GO:0008152 metabolic process	GO:0009058 biosynthetic process		IPR006264	3-phosphoshikimate 1-carboxyvinyltransferase	3244	3212
GO:0008150 biological_process	GO:0016070 RNA metabolic process			IPR026610	3'-RNA ribose 2'-O-methyltransferase, Hen1	477	398
GO:0005575 cellular_component	Other			IPR001237	43kDa postsynaptic protein	1	2
GO:0008150 biological_process	GO:0008152 metabolic process			IPR012743	4-coumarate--CoA ligase	4	4
GO:0003674 molecular_function	GO:0003824 catalytic activity	GO:0016787 hydrolase activity		IPR023557	4-deoxy-4-formamido-L-arabinose-phosphoundecaprenol deformylase ArnD, probable	96	122
GO:0008150 biological_process	GO:0008152 metabolic process	GO:0009058 biosynthetic process		IPR004424	4-diphosphocytidyl-2C-methyl-D-erythritol kinase	2330	2312
GO:0008150 biological_process	GO:0008152 metabolic process	GO:0044281 small molecule metabolic process		IPR004452	4Fe-4S binding protein	1446	1450
GO:0008150 biological_process	GO:0008152 metabolic process			IPR017629	4-hydroxy-2-oxovalerate aldolase	661	688
GO:0008150 biological_process	GO:0008152 metabolic process	GO:0009058 biosynthetic process		IPR004588	4-hydroxy-3-methylbut-2-en-1-yl diphosphate synthase, bacterial-type	2646	2632
GO:0008150 biological_process	GO:0008152 metabolic process	GO:0009058 biosynthetic process		IPR003451	4-hydroxy-3-methylbut-2-enyl diphosphate reductase	3022	2894
GO:0008150 biological_process	GO:0008152 metabolic process	GO:0044281 small molecule metabolic process		IPR012733	4-hydroxybenzoate 3-monooxygenase	652	704
GO:0008150 biological_process	GO:0008152 metabolic process			IPR011982	4-hydroxyphenylacetate 3-monooxygenase, reductase component	97	93
GO:0008150 biological_process	GO:0008152 metabolic process	GO:0006807 nitrogen compound metabolic process		IPR005956	4-hydroxyphenylpyruvate dioxygenase	2801	2699
GO:0008150 biological_process	GO:0008152 metabolic process			IPR018191	4-oxalocrotonate tautomerase, Pseudomonas-type	200	198
GO:0008150 biological_process	GO:0008152 metabolic process	GO:0009058 biosynthetic process		IPR010708	5'(3')-deoxyribonucleotidase	482	459
GO:0008150 biological_process	GO:0008152 metabolic process			IPR019946	5,10-methylenetetrahydromethanopterin reductase	6	7
Unclassified				IPR028877	50S ribosomal protein L18Ae/60S ribosomal protein L20 and L18a	15	19
Unclassified				IPR027073	5'-3' exoribonuclease	52	54
GO:0005575 cellular_component	Other			IPR037507	54S ribosomal protein L25	2	1
GO:0008150 biological_process	GO:0008152 metabolic process	GO:0006412 translation		IPR034600	54S ribosomal protein L36, yeast	6	3
GO:0008150 biological_process	GO:0008152 metabolic process			IPR004220	5-carboxymethyl-2-hydroxymuconate isomerase	353	389
GO:0008150 biological_process	GO:0008152 metabolic process	GO:0044281 small molecule metabolic process		IPR011985	5-carboxymethyl-2-hydroxymuconate semialdehyde dehydrogenase	396	391
Unclassified				IPR030830	5-Dehydro-2-deoxygluconokinase	811	800
GO:0008150 biological_process	GO:0008152 metabolic process	GO:0005975 carbohydrate metabolic process		IPR017648	5-keto-4-deoxy-D-glucarate aldolase	84	58
Unclassified				IPR019292	5-methylcytosine restriction system component	486	494
GO:0008150 biological_process	GO:0008152 metabolic process	GO:0006807 nitrogen compound metabolic process		IPR010394	5-nucleotidase	224	225
GO:0008150 biological_process	GO:0008152 metabolic process	GO:0009058 biosynthetic process		IPR006179	5'-Nucleotidase/apyrase	6098	6068
GO:0008150 biological_process	GO:0008152 metabolic process	GO:0006412 translation		IPR000915	60S ribosomal protein L6E	102	98
GO:0008150 biological_process	GO:0008152 metabolic process	GO:0009058 biosynthetic process		IPR005499	6-carboxyhexanoate--CoA ligase	66	48
Unclassified				IPR002826	6-hydroxymethylpterin diphosphokinase MptE-like	311	319
GO:0008150 biological_process	GO:0008152 metabolic process			IPR006183	6-phosphogluconate dehydrogenase	3249	3282
Unclassified				IPR007115	6-pyruvoyl tetrahydropterin synthase/QueD family	2142	2123
GO:0008150 biological_process	GO:0006259 DNA metabolic process			IPR003563	7,8-dihydro-8-oxoguanine triphosphatase	65	55
GO:0003674 molecular_function	GO:0003824 catalytic activity	GO:0016829 lyase activity		IPR027508	7,8-dihydroneopterin aldolase, MptD	7	22
Unclassified				IPR024924	7-carboxy-7-deazaguanine synthase-like	1868	1802
GO:0003674 molecular_function	GO:0003824 catalytic activity	GO:0016491 oxidoreductase activity	GO:0009055 electron transfer activity	IPR000813	7Fe ferredoxin	2106	2036
GO:0008150 biological_process	Other			IPR013604	7TM chemoreceptor	107	132
GO:0008150 biological_process	Other			IPR000344	7TM GPCR, serpentine receptor class a (Sra)	1	1
GO:0008150 biological_process	Other			IPR004151	7TM GPCR, serpentine receptor class e (Sre)	15	8
GO:0008150 biological_process	Other			IPR000609	7TM GPCR, serpentine receptor class g (Srg)	1	0
GO:0003674 molecular_function	GO:0038023 signaling receptor activity			IPR019427	7TM GPCR, serpentine receptor class w (Srw)	7	29
GO:0008150 biological_process	GO:0008152 metabolic process	GO:0009058 biosynthetic process		IPR004723	8-amino-7-oxononanoate synthase, Archaea/Proteobacteria type	993	1013
GO:0008150 biological_process	GO:0006259 DNA metabolic process			IPR012092	8-oxoguanine DNA glycosylase/DNA lyase, thermostable	3	2
GO:0008150 biological_process	GO:0006259 DNA metabolic process			IPR005760	A/G-specific adenine glycosylase MutY	2051	1928
GO:0008150 biological_process	GO:0008152 metabolic process	GO:0006807 nitrogen compound metabolic process	GO:0006508 proteolysis	IPR033478	A20 peptidase	3	0
GO:0003674 molecular_function	GO:0003824 catalytic activity	GO:0016787 hydrolase activity		IPR005938	AAA ATPase, CDC48 family	705	725
GO:0008150 biological_process	GO:0006950 response to stress			IPR003496	ABA/WDS induced protein	1	4
GO:0008150 biological_process	GO:0006810 transport			IPR026082	ABC transporter A	205	199
GO:0008150 biological_process	GO:0006810 transport			IPR033893	ABC transporter periplasmic-binding protein YtfQ	157	154
GO:0008150 biological_process	GO:0006810 transport			IPR030802	ABC transporter permease MalE	3511	3375
GO:0008150 biological_process	GO:0006810 transport			IPR027022	ABC transporter permease protein, BceB-type	402	445
GO:0008150 biological_process	GO:0006810 transport			IPR013305	ABC transporter Tap-like	3	0
GO:0008150 biological_process	GO:0006810 transport			IPR017917	ABC transporter, arabinose import, ATP-binding protein, AraG	112	136
GO:0008150 biological_process	GO:0006810 transport			IPR022473	ABC transporter, Choline, ATP-binding subunit	279	310
GO:0008150 biological_process	GO:0045454 cell redox homeostasis			IPR014223	ABC transporter, CydDC cysteine exporter (CydDC-E) family, permease/ATP-binding protein CydC	910	875
GO:0008150 biological_process	GO:0006810 transport			IPR014216	ABC transporter, CydDC cysteine exporter (CydDC-E) family, permease/ATP-binding protein CydD	573	578
GO:0008150 biological_process	GO:0006810 transport			IPR013455	ABC transporter, D-xylose, ATP-binding protein	185	179
GO:0008150 biological_process	GO:0006810 transport			IPR015862	ABC transporter, galactose import, MglA	361	304
GO:0008150 biological_process	GO:0071840 cellular component organization or biogenesis	GO:0065003 protein-containing complex assembly	GO:0017004 cytochrome complex assembly	IPR005895	ABC transporter, haem export, CcmA	782	710
GO:0008150 biological_process	GO:0006810 transport			IPR015863	ABC transporter, hemin import, HmuV	344	311
GO:0008150 biological_process	GO:0006810 transport			IPR019957	ABC transporter, high-affinity heme uptake system protein IsdE	9	8
GO:0005575 cellular_component	GO:0031224 intrinsic component of membrane			IPR011917	ABC transporter, lipid A export, MsbA	685	633
GO:0008150 biological_process	GO:0006810 transport			IPR001851	ABC transporter, permease	28302	27958
GO:0008150 biological_process	GO:0006810 transport			IPR005769	ABC transporter, permease PhnE/PtxC	1087	1063
GO:0008150 biological_process	GO:0042221 response to chemical			IPR004377	ABC transporter, permease protein DrrB/DrrC	39	45
GO:0005575 cellular_component	GO:0016020 membrane			IPR000522	ABC transporter, permease protein, BtuC-like	6564	6568
GO:0008150 biological_process	GO:0006810 transport			IPR012693	ABC transporter, phosphonate import, PhnC	976	928
GO:0008150 biological_process	GO:0006810 transport			IPR015861	ABC transporter, ribose import, RbsA	982	925
GO:0008150 biological_process	GO:0006810 transport			IPR017879	ABC transporter, spermidine/putrescine import ATP-binding protein, PotA	1091	1113
GO:0008150 biological_process	GO:0006810 transport			IPR001626	ABC transporter, TroCD-like	4073	3958
GO:0008150 biological_process	GO:0006810 transport			IPR023693	ABC transporter, vitamin B12, BtuD	72	62
GO:0008150 biological_process	GO:0006810 transport			IPR023544	ABC transporter, vitamin B12-binding protein	76	71
Unclassified				IPR003339	ABC/ECF transporter, transmembrane component	2928	2895
GO:0008150 biological_process	GO:0006810 transport			IPR032688	ABC-2 family transporter protein	4798	4692
GO:0008150 biological_process	GO:0006810 transport			IPR000412	ABC-2 transporter	10864	10801
GO:0008150 biological_process	GO:0006810 transport			IPR030679	ABC-type amino acid transport system, ATPase component, HisP-type	6188	6124
Unclassified				IPR028457	ABI family	52	33
GO:0008150 biological_process	GO:0071840 cellular component organization or biogenesis			IPR029955	Abnormal spindle-like microcephaly-associated protein	5	7
Unclassified				IPR011664	Abortive infection system protein AbiD/AbiF-like	460	460
GO:0008150 biological_process	Other			IPR037769	Abr/Bcr	4	4
GO:0008150 biological_process	GO:0019222 regulation of metabolic process			IPR007820	AbrB family	607	587
GO:0008150 biological_process	GO:0009405 pathogenesis			IPR006741	Accessory gene regulator B	166	173
GO:0008150 biological_process	GO:0006810 transport			IPR022267	Accessory Sec system protein Asp2	12	6
GO:0008150 biological_process	GO:0006810 transport			IPR022259	Accessory Sec system protein Asp3	22	30
GO:0008150 biological_process	GO:0006810 transport			IPR022372	Accessory secretory system protein Asp1	10	17
GO:0008150 biological_process	GO:0008152 metabolic process			IPR003361	Acetaldehyde dehydrogenase	763	756
GO:0003674 molecular_function	GO:0003824 catalytic activity	GO:0016787 hydrolase activity		IPR004304	Acetamidase/Formamidase	1627	1618
GO:0005575 cellular_component	GO:0031224 intrinsic component of membrane			IPR000791	Acetate transporter GPR1/FUN34/SatP family	356	362
GO:0008150 biological_process	GO:0008152 metabolic process	GO:0009058 biosynthetic process		IPR011904	Acetate-CoA ligase	5140	5016
GO:0003674 molecular_function	GO:0003824 catalytic activity	GO:0016829 lyase activity		IPR010451	Acetoacetate decarboxylase	517	525
GO:0008150 biological_process	GO:0008152 metabolic process	GO:0006629 lipid metabolic process		IPR005914	Acetoacetyl-CoA synthase	1353	1398
GO:0008150 biological_process	GO:0008152 metabolic process	GO:0044281 small molecule metabolic process		IPR024699	Acetoin utilization protein AcuA	78	80
GO:0008150 biological_process	GO:0008152 metabolic process	GO:0044281 small molecule metabolic process		IPR012782	Acetolactate synthase, catabolic	71	47
GO:0008150 biological_process	GO:0008152 metabolic process	GO:0009058 biosynthetic process		IPR012846	Acetolactate synthase, large subunit, biosynthetic	4872	4695
GO:0008150 biological_process	GO:0008152 metabolic process	GO:0009058 biosynthetic process		IPR004789	Acetolactate synthase, small subunit	2317	2377
GO:0005575 cellular_component	GO:0005737 cytoplasm			IPR023508	Acetyl esterase	4	3
GO:0008150 biological_process	GO:0008152 metabolic process	GO:0009058 biosynthetic process		IPR001249	Acetyl-CoA biotin carboxyl carrier	2047	1990
GO:0008150 biological_process	GO:0008152 metabolic process	GO:0009058 biosynthetic process		IPR000438	Acetyl-CoA carboxylase carboxyl transferase, beta subunit	4639	4470
GO:0008150 biological_process	GO:0008152 metabolic process	GO:0009058 biosynthetic process		IPR001095	Acetyl-CoA carboxylase, alpha subunit	2480	2353
GO:0003674 molecular_function	GO:0003824 catalytic activity	GO:0016874 ligase activity		IPR004549	Acetyl-CoA carboxylase, biotin carboxylase	3829	3930
GO:0008150 biological_process	GO:0008152 metabolic process	GO:0009058 biosynthetic process		IPR016218	Acetyl-CoA decarbonylase/synthase complex, gamma subunit	25	26
GO:0008150 biological_process	GO:0008152 metabolic process	GO:0006807 nitrogen compound metabolic process		IPR003702	Acetyl-CoA hydrolase/transferase	951	1009
GO:0005575 cellular_component	GO:0031224 intrinsic component of membrane			IPR024371	Acetyl-coenzyme A transporter 1	193	216
GO:0008150 biological_process	GO:0008152 metabolic process	GO:0009058 biosynthetic process		IPR011242	Acetylglutamate kinase ArgB, GNAT domain-containing	16	15
GO:0003674 molecular_function	GO:0003824 catalytic activity	GO:0016740 transferase activity		IPR032962	Acetyltransferase HPA2/HPA3	344	319
GO:0003674 molecular_function	GO:0003824 catalytic activity	GO:0016740 transferase activity		IPR023072	Acetyltransferase, YpeA	27	28
GO:0008150 biological_process	GO:0019222 regulation of metabolic process			IPR015660	Achaete-scute transcription factor-related	28	28
GO:0008150 biological_process	GO:0008152 metabolic process	GO:0006629 lipid metabolic process		IPR016699	Acid ceramidase-like	0	1
GO:0003674 molecular_function	GO:0003824 catalytic activity	GO:0016787 hydrolase activity	GO:0016791 phosphatase activity	IPR017768	Acid phosphatase, AcpA	87	88
GO:0005575 cellular_component	GO:0042597 periplasmic space			IPR001011	Acid phosphatase, class A, bacterial	451	412
Unclassified				IPR005519	Acid phosphatase, class B-like	547	501
GO:0003674 molecular_function	GO:0003824 catalytic activity	GO:0016787 hydrolase activity	GO:0016791 phosphatase activity	IPR024927	Acid phosphatase, type 5	73	82
GO:0008150 biological_process	GO:0008152 metabolic process	GO:0006629 lipid metabolic process		IPR017064	Acid sphingomyelinase-like phosphodiesterase, predicted	0	1
GO:0008150 biological_process	GO:0043934 sporulation			IPR006341	Acid-soluble spore protein, gamma-type	55	51
GO:0008150 biological_process	GO:0008152 metabolic process			IPR004313	Acireductone dioxygenase ARD family	641	623
GO:0005575 cellular_component	Other			IPR008381	ACN9	5	6
GO:0008150 biological_process	GO:0008152 metabolic process	GO:0044281 small molecule metabolic process		IPR004406	Aconitase B	1332	1335
Unclassified				IPR012016	Aconitase X subunit 2, putative	37	58
GO:0008150 biological_process	GO:0008152 metabolic process	GO:0044281 small molecule metabolic process		IPR006248	Aconitase, mitochondrial-like	1294	1253
Unclassified				IPR006249	Aconitase/Iron-responsive element-binding protein 2	4155	4148
GO:0008150 biological_process	GO:0006810 transport			IPR001036	Acriflavin resistance protein	26730	26169
GO:0008150 biological_process	GO:0071840 cellular component organization or biogenesis			IPR025604	Actin cytoskeleton-regulatory complex protein End3	1	1
Unclassified				IPR004000	Actin family	1098	1141
Unclassified				IPR030113	Actin-filament associated protein	4	3
GO:0008150 biological_process	GO:0071840 cellular component organization or biogenesis			IPR017383	Actin-related protein 2/3 complex subunit 1	21	17
GO:0008150 biological_process	GO:0071840 cellular component organization or biogenesis			IPR007188	Actin-related protein 2/3 complex subunit 2	86	70
GO:0008150 biological_process	GO:0071840 cellular component organization or biogenesis			IPR007204	Actin-related protein 2/3 complex subunit 3	22	36
GO:0008150 biological_process	GO:0071840 cellular component organization or biogenesis	GO:0065003 protein-containing complex assembly		IPR008384	Actin-related protein 2/3 complex subunit 4	1	2
GO:0008150 biological_process	GO:0071840 cellular component organization or biogenesis			IPR006789	Actin-related protein 2/3 complex subunit 5	9	3
GO:0008150 biological_process	GO:0008152 metabolic process	GO:0016310 phosphorylation		IPR030220	Activated CDC42 kinase 1	25	11
Unclassified				IPR026085	Activating transcription factor 7-interacting protein	5	0
GO:0008150 biological_process	GO:0006950 response to stress			IPR013538	Activator of Hsp90 ATPase homologue 1-like	4664	4453
GO:0005575 cellular_component	Other			IPR019323	Active zone protein ELKS	34	39
GO:0008150 biological_process	GO:0008152 metabolic process	GO:0009058 biosynthetic process		IPR003231	Acyl carrier protein (ACP)	1897	1877
GO:0008150 biological_process	GO:0008152 metabolic process	GO:0009058 biosynthetic process		IPR007431	Acyl carrier protein phosphodiesterase	581	565
GO:0008150 biological_process	GO:0009372 quorum sensing			IPR035304	Acyl homoserine lactone synthase	28	32
GO:0008150 biological_process	GO:0008152 metabolic process	GO:0006629 lipid metabolic process		IPR003157	Acyl transferase, LuxD	4	9
GO:0008150 biological_process	GO:0008152 metabolic process	GO:0009058 biosynthetic process		IPR010137	Acyl-[acyl-carrier-protein]--UDP-N-acetylglucosamine O-acyltransferase	1518	1490
GO:0008150 biological_process	GO:0008152 metabolic process	GO:0009058 biosynthetic process		IPR002864	Acyl-ACP thioesterase	470	455
GO:0008150 biological_process	GO:0008152 metabolic process			IPR015876	Acyl-CoA desaturase	1569	1642
GO:0008150 biological_process	GO:0008152 metabolic process	GO:0006629 lipid metabolic process		IPR012258	Acyl-CoA oxidase	877	832
GO:0003674 molecular_function	GO:0003824 catalytic activity	GO:0016787 hydrolase activity		IPR006684	Acyl-CoA thioester hydrolase YbgC/YbaW family	1679	1618
GO:0008150 biological_process	GO:0008152 metabolic process	GO:0006807 nitrogen compound metabolic process		IPR003703	Acyl-CoA thioesterase	1457	1460
GO:0008150 biological_process	GO:0008152 metabolic process	GO:0006807 nitrogen compound metabolic process		IPR016662	Acyl-CoA thioesterase, long chain	60	51
Unclassified				IPR003329	Acylneuraminate cytidylyltransferase	3437	3390
GO:0003674 molecular_function	GO:0003824 catalytic activity	GO:0016787 hydrolase activity		IPR020456	Acylphosphatase	1214	1134
GO:0008150 biological_process	GO:0008152 metabolic process	GO:0008218 bioluminescence		IPR016671	Acyl-protein synthetase, LuxE, bacterial	5	12
GO:0003674 molecular_function	GO:0003824 catalytic activity	GO:0016740 transferase activity		IPR000542	Acyltransferase ChoActase/COT/CPT	96	89
GO:0008150 biological_process	GO:0008152 metabolic process	GO:0009058 biosynthetic process		IPR014292	Acyltransferase, WS/DGAT/MGAT	1381	1317
GO:0008150 biological_process	Other			IPR031118	Adagio-like protein 2	8	5
GO:0003674 molecular_function	GO:0003824 catalytic activity	GO:0016787 hydrolase activity	GO:0008233 peptidase activity	IPR033605	ADAM15 peptidase	0	2
GO:0003674 molecular_function	GO:0003824 catalytic activity	GO:0016740 transferase activity		IPR023527	Adaptive-response sensory-kinase SasA	506	447
GO:0008150 biological_process	Other			IPR024162	Adaptor protein Cbl	41	32
GO:0008150 biological_process	GO:0006810 transport			IPR017107	Adaptor protein complex AP-1, gamma subunit	14	12
GO:0008150 biological_process	GO:0006810 transport			IPR017104	Adaptor protein complex AP-2, alpha subunit	16	24
GO:0008150 biological_process	GO:0006810 transport			IPR017105	Adaptor protein complex AP-3, delta subunit	12	16
GO:0008150 biological_process	GO:0006810 transport			IPR016635	Adaptor protein complex, sigma subunit	63	95
GO:0008150 biological_process	GO:0008152 metabolic process	GO:0006807 nitrogen compound metabolic process		IPR006679	Adenine deaminase	1084	1105
GO:0008150 biological_process	GO:0008152 metabolic process	GO:0009058 biosynthetic process		IPR005764	Adenine phosphoribosyl transferase	1720	1731
GO:0008150 biological_process	Other			IPR026818	Adenomatous polyposis coli (APC) family	0	3
GO:0008150 biological_process	GO:0008152 metabolic process	GO:0006807 nitrogen compound metabolic process		IPR006331	Adenosine deaminase-related growth factor	4	4
GO:0008150 biological_process	GO:0008152 metabolic process	GO:0009058 biosynthetic process		IPR001805	Adenosine kinase	20	39
GO:0003674 molecular_function	GO:0003824 catalytic activity	GO:0016787 hydrolase activity		IPR006330	Adenosine/adenine deaminase	1892	1845
GO:0008150 biological_process	GO:0008152 metabolic process	GO:0009058 biosynthetic process		IPR009194	Adenosylcobalamin biosynthesis, ATP:cob(I)alamin adenosyltransferase, EutT-type	7	3
GO:0008150 biological_process	GO:0008152 metabolic process	GO:0009058 biosynthetic process		IPR003805	Adenosylcobinamide-GDP ribazoletransferase	1532	1576
Unclassified				IPR000043	Adenosylhomocysteinase-like	4144	4166
GO:0005575 cellular_component	Other			IPR004912	Adenoviral core protein VII	7	8
Unclassified				IPR004292	Adenoviral packaging protein 3-like	3	5
GO:0008150 biological_process	GO:0006259 DNA metabolic process			IPR003391	Adenoviral preterminal protein	41	47
GO:0005575 cellular_component	GO:0019012 virion			IPR005608	Adenovirus core-capsid bridging protein V	26	16
GO:0008150 biological_process	GO:0009607 response to biotic stimulus			IPR004985	Adenovirus E3-15	1	0
GO:0008150 biological_process	GO:0019222 regulation of metabolic process			IPR014410	Adenovirus early E1A protein	3	2
GO:0008150 biological_process	GO:0007155 cell adhesion			IPR000931	Adenovirus fibre protein	32	28
GO:0008150 biological_process	GO:0016032 viral process			IPR006965	Adenovirus Gp19K	40	35
GO:0005575 cellular_component	Other			IPR037542	Adenovirus hexon protein	7	8
GO:0008150 biological_process	GO:0016032 viral process			IPR021304	Adenovirus L4-33K/L4-22K	5	4
GO:0005575 cellular_component	Other			IPR008393	Adenovirus late L2 mu core	31	16
GO:0008150 biological_process	GO:0016032 viral process			IPR003389	Adenovirus packaging protein 1	34	40
GO:0008150 biological_process	GO:0006810 transport			IPR002605	Adenovirus penton base protein	22	33
GO:0005575 cellular_component	GO:0031224 intrinsic component of membrane			IPR008652	Adenovirus type 2, E3A glycoprotein	0	2
GO:0008150 biological_process	GO:0008152 metabolic process	GO:0009058 biosynthetic process		IPR030672	Adenylate cyclase	3	3
GO:0008150 biological_process	GO:0008152 metabolic process	GO:0009058 biosynthetic process		IPR000274	Adenylate cyclase, class-I	214	261
GO:0008150 biological_process	GO:0071840 cellular component organization or biogenesis			IPR001837	Adenylate cyclase-associated CAP	5	4
GO:0008150 biological_process	GO:0008152 metabolic process	GO:0009058 biosynthetic process		IPR002648	Adenylate dimethylallyltransferase	57	47
GO:0003674 molecular_function	GO:0003824 catalytic activity	GO:0016740 transferase activity	GO:0016301 kinase activity	IPR023477	Adenylate kinase AdkA	13	4
GO:0003674 molecular_function	GO:0003824 catalytic activity	GO:0016740 transferase activity	GO:0016301 kinase activity	IPR020618	Adenylate kinase isoenzyme 6	62	76
GO:0008150 biological_process	GO:0008152 metabolic process	GO:0006807 nitrogen compound metabolic process		IPR000850	Adenylate kinase/UMP-CMP kinase	3414	3513
GO:0008150 biological_process	GO:0008152 metabolic process	GO:0009058 biosynthetic process		IPR001114	Adenylosuccinate synthetase	3720	3664
GO:0005575 cellular_component	GO:0031224 intrinsic component of membrane			IPR001170	Adenylyl cyclase class-4/guanylyl cyclase	95	62
GO:0008150 biological_process	GO:0008152 metabolic process			IPR002891	Adenylyl-sulfate kinase	2174	2054
GO:0008150 biological_process	GO:0016070 RNA metabolic process			IPR028885	Adenylyltransferase and sulfurtransferase MOCS3/Uba4	22	11
GO:0008150 biological_process	GO:0071840 cellular component organization or biogenesis			IPR017904	ADF/Cofilin	25	20
GO:0008150 biological_process	GO:0019222 regulation of metabolic process			IPR004356	Adhesin operon regulatory protein	3	3
GO:0003674 molecular_function	GO:0005515 protein binding			IPR010475	Adipokinetic hormone/red pigment-concentrating hormone	12	16
GO:0005575 cellular_component	GO:0031224 intrinsic component of membrane			IPR004254	AdipoR/Haemolysin-III-related	1367	1333
GO:0008150 biological_process	GO:0006810 transport			IPR004667	ADP/ATP carrier protein	507	533
GO:0008150 biological_process	GO:0008152 metabolic process	GO:0005975 carbohydrate metabolic process		IPR011912	ADP-L-glycero-D-manno-heptose-6-epimerase	498	522
GO:0008150 biological_process	GO:0006810 transport			IPR027422	ADP-ribosylation factor-binding protein GGA3	2	1
Unclassified				IPR005502	ADP-ribosylation/Crystallin J1	2006	1912
GO:0008150 biological_process	GO:0008152 metabolic process	GO:0005975 carbohydrate metabolic process		IPR007666	ADP-specific phosphofructokinase/glucokinase	36	31
GO:0008150 biological_process	GO:0071840 cellular component organization or biogenesis			IPR028631	Adrenocortical dysplasia protein	1	3
GO:0003674 molecular_function	GO:0003824 catalytic activity	GO:0016491 oxidoreductase activity	GO:0009055 electron transfer activity	IPR001055	Adrenodoxin	821	863
GO:0008150 biological_process	GO:0008152 metabolic process	GO:0009058 biosynthetic process		IPR037455	Aerobactin siderophore biosynthesis, IucA/IucC	821	778
GO:0008150 biological_process	GO:0009405 pathogenesis			IPR005830	Aerolysin	30	27
Unclassified				IPR004991	Aerolysin-like toxin	79	54
GO:0005575 cellular_component	Other			IPR028842	Afadin	29	38
GO:0008150 biological_process	Other			IPR002595	African swine fever virus, MGF360	4	6
GO:0008150 biological_process	GO:0007165 signal transduction			IPR007733	Agouti	15	9
GO:0008150 biological_process	Other			IPR033104	A-kinase anchor protein 1, mitochondrial	2	0
GO:0008150 biological_process	GO:0007165 signal transduction			IPR028745	A-kinase anchor protein 9/Pericentrin	7	14
GO:0005575 cellular_component	GO:0005634 nucleus			IPR007071	A-kinase anchoring protein 95 (AKAP95)	3	3
GO:0008150 biological_process	GO:0008152 metabolic process	GO:0006807 nitrogen compound metabolic process		IPR008141	Alanine dehydrogenase	2979	2903
GO:0008150 biological_process	GO:0008152 metabolic process	GO:0006807 nitrogen compound metabolic process		IPR000821	Alanine racemase	3440	3480
GO:0005575 cellular_component	GO:0005737 cytoplasm			IPR002318	Alanine-tRNA ligase, class IIc	6896	6594
GO:0005575 cellular_component	Other			IPR000264	ALB/AFP/VDB	6	1
GO:0008150 biological_process	GO:0008152 metabolic process	GO:0006091 generation of precursor metabolites and energy		IPR014183	Alcohol dehydrogenase class III	1748	1699
GO:0008150 biological_process	GO:0008152 metabolic process	GO:0006091 generation of precursor metabolites and energy		IPR028632	Alcohol dehydrogenase family, zinc-type, class-II subfamily	0	2
GO:0003674 molecular_function	GO:0043167 ion binding	GO:0046872 metal ion binding		IPR014182	Alcohol dehydrogenase, zinc-binding type 1	647	639
GO:0008150 biological_process	GO:0008152 metabolic process			IPR012394	Aldehyde dehydrogenase NAD(P)-dependent	2633	2569
GO:0008150 biological_process	GO:0008152 metabolic process			IPR016208	Aldehyde oxidase/xanthine dehydrogenase	333	346
GO:0008150 biological_process	GO:0008152 metabolic process			IPR020471	Aldo/keto reductase	11093	10874
GO:0008150 biological_process	GO:0008152 metabolic process	GO:0005975 carbohydrate metabolic process		IPR008183	Aldose 1-/Glucose-6-phosphate 1-epimerase	3406	3530
GO:0008150 biological_process	GO:0019222 regulation of metabolic process			IPR021998	Alfin	9	12
GO:0005575 cellular_component	GO:0016020 membrane			IPR038013	ALG11 mannosyltransferase	31	25
GO:0008150 biological_process	GO:0008152 metabolic process	GO:0005975 carbohydrate metabolic process		IPR022859	Alginate lyase	134	134
GO:0008150 biological_process	GO:0008152 metabolic process	GO:0009058 biosynthetic process		IPR035422	Alginate O-acetyl transferase AlgF	91	95
GO:0008150 biological_process	GO:0008152 metabolic process	GO:0016310 phosphorylation		IPR000890	Aliphatic acid kinase, short-chain	2785	2673
GO:0003674 molecular_function	GO:0003824 catalytic activity	GO:0016787 hydrolase activity		IPR023719	Aliphatic amidase	51	60
GO:0008150 biological_process	GO:0006810 transport			IPR017875	Aliphatic sulfonates import ATP-binding protein SsuB	660	633
GO:0005575 cellular_component	GO:0016020 membrane			IPR010067	Aliphatic sulfonates-binding protein	1512	1375
GO:0008150 biological_process	GO:0008152 metabolic process	GO:0016310 phosphorylation		IPR026830	ALK tyrosine kinase receptor	3	9
GO:0008150 biological_process	GO:0008152 metabolic process			IPR001952	Alkaline phosphatase	1482	1422
GO:0003674 molecular_function	GO:0003824 catalytic activity	GO:0016491 oxidoreductase activity		IPR033885	Alkane/xylene monooxygenase	758	788
GO:0008150 biological_process	GO:0008152 metabolic process			IPR019911	Alkanesulphonate monooxygenase, FMN-dependent	249	272
GO:0008150 biological_process	GO:0008152 metabolic process			IPR004574	Alkylated DNA repair protein AlkB	494	531
GO:0008150 biological_process	GO:0006259 DNA metabolic process			IPR032854	Alkylated DNA repair protein alkB homologue 3	267	228
GO:0008150 biological_process	GO:0008152 metabolic process	GO:0009058 biosynthetic process		IPR025650	Alkyldihydroxyacetonephosphate synthase	182	185
GO:0008150 biological_process	GO:0008152 metabolic process			IPR004674	Alkylhydroperoxidase AhpD	153	146
GO:0008150 biological_process	GO:0008152 metabolic process			IPR004927	Alkylmercury lyase	121	150
GO:0008150 biological_process	GO:0008152 metabolic process	GO:0006807 nitrogen compound metabolic process		IPR005164	Allantoicase	184	166
GO:0008150 biological_process	GO:0008152 metabolic process	GO:0006807 nitrogen compound metabolic process		IPR017593	Allantoinase	246	239
GO:0003674 molecular_function	GO:0005515 protein binding			IPR010276	Allatostatin	2	0
GO:0005575 cellular_component	Other			IPR009410	Allene oxide cyclase	17	13
GO:0005575 cellular_component	GO:0005576 extracellular region			IPR038903	Allergen Asp f 4	1	4
GO:0008150 biological_process	GO:0006810 transport			IPR029626	Allergin-1	1	0
GO:0003674 molecular_function	GO:0005515 protein binding			IPR028453	Allograft inflammatory factor 1-like	0	1
GO:0008150 biological_process	GO:0008152 metabolic process	GO:0015979 photosynthesis		IPR011134	Allophycocyanin linker protein	219	223
GO:0008150 biological_process	GO:0008152 metabolic process	GO:0005975 carbohydrate metabolic process		IPR006046	Alpha amylase	2959	2929
GO:0008150 biological_process	GO:0008152 metabolic process	GO:0005975 carbohydrate metabolic process		IPR011395	Alpha glucuronidase	242	223
GO:0008150 biological_process	GO:0019222 regulation of metabolic process			IPR003174	Alpha trans-inducing protein (Alpha-TIF)	21	15
GO:0008150 biological_process	GO:0008152 metabolic process	GO:0006807 nitrogen compound metabolic process		IPR015827	Alpha-(1,6)-fucosyltransferase	1	9
GO:0003674 molecular_function	GO:0003824 catalytic activity	GO:0016740 transferase activity		IPR021798	Alpha-(1->3)-arabinofuranosyltransferase	503	520
GO:0003674 molecular_function	GO:0003824 catalytic activity	GO:0016740 transferase activity		IPR026585	Alpha-1,4-glucan:maltose-1-phosphate maltosyltransferase	1121	1144
Unclassified				IPR002968	Alpha-1-microglobulin	89	84
GO:0008150 biological_process	GO:0008152 metabolic process	GO:0009058 biosynthetic process		IPR016900	Alpha-2-glucosyltransferase Alg10	15	18
GO:0003674 molecular_function	GO:0005515 protein binding			IPR038003	Alpha-2-macroglobulin receptor-associated protein	1	0
GO:0008150 biological_process	GO:0008152 metabolic process	GO:0009058 biosynthetic process		IPR005128	Alpha-acetolactate decarboxylase	264	263
GO:0008150 biological_process	GO:0071840 cellular component organization or biogenesis			IPR026921	Alpha-actinin 1	1	1
GO:0005575 cellular_component	Other			IPR027766	Alpha-adducin	26	15
GO:0003674 molecular_function	Other			IPR000833	Alpha-amylase inhibitor	0	1
GO:0008150 biological_process	GO:0008152 metabolic process	GO:0005975 carbohydrate metabolic process		IPR014635	Alpha-amylase, MalS type	93	85
GO:0008150 biological_process	GO:0008152 metabolic process	GO:0005975 carbohydrate metabolic process		IPR013777	Alpha-amylase-like	207	185
GO:0008150 biological_process	GO:0008152 metabolic process	GO:0005975 carbohydrate metabolic process		IPR005841	Alpha-D-phosphohexomutase superfamily	8404	8308
GO:0008150 biological_process	GO:0008152 metabolic process			IPR010306	Alpha-D-ribose 1-methylphosphonate 5-phosphate C-P-lyase	373	336
GO:0008150 biological_process	GO:0006457 protein folding			IPR015317	Alpha-haemoglobin stabilising protein	0	1
GO:0005575 cellular_component	Other			IPR002874	Alphaherpesvirus glycoprotein I	3	11
GO:0008150 biological_process	GO:0008152 metabolic process			IPR012133	Alpha-hydroxy acid dehydrogenase, FMN-dependent	2823	3004
GO:0008150 biological_process	GO:0008152 metabolic process			IPR032857	Alpha-ketoglutarate-dependent dioxygenase alkB homologue 4	2	1
GO:0008150 biological_process	GO:0071840 cellular component organization or biogenesis			IPR032870	Alpha-ketoglutarate-dependent dioxygenase alkB homologue 7	9	5
GO:0008150 biological_process	GO:0006259 DNA metabolic process			IPR032868	Alpha-ketoglutarate-dependent dioxygenase FTO	2	3
GO:0008150 biological_process	GO:0008152 metabolic process	GO:0005975 carbohydrate metabolic process		IPR038964	Alpha-L-arabinofuranosidase B	41	46
GO:0003674 molecular_function	GO:0003824 catalytic activity	GO:0016787 hydrolase activity		IPR016518	Alpha-L-fucosidase	649	580
GO:0008150 biological_process	GO:0008152 metabolic process	GO:0009058 biosynthetic process		IPR011875	Alpha-maltose-1-phosphate synthase	689	675
GO:0008150 biological_process	GO:0008152 metabolic process	GO:0006807 nitrogen compound metabolic process		IPR022751	Alpha-mannosyltransferase	595	594
GO:0008150 biological_process	GO:0008152 metabolic process	GO:0006807 nitrogen compound metabolic process		IPR008576	Alpha-N-methyltransferase NTM1	27	38
GO:0008150 biological_process	Other			IPR033026	Alpha-tectorin	1	0
GO:0003674 molecular_function	GO:0003824 catalytic activity	GO:0016740 transferase activity		IPR038746	Alpha-tubulin N-acetyltransferase	4	4
GO:0005575 cellular_component	Other			IPR000936	Alphavirus E2 glycoprotein	138	141
GO:0008150 biological_process	GO:0006810 transport			IPR028781	Alstrom syndrome protein 1	1	1
GO:0008150 biological_process	GO:0008152 metabolic process			IPR002680	Alternative oxidase	135	97
GO:0008150 biological_process	GO:0008152 metabolic process	GO:0009058 biosynthetic process		IPR005589	Alternative ribosome-rescue factor A	156	143
GO:0008150 biological_process	GO:0008152 metabolic process			IPR023668	Altronate oxidoreductase	152	150
GO:0008150 biological_process	GO:0006810 transport			IPR020966	Aluminum-activated malate transporter	2	9
GO:0008150 biological_process	GO:0019222 regulation of metabolic process			IPR033209	ALX homeobox protein 1	7	5
GO:0008150 biological_process	Other			IPR007798	Ameloblastin precursor	2	0
GO:0008150 biological_process	Other			IPR004116	Amelogenin	7	21
GO:0003674 molecular_function	GO:0003824 catalytic activity	GO:0016787 hydrolase activity		IPR000120	Amidase	9381	9180
GO:0008150 biological_process	GO:0008152 metabolic process	GO:0009058 biosynthetic process		IPR005854	Amidophosphoribosyltransferase	3725	3786
GO:0008150 biological_process	GO:0008152 metabolic process			IPR009451	Amine dehydrogenase heavy chain	132	149
GO:0008150 biological_process	GO:0008152 metabolic process	GO:0006807 nitrogen compound metabolic process		IPR016008	Amine dehydrogenase light chain	43	50
GO:0008150 biological_process	GO:0006810 transport			IPR001123	Amino acid exporter protein, LeuE-type	7226	7019
GO:0008150 biological_process	GO:0006810 transport			IPR018227	Amino acid/polyamine transporter 2	797	833
GO:0008150 biological_process	GO:0006810 transport			IPR002293	Amino acid/polyamine transporter I	13430	13257
GO:0008150 biological_process	GO:0008152 metabolic process	GO:0009058 biosynthetic process		IPR010167	Amino-acid N-acetyltransferase	345	411
GO:0008150 biological_process	GO:0008152 metabolic process	GO:0044281 small molecule metabolic process		IPR002305	Aminoacyl-tRNA synthetase, class Ic	8270	8223
GO:0008150 biological_process	GO:0042221 response to chemical			IPR024165	Aminoglycoside 3-phosphotransferase	217	224
GO:0008150 biological_process	GO:0042221 response to chemical			IPR003679	Aminoglycoside N(3)-acetyltransferase	264	269
GO:0008150 biological_process	GO:0008152 metabolic process	GO:0006807 nitrogen compound metabolic process		IPR006748	Aminoglycoside/hydroxyurea antibiotic resistance kinase	630	685
Unclassified				IPR028896	Aminomethyltransferase-like	5542	5397
GO:0008150 biological_process	GO:0008152 metabolic process			IPR001544	Aminotransferase class IV	7175	7121
GO:0003674 molecular_function	GO:0003824 catalytic activity	GO:0016740 transferase activity		IPR005814	Aminotransferase class-III	22233	21497
GO:0005575 cellular_component	GO:0016020 membrane			IPR003211	AmiS/UreI transporter	112	81
Unclassified				IPR023473	AMMECR1	208	200
Unclassified				IPR003393	Ammonia monooxygenase/particulate methane monooxygenase, subunit A	5945	5799
GO:0008150 biological_process	GO:0006810 transport			IPR001905	Ammonium transporter	4357	4318
GO:0008150 biological_process	GO:0008152 metabolic process	GO:0009058 biosynthetic process		IPR006329	AMP deaminase	32	30
GO:0008150 biological_process	GO:0008152 metabolic process	GO:0009058 biosynthetic process		IPR011271	AMP nucleosidase	1070	1061
Unclassified				IPR003005	Amphiphysin	59	91
GO:0008150 biological_process	Other			IPR030531	Amyloid beta A4 precursor protein-binding family A member 3	1	0
GO:0005575 cellular_component	GO:0031224 intrinsic component of membrane			IPR008155	Amyloidogenic glycoprotein	1	1
GO:0008150 biological_process	GO:0006810 transport			IPR004668	Anaerobic c4-dicarboxylate membrane transporter	378	361
GO:0008150 biological_process	GO:0008152 metabolic process	GO:0009058 biosynthetic process		IPR010388	Anaerobic cobalt chelatase	101	120
Unclassified				IPR034505	Anaerobic coproporphyrinogen-III oxidase	5611	5398
GO:0008150 biological_process	GO:0008152 metabolic process			IPR011888	Anaerobic dimethyl sulphoxide reductase, subunit A, DmsA/YnfE	335	314
GO:0008150 biological_process	GO:0019222 regulation of metabolic process			IPR023944	Anaerobic nitric oxide reductase transcription regulator	9	4
GO:0008150 biological_process	GO:0016226 iron-sulfur cluster assembly			IPR007785	Anamorsin	5	8
GO:0008150 biological_process	GO:0008152 metabolic process	GO:0006807 nitrogen compound metabolic process	GO:0006508 proteolysis	IPR008402	Anaphase-promoting complex subunit 15/mnd2	0	1
GO:0005575 cellular_component	GO:1902494 catalytic complex			IPR024990	Anaphase-promoting complex subunit 1	47	51
GO:0005575 cellular_component	GO:1902494 catalytic complex			IPR024991	Anaphase-promoting complex subunit 11	19	21
GO:0008150 biological_process	GO:0008152 metabolic process	GO:0006807 nitrogen compound metabolic process		IPR029641	Anaphase-promoting complex subunit 16	4	3
GO:0008150 biological_process	GO:0008152 metabolic process	GO:0006807 nitrogen compound metabolic process	GO:0006508 proteolysis	IPR024789	Anaphase-promoting complex subunit 4	20	15
GO:0005575 cellular_component	GO:1902494 catalytic complex			IPR037679	Anaphase-promoting complex subunit 5	51	40
GO:0008150 biological_process	GO:0008152 metabolic process	GO:0006807 nitrogen compound metabolic process	GO:0006508 proteolysis	IPR016901	Anaphase-promoting complex subunit APC10/Doc1	21	21
GO:0005575 cellular_component	GO:1902494 catalytic complex			IPR024274	Anaphase-promoting complex, subunit 9	8	5
GO:0008150 biological_process	GO:0008152 metabolic process	GO:0006807 nitrogen compound metabolic process	GO:0006508 proteolysis	IPR018860	Anaphase-promoting complex, subunit CDC26	3	6
GO:0008150 biological_process	GO:0019222 regulation of metabolic process			IPR001103	Androgen receptor	9	11
GO:0008150 biological_process	GO:0007165 signal transduction			IPR028843	Angiopoietin-1	16	28
GO:0008150 biological_process	GO:0019222 regulation of metabolic process			IPR026614	Angiopoietin-like protein 8	0	10
GO:0008150 biological_process	Other			IPR028793	Angiopoietin-related protein 4	4	9
GO:0008150 biological_process	GO:0008152 metabolic process	GO:0006807 nitrogen compound metabolic process		IPR005338	Anhydro-N-acetylmuramic acid kinase	1577	1547
GO:0008150 biological_process	GO:0071840 cellular component organization or biogenesis			IPR035007	Ankyrin repeat and LEM domain-containing protein 2	2	3
Unclassified				IPR033635	Ankyrin repeat and SAM domain-containing protein 1	6	6
GO:0003674 molecular_function	GO:0043167 ion binding	GO:0046872 metal ion binding		IPR001464	Annexin	150	139
Unclassified				IPR007632	Anoctamin	70	68
GO:0008150 biological_process	GO:0009628 response to abiotic stimulus			IPR031287	Anoctamin-1	3	1
GO:0008150 biological_process	GO:0008152 metabolic process	GO:0006091 generation of precursor metabolites and energy		IPR002362	Antenna complex, beta subunit	171	177
GO:0008150 biological_process	GO:0008152 metabolic process	GO:0009058 biosynthetic process		IPR005940	Anthranilate phosphoribosyl transferase	2992	3040
GO:0008150 biological_process	GO:0008152 metabolic process	GO:0009058 biosynthetic process		IPR010112	Anthranilate synthase	195	174
GO:0003674 molecular_function	GO:0003824 catalytic activity	GO:0016853 isomerase activity		IPR016302	Anthranilate synthase component 2	7	4
GO:0008150 biological_process	GO:0008152 metabolic process	GO:0009058 biosynthetic process		IPR019999	Anthranilate synthase component I-like	7514	7366
GO:0008150 biological_process	GO:0009405 pathogenesis			IPR003541	Anthrax toxin, lethal/endema factor	1	1
GO:0008150 biological_process	GO:0006950 response to stress			IPR014448	Anti-adapter protein IraM	93	89
GO:0008150 biological_process	GO:0009607 response to biotic stimulus			IPR031770	Antibacterial factor-related peptide	7	6
GO:0003674 molecular_function	Other			IPR000104	Antifreeze protein, type I	3	1
Unclassified				IPR024509	Anti-lipopolysaccharide factor/Scygonadin	13	24
GO:0008150 biological_process	GO:0006950 response to stress			IPR015201	Antimicrobial protein MiAMP1	0	1
GO:0008150 biological_process	GO:0019222 regulation of metabolic process			IPR000625	Anti-repression trans-activator protein, REV protein	2321	2390
GO:0008150 biological_process	GO:0008152 metabolic process	GO:0006807 nitrogen compound metabolic process		IPR010194	Anti-sigma F factor	47	51
Unclassified				IPR014295	Anti-sigma factor	233	231
GO:0008150 biological_process	GO:0019222 regulation of metabolic process			IPR015100	Anti-Sigma Factor A	5	5
GO:0008150 biological_process	GO:0019222 regulation of metabolic process			IPR003658	Anti-sigma factor antagonist	2527	2560
GO:0005575 cellular_component	GO:0031224 intrinsic component of membrane			IPR018764	Anti-sigma K factor RskA	1070	1073
GO:0008150 biological_process	GO:0019222 regulation of metabolic process			IPR007412	Anti-sigma-28 factor, FlgM	404	341
GO:0008150 biological_process	GO:0019222 regulation of metabolic process			IPR020115	Anti-sigma-F factor Fin	71	83
GO:0008150 biological_process	GO:0019222 regulation of metabolic process			IPR003222	Antitermination protein	154	158
GO:0008150 biological_process	Other			IPR009320	Antitoxin CbeA	157	130
Unclassified				IPR032758	Antitoxin MqsA/HigA-2	118	127
GO:0008150 biological_process	GO:0006810 transport			IPR026739	AP complex subunit beta	63	63
GO:0008150 biological_process	GO:0006259 DNA metabolic process			IPR004808	AP endonuclease 1	4773	4552
GO:0008150 biological_process	GO:0006259 DNA metabolic process			IPR001719	AP endonuclease 2	837	802
GO:0008150 biological_process	GO:0071840 cellular component organization or biogenesis			IPR031483	AP-1 complex-associated regulatory protein	3	0
GO:0008150 biological_process	GO:0019222 regulation of metabolic process			IPR000837	AP-1 transcription factor	69	41
GO:0003674 molecular_function	GO:0003700 DNA-binding transcription factor activity			IPR017392	AP2/ERF transcription factor ERF/PTI6	30	47
GO:0008150 biological_process	GO:0019222 regulation of metabolic process			IPR031112	AP2-like ethylene-responsive transcription factor	17	27
GO:0008150 biological_process	GO:0006810 transport			IPR038741	AP-5 complex subunit beta-1	16	10
GO:0008150 biological_process	GO:0006259 DNA metabolic process			IPR029392	AP-5 complex subunit sigma-1	11	5
GO:0005575 cellular_component	GO:0098796 membrane protein complex			IPR028222	AP-5 complex subunit zeta-1	23	14
GO:0005575 cellular_component	GO:1902494 catalytic complex			IPR008401	Apc13p	1	4
GO:0008150 biological_process	GO:0007165 signal transduction			IPR026155	Apelin	24	29
GO:0008150 biological_process	GO:0016032 viral process			IPR004917	Aphid transmission protein	4	3
GO:0008150 biological_process	GO:0071840 cellular component organization or biogenesis			IPR038825	Apical junction component	8	5
GO:0008150 biological_process	GO:0009405 pathogenesis			IPR003298	Apical membrane antigen 1	330	340
GO:0008150 biological_process	GO:0008152 metabolic process	GO:0009058 biosynthetic process		IPR005551	Apo-citrate lyase phosphoribosyl-dephospho-CoA transferase	294	290
GO:0008150 biological_process	GO:0006810 transport			IPR010009	Apolipophorin-III	7	14
GO:0008150 biological_process	GO:0008152 metabolic process	GO:0006807 nitrogen compound metabolic process		IPR000074	Apolipoprotein A/E	83	91
GO:0008150 biological_process	GO:0008152 metabolic process	GO:0006807 nitrogen compound metabolic process		IPR006781	Apolipoprotein C-I	3	0
GO:0008150 biological_process	GO:0008152 metabolic process	GO:0006629 lipid metabolic process		IPR008019	Apolipoprotein C-II	0	2
GO:0008150 biological_process	GO:0008152 metabolic process	GO:0006807 nitrogen compound metabolic process		IPR008405	Apolipoprotein L	20	24
GO:0008150 biological_process	GO:0008152 metabolic process	GO:0009058 biosynthetic process		IPR004563	Apolipoprotein N-acyltransferase	2694	2718
GO:0008150 biological_process	GO:0007165 signal transduction			IPR018796	Apoptogenic protein	1	2
GO:0008150 biological_process	Other			IPR028319	Apoptosis-stimulating of p53 protein 1	57	41
GO:0008150 biological_process	GO:0006259 DNA metabolic process			IPR026963	Aprataxin	4	2
GO:0003674 molecular_function	GO:0003824 catalytic activity	GO:0016787 hydrolase activity		IPR009283	Apyrase	36	35
GO:0008150 biological_process	GO:0008152 metabolic process	GO:0009058 biosynthetic process		IPR014073	Archaeal dihydromethanopterin reductase	1	4
GO:0008150 biological_process	GO:0006259 DNA metabolic process			IPR033167	Archaeal Nre	21	25
GO:0008150 biological_process	GO:0008152 metabolic process	GO:0006351 transcription, DNA-templated		IPR020609	Archaeal RpoH /eukaryotic RPB5 RNA polymerase subunit	16	19
GO:0008150 biological_process	GO:0019222 regulation of metabolic process			IPR007178	Archaeal transcription elongation factor Spt4	46	48
GO:0003674 molecular_function	GO:0003676 nucleic acid binding			IPR005872	Archaeal/bacterial translation initiation factor SUI1	634	635
GO:0008150 biological_process	GO:0006810 transport			IPR001425	Archaeal/bacterial/fungal rhodopsins	408	382
Unclassified				IPR002804	Archease	132	154
GO:0005575 cellular_component	Other			IPR001535	Arenavirus glycoprotein	67	66
Unclassified				IPR030798	Arfaptin family	21	29
GO:0008150 biological_process	GO:0008152 metabolic process	GO:0009058 biosynthetic process		IPR002813	Arginine biosynthesis protein ArgJ	2393	2339
GO:0003674 molecular_function	GO:0003824 catalytic activity	GO:0016740 transferase activity		IPR017408	Arginine N-methyltransferase 2	6	4
GO:0008150 biological_process	GO:0008152 metabolic process	GO:0006807 nitrogen compound metabolic process		IPR007041	Arginine N-succinyltransferase AstA/AruG	480	443
GO:0008150 biological_process	GO:0019222 regulation of metabolic process			IPR001669	Arginine repressor	857	823
GO:0008150 biological_process	GO:0016070 RNA metabolic process			IPR029537	Arginine/serine-rich-splicing factor RSP31/31A/40/41	3	0
GO:0008150 biological_process	GO:0008152 metabolic process	GO:0044281 small molecule metabolic process		IPR001278	Arginine-tRNA ligase	5273	5084
GO:0008150 biological_process	GO:0008152 metabolic process	GO:0009058 biosynthetic process		IPR001518	Argininosuccinate synthase	4157	4150
GO:0008150 biological_process	GO:0019222 regulation of metabolic process			IPR018606	Argonaute-binding protein 1	3	1
GO:0008150 biological_process	GO:0008152 metabolic process	GO:0009058 biosynthetic process		IPR012070	Arogenate dehydrogenase 2	6	5
GO:0008150 biological_process	GO:0008152 metabolic process	GO:0006807 nitrogen compound metabolic process		IPR001273	Aromatic amino acid hydroxylase	1221	1159
Unclassified				IPR001106	Aromatic amino acid lyase	2974	2973
GO:0003674 molecular_function	GO:0003824 catalytic activity	GO:0016740 transferase activity		IPR020965	Aromatic prenyltransferase, CloQ-type	240	237
GO:0008150 biological_process	GO:0008152 metabolic process	GO:0006807 nitrogen compound metabolic process		IPR017795	Aromatic prenyltransferase, DMATS-type	19	4
GO:0008150 biological_process	GO:0071840 cellular component organization or biogenesis			IPR018889	Arpin	24	18
GO:0008150 biological_process	GO:0007165 signal transduction			IPR000698	Arrestin	36	37
GO:0008150 biological_process	GO:0042221 response to chemical			IPR014064	Arsenate reductase ArsC	61	64
GO:0008150 biological_process	GO:0008152 metabolic process			IPR014062	Arsenate reductase, glutathione/glutaredoxin type	143	118
Unclassified				IPR006660	Arsenate reductase-like	3116	2974
GO:0003674 molecular_function	GO:0003824 catalytic activity	GO:0016787 hydrolase activity	GO:0017111 nucleoside-triphosphatase activity	IPR016300	Arsenical pump ATPase, ArsA/GET3	2223	2097
GO:0008150 biological_process	GO:0006810 transport			IPR000802	Arsenical pump membrane protein, ArsB	1208	1283
GO:0008150 biological_process	GO:0019222 regulation of metabolic process			IPR010712	Arsenical-resistance operon trans-acting repressor ArsD	111	136
GO:0005575 cellular_component	Other			IPR003412	Arterivirus GP4 envelope glycoprotein	141	133
GO:0005575 cellular_component	Other			IPR001332	Arterivirus GP5 envelope glycoprotein	2041	1965
GO:0005575 cellular_component	Other			IPR002484	Arterivirus nucleocapsid	99	103
GO:0008150 biological_process	GO:0042221 response to chemical			IPR033348	Aryl hydrocarbon receptor	52	56
GO:0005575 cellular_component	GO:0031224 intrinsic component of membrane			IPR017157	Arylacetamide deacetylase	2	0
GO:0008150 biological_process	GO:0008152 metabolic process			IPR001447	Arylamine N-acetyltransferase	586	572
GO:0003674 molecular_function	GO:0003824 catalytic activity	GO:0016787 hydrolase activity		IPR002640	Arylesterase	5	5
GO:0008150 biological_process	GO:0008152 metabolic process			IPR012083	Arylsulfatase	0	1
GO:0008150 biological_process	GO:0008152 metabolic process	GO:0006807 nitrogen compound metabolic process		IPR015942	Asp/Glu/hydantoin racemase	4902	5037
Unclassified				IPR006034	Asparaginase/glutaminase-like	2197	2060
GO:0008150 biological_process	GO:0008152 metabolic process	GO:0009058 biosynthetic process		IPR006426	Asparagine synthase, glutamine-hydrolyzing	6506	6455
GO:0008150 biological_process	GO:0008152 metabolic process	GO:0009058 biosynthetic process		IPR003190	Aspartate decarboxylase	1442	1457
GO:0008150 biological_process	GO:0008152 metabolic process	GO:0009058 biosynthetic process		IPR005260	Aspartate kinase, monofunctional class	3891	3828
GO:0008150 biological_process	GO:0008152 metabolic process	GO:0009058 biosynthetic process		IPR002801	Aspartate transcarbamylase regulatory subunit	97	113
GO:0008150 biological_process	GO:0008152 metabolic process	GO:0006807 nitrogen compound metabolic process		IPR006130	Aspartate/ornithine carbamoyltransferase	7482	7285
GO:0008150 biological_process	GO:0008152 metabolic process	GO:0006807 nitrogen compound metabolic process		IPR000796	Aspartate/other aminotransferase	1038	1047
GO:0005575 cellular_component	GO:0016020 membrane			IPR022457	Aspartate-alanine antiporter	100	82
GO:0008150 biological_process	GO:0008152 metabolic process	GO:0009058 biosynthetic process		IPR004618	Aspartate--ammonia ligase	168	142
GO:0008150 biological_process	GO:0008152 metabolic process	GO:0009058 biosynthetic process		IPR012080	Aspartate-semialdehyde dehydrogenase	4165	4202
GO:0008150 biological_process	GO:0008152 metabolic process	GO:0006807 nitrogen compound metabolic process	GO:0006508 proteolysis	IPR001461	Aspartic peptidase A1 family	356	377
GO:0008150 biological_process	GO:0008152 metabolic process	GO:0044281 small molecule metabolic process		IPR002312	Aspartyl/Asparaginyl-tRNA synthetase, class IIb	7342	7206
GO:0003674 molecular_function	GO:0003824 catalytic activity	GO:0016874 ligase activity		IPR017959	Aspartyl/glutamyl-tRNA(Asn/Gln) amidotransferase, subunit B /E	3733	3714
GO:0008150 biological_process	Other			IPR018540	Aspartyl-phosphate phosphatase Spo0E-like	353	348
GO:0008150 biological_process	Other			IPR005563	Assembly protein	3	6
GO:0008150 biological_process	GO:0019222 regulation of metabolic process			IPR026060	Associate of Myc 1	20	24
GO:0008150 biological_process	GO:0008152 metabolic process			IPR007243	Atg6/Beclin	7	5
GO:0008150 biological_process	GO:0008152 metabolic process	GO:0006807 nitrogen compound metabolic process		IPR009163	ATP adenylyltransferase	409	348
Unclassified				IPR025501	ATP binding protein MinD	1072	1069
GO:0008150 biological_process	GO:0008152 metabolic process	GO:0009058 biosynthetic process		IPR001348	ATP phosphoribosyltransferase HisG	2400	2316
GO:0008150 biological_process	GO:0008152 metabolic process	GO:0009058 biosynthetic process		IPR009230	ATP synthase protein 8, fungi	8	21
GO:0008150 biological_process	GO:0008152 metabolic process	GO:0009058 biosynthetic process		IPR001421	ATP synthase protein 8, metazoa	1392	1317
GO:0008150 biological_process	GO:0008152 metabolic process	GO:0009058 biosynthetic process		IPR017691	ATP synthase subunit beta, bacterial and archaeal	71	64
GO:0008150 biological_process	GO:0008152 metabolic process	GO:0009058 biosynthetic process		IPR000568	ATP synthase, F0 complex, subunit A	6429	6361
GO:0008150 biological_process	GO:0008152 metabolic process	GO:0009058 biosynthetic process		IPR002146	ATP synthase, F0 complex, subunit b/b', bacterial/chloroplast	4001	3956
GO:0008150 biological_process	GO:0008152 metabolic process	GO:0009058 biosynthetic process		IPR008688	ATP synthase, F0 complex, subunit B/MI25	21	40
GO:0008150 biological_process	GO:0008152 metabolic process	GO:0009058 biosynthetic process		IPR000454	ATP synthase, F0 complex, subunit C	1800	1733
GO:0008150 biological_process	GO:0008152 metabolic process	GO:0009058 biosynthetic process		IPR008689	ATP synthase, F0 complex, subunit D, mitochondrial	13	9
GO:0008150 biological_process	GO:0008152 metabolic process	GO:0009058 biosynthetic process		IPR008386	ATP synthase, F0 complex, subunit E, mitochondrial	21	20
GO:0008150 biological_process	GO:0008152 metabolic process	GO:0009058 biosynthetic process		IPR019727	ATP synthase, F0 complex, subunit F, mitochondria, fungi	2	1
GO:0008150 biological_process	GO:0008152 metabolic process	GO:0009058 biosynthetic process		IPR006808	ATP synthase, F0 complex, subunit G, mitochondrial	22	20
GO:0008150 biological_process	GO:0008152 metabolic process	GO:0009058 biosynthetic process		IPR019711	ATP synthase, F0 complex, subunit H	3	2
GO:0008150 biological_process	GO:0008152 metabolic process	GO:0009058 biosynthetic process		IPR005294	ATP synthase, F1 complex, alpha subunit	6264	6028
GO:0008150 biological_process	GO:0008152 metabolic process	GO:0009058 biosynthetic process		IPR005722	ATP synthase, F1 complex, beta subunit	6107	5923
GO:0008150 biological_process	GO:0008152 metabolic process	GO:0009058 biosynthetic process		IPR001469	ATP synthase, F1 complex, delta/epsilon subunit	2683	2524
GO:0008150 biological_process	GO:0008152 metabolic process	GO:0009058 biosynthetic process		IPR006721	ATP synthase, F1 complex, epsilon subunit, mitochondrial	29	34
GO:0008150 biological_process	GO:0008152 metabolic process	GO:0009058 biosynthetic process		IPR000131	ATP synthase, F1 complex, gamma subunit	2687	2658
GO:0008150 biological_process	GO:0008152 metabolic process	GO:0009058 biosynthetic process		IPR003724	ATP:cob(I)alamin adenosyltransferase CobA/CobO/ButR	1200	1281
GO:0003674 molecular_function	GO:0003824 catalytic activity	GO:0016740 transferase activity		IPR000749	ATP:guanido phosphotransferase	953	1009
GO:0008150 biological_process	GO:0071840 cellular component organization or biogenesis	GO:0065003 protein-containing complex assembly		IPR010591	ATP11	6	3
GO:0008150 biological_process	GO:0071840 cellular component organization or biogenesis	GO:0065003 protein-containing complex assembly		IPR011419	ATP12, ATP synthase F1-assembly protein	536	504
GO:0008150 biological_process	GO:0019222 regulation of metabolic process			IPR031467	ATPase expression protein 1	0	1
GO:0005575 cellular_component	GO:0005737 cytoplasm			IPR023671	ATPase RavA	2	2
GO:0008150 biological_process	GO:0006259 DNA metabolic process			IPR033586	ATPase SWSAP1	10	9
GO:0008150 biological_process	GO:0016032 viral process			IPR010332	ATPase terminase subunit, putative	184	174
GO:0003674 molecular_function	GO:0043167 ion binding			IPR005654	ATPase, AFG1-like	1469	1441
GO:0008150 biological_process	GO:0008152 metabolic process	GO:0009058 biosynthetic process		IPR000711	ATPase, OSCP/delta subunit	2305	2259
GO:0008150 biological_process	GO:0006810 transport			IPR010128	ATPase, type I secretion system, PrtD	796	710
GO:0008150 biological_process	GO:0008152 metabolic process	GO:0009058 biosynthetic process		IPR005714	ATPase, type III secretion system, FliI/YscN	1478	1547
GO:0008150 biological_process	GO:0071840 cellular component organization or biogenesis			IPR013374	ATPase, type IV, pilus assembly, PilB	592	598
Unclassified				IPR002843	ATPase, V0 complex, c/d subunit	126	96
GO:0008150 biological_process	GO:0006810 transport			IPR008389	ATPase, V0 complex, subunit e1/e2	21	31
GO:0008150 biological_process	GO:0006810 transport			IPR004907	ATPase, V1 complex, subunit C	31	42
GO:0003674 molecular_function	GO:0003824 catalytic activity	GO:0016787 hydrolase activity	GO:0017111 nucleoside-triphosphatase activity	IPR002699	ATPase, V1 complex, subunit D	271	292
GO:0008150 biological_process	GO:0006810 transport			IPR008218	ATPase, V1 complex, subunit F	168	141
GO:0008150 biological_process	GO:0006810 transport			IPR004908	ATPase, V1 complex, subunit H	33	36
GO:0008150 biological_process	GO:0006810 transport			IPR008388	ATPase, V1 complex, subunit S1	1	0
GO:0008150 biological_process	GO:0071840 cellular component organization or biogenesis	GO:0065003 protein-containing complex assembly		IPR021013	ATPase, vacuolar ER assembly factor, Vma12	3	12
GO:0008150 biological_process	GO:0006810 transport			IPR030260	ATP-binding cassette subfamily B member 10-like	80	99
GO:0008150 biological_process	GO:0006810 transport			IPR030254	ATP-binding cassette subfamily B member 9	1	1
GO:0008150 biological_process	GO:0008152 metabolic process	GO:0006629 lipid metabolic process		IPR031239	ATP-binding cassette sub-family D member 2	2	1
GO:0008150 biological_process	GO:0006810 transport			IPR030256	ATP-binding cassette subfamily G member 2	0	1
GO:0003674 molecular_function	GO:0003824 catalytic activity	GO:0016829 lyase activity		IPR000631	ATP-dependent (S)-NAD(P)H-hydrate dehydratase	2856	2856
GO:0008150 biological_process	GO:0008152 metabolic process	GO:0009058 biosynthetic process		IPR022953	ATP-dependent 6-phosphofructokinase	4337	4225
GO:0003674 molecular_function	GO:0003824 catalytic activity	GO:0016787 hydrolase activity	GO:0017111 nucleoside-triphosphatase activity	IPR039000	ATP-dependent DNA helicase DinG	171	211
GO:0003674 molecular_function	GO:0003824 catalytic activity	GO:0016787 hydrolase activity	GO:0017111 nucleoside-triphosphatase activity	IPR022965	ATP-dependent DNA helicase Hel308	27	41
GO:0008150 biological_process	GO:0006259 DNA metabolic process			IPR004609	ATP-dependent DNA helicase RecG	3549	3446
GO:0003674 molecular_function	GO:0003824 catalytic activity	GO:0016787 hydrolase activity	GO:0017111 nucleoside-triphosphatase activity	IPR010225	ATP-dependent helicase HrpB	2076	2006
GO:0003674 molecular_function	GO:0003824 catalytic activity	GO:0016787 hydrolase activity	GO:0017111 nucleoside-triphosphatase activity	IPR013020	ATP-dependent helicase Rad3/Chl1-like	86	73
GO:0008150 biological_process	GO:0006810 transport			IPR030279	ATP-dependent permease Mdl1/Mdl2	13	10
GO:0008150 biological_process	GO:0071840 cellular component organization or biogenesis	GO:0065003 protein-containing complex assembly		IPR028619	ATP-dependent RNA helicase DbpA	81	68
GO:0008150 biological_process	GO:0071840 cellular component organization or biogenesis	GO:0065003 protein-containing complex assembly		IPR028618	ATP-dependent RNA helicase DeaD	726	689
GO:0003674 molecular_function	GO:0003824 catalytic activity	GO:0016787 hydrolase activity		IPR022077	ATP-dependent RNA helicase RhlB	1	3
GO:0003674 molecular_function	GO:0003824 catalytic activity	GO:0016787 hydrolase activity	GO:0017111 nucleoside-triphosphatase activity	IPR023554	ATP-dependent RNA helicase RhlB type	707	701
GO:0008150 biological_process	GO:0071840 cellular component organization or biogenesis	GO:0065003 protein-containing complex assembly		IPR028622	ATP-dependent RNA helicase RhlE	340	326
GO:0008150 biological_process	GO:0016070 RNA metabolic process			IPR016438	ATP-dependent RNA helicase Ski2-like	92	66
GO:0008150 biological_process	GO:0071840 cellular component organization or biogenesis	GO:0065003 protein-containing complex assembly		IPR028621	ATP-dependent RNA helicase SrmB	77	54
Unclassified				IPR002951	Atrophin-like	28	37
Unclassified				IPR004861	Atypical dual-specificity phosphatase Siw14-like	46	34
GO:0008150 biological_process	GO:0008152 metabolic process	GO:0009058 biosynthetic process		IPR034638	Atypical kinase COQ8B	4	0
GO:0008150 biological_process	Other			IPR030616	Aurora kinase	107	111
GO:0008150 biological_process	Other			IPR008087	Autoimmune regulator, AIRE	1	1
GO:0005575 cellular_component	GO:0043190 ATP-binding cassette (ABC) transporter complex			IPR030159	Autoinducer 2 ABC transporter, substrate-binding protein LsrB	567	553
GO:0008150 biological_process	GO:0006810 transport			IPR030281	Autoinducer 2 import ATP-binding protein LsrA	23	18
GO:0003674 molecular_function	GO:0003824 catalytic activity	GO:0016740 transferase activity		IPR001690	Autoinducer synthase	518	520
Unclassified				IPR004241	Autophagy protein Atg8 ubiquitin-like	50	52
GO:0008150 biological_process	GO:0008152 metabolic process			IPR012445	Autophagy-related protein 101	4	4
GO:0008150 biological_process	GO:0008152 metabolic process			IPR018731	Autophagy-related protein 13	15	8
GO:0008150 biological_process	GO:0008152 metabolic process			IPR007240	Autophagy-related protein 17	4	3
GO:0008150 biological_process	GO:0008152 metabolic process			IPR026849	Autophagy-related protein 2	11	5
GO:0008150 biological_process	GO:0008152 metabolic process			IPR018621	Autophagy-related protein 31	10	11
GO:0008150 biological_process	GO:0008152 metabolic process			IPR007239	Autophagy-related protein 5	15	20
GO:0008150 biological_process	GO:0019222 regulation of metabolic process			IPR003311	AUX/IAA protein	20	16
GO:0003674 molecular_function	Other			IPR000526	Auxin-binding protein	8	7
Unclassified				IPR005468	Avidin/streptavidin	14	30
GO:0008150 biological_process	GO:0009405 pathogenesis			IPR008798	Avirulence B/C	20	18
Unclassified				IPR034495	AviX12-like	6	4
GO:0008150 biological_process	GO:0007165 signal transduction			IPR029797	Axin-1	1	1
GO:0008150 biological_process	GO:0007165 signal transduction			IPR015668	B Cell Lymphoma 9	31	21
GO:0008150 biological_process	GO:0009405 pathogenesis			IPR012413	BA14k family	161	176
GO:0008150 biological_process	Other			IPR004995	Bacillus/Clostridium Ger spore germination protein	624	609
GO:0005575 cellular_component	GO:0031224 intrinsic component of membrane			IPR010288	Bacterial ABC transporter EcsB	161	165
GO:0008150 biological_process	GO:0006259 DNA metabolic process			IPR000085	Bacterial DNA recombination protein RuvA	2432	2325
GO:0008150 biological_process	GO:0042221 response to chemical			IPR015090	Bacterial epsilon antitoxin	23	20
GO:0008150 biological_process	GO:0009405 pathogenesis			IPR003896	Bacterial exotoxin B	39	32
GO:0008150 biological_process	GO:0006810 transport			IPR002191	Bacterial export protein family 3	799	756
Unclassified				IPR006059	Bacterial extracellular solute-binding protein	24103	23157
GO:0008150 biological_process	GO:0006810 transport			IPR000983	Bacterial general secretion pathway protein G-type pilin	1065	1020
GO:0005575 cellular_component	GO:0031224 intrinsic component of membrane			IPR004960	Bacterial lipid A biosynthesis acyltransferase	2657	2576
Unclassified				IPR002103	Bacterial luciferase/NFP	7	6
GO:0008150 biological_process	GO:0006810 transport			IPR001188	Bacterial periplasmic spermidine/putrescine-binding protein	529	565
GO:0003674 molecular_function	GO:0003824 catalytic activity	GO:0016787 hydrolase activity		IPR017767	Bacterial phospholipase C, phosphocholine-specific	494	543
GO:0008150 biological_process	GO:0008152 metabolic process			IPR008772	Bacterial phosphonate metabolism, PhnH	499	465
GO:0008150 biological_process	GO:0019222 regulation of metabolic process			IPR019695	Bacterial proteasome activator	235	210
GO:0008150 biological_process	GO:0071840 cellular component organization or biogenesis	GO:0065003 protein-containing complex assembly		IPR003708	Bacterial protein export chaperone SecB	617	672
GO:0008150 biological_process	GO:0006259 DNA metabolic process			IPR004610	Bacterial RecJ exonuclease	5373	5188
GO:0003674 molecular_function	GO:0003824 catalytic activity	GO:0016491 oxidoreductase activity		IPR034721	Bacterial renalase	54	42
GO:0003674 molecular_function	GO:0003824 catalytic activity	GO:0016740 transferase activity		IPR011835	Bacterial/plant glycogen synthase	2904	2830
GO:0008150 biological_process	GO:0008152 metabolic process	GO:0009058 biosynthetic process		IPR010249	Bacteriochlorophyll 4-vinyl reductase	34	26
GO:0008150 biological_process	GO:0008152 metabolic process	GO:0015979 photosynthesis		IPR003426	Bacteriochlorophyll A protein	0	1
GO:0008150 biological_process	GO:0008152 metabolic process	GO:0015979 photosynthesis		IPR001470	Bacteriochlorophyll c-binding protein	1	2
GO:0008150 biological_process	GO:0009607 response to biotic stimulus			IPR035280	Bacteriocin helveticin-J	7	4
GO:0008150 biological_process	GO:0009607 response to biotic stimulus			IPR002633	Bacteriocin, class IIa	5	1
GO:0008150 biological_process	GO:0009607 response to biotic stimulus			IPR019493	Bacteriocin, class IIb, lactacin-related	23	45
GO:0008150 biological_process	GO:0009607 response to biotic stimulus			IPR007464	Bacteriocin, class IId	2	7
Unclassified				IPR006541	Bacteriocin-associated integral membrane protein	77	80
GO:0008150 biological_process	GO:0006810 transport			IPR002024	Bacterioferritin	1114	1153
GO:0008150 biological_process	GO:0019222 regulation of metabolic process			IPR010534	Bacteriophage 933W, GpQ	123	148
GO:0003674 molecular_function	Other			IPR009319	Bacteriophage A118, Gp4, minor capsid	74	74
GO:0008150 biological_process	GO:0019222 regulation of metabolic process			IPR010744	Bacteriophage CI repressor	68	64
GO:0008150 biological_process	GO:0006259 DNA metabolic process			IPR031868	Bacteriophage clamp loader A subunit	58	55
GO:0008150 biological_process	GO:0016032 viral process			IPR009225	Bacteriophage head completion protein GpL	138	114
GO:0008150 biological_process	GO:0006259 DNA metabolic process			IPR003512	Bacteriophage M13, G5P, DNA-binding	54	44
GO:0008150 biological_process	GO:0016032 viral process			IPR010270	Bacteriophage P2, GpM	242	244
GO:0003674 molecular_function	GO:0003824 catalytic activity	GO:0016740 transferase activity		IPR016225	Bacteriophage T4, Alt, NAD--protein ADP-ribosyltransferase	20	24
GO:0003674 molecular_function	Other			IPR010667	Bacteriophage T4, Gp19, tail tube	1426	1339
GO:0008150 biological_process	GO:0016032 viral process			IPR020982	Bacteriophage T4, GpT, holin	26	27
GO:0008150 biological_process	GO:0016032 viral process			IPR008768	Bacteriophage T7 capsid assembly	3	3
GO:0008150 biological_process	GO:0016032 viral process			IPR019682	Bacteriophage T7, Gp17.5, holin	18	17
GO:0008150 biological_process	GO:0006259 DNA metabolic process			IPR008029	Bacteriophage T7, Gp3, endodeoxynuclease I	41	34
GO:0008150 biological_process	GO:0016032 viral process			IPR008018	Bacteriophage tail attachment protein FII	8	18
GO:0008150 biological_process	GO:0071840 cellular component organization or biogenesis	GO:0071103 DNA conformation change		IPR006437	Bacteriophage terminase, large subunit	257	230
Unclassified				IPR006944	Bacteriophage/Gene transfer agent portal protein	1379	1426
GO:0008150 biological_process	Other			IPR022103	Baculoviral IAP repeat-containing protein 6	22	14
GO:0003674 molecular_function	GO:0043167 ion binding	GO:0046872 metal ion binding		IPR010336	Baculoviridae ME53	8	2
GO:0008150 biological_process	GO:0016032 viral process			IPR007663	Baculoviridae p74	0	5
GO:0005575 cellular_component	GO:0019012 virion			IPR006790	Baculovirus Gp41, glycoprotein	0	2
GO:0008150 biological_process	GO:0016032 viral process			IPR004955	Baculovirus Gp64, envelope glycoprotein	18	25
GO:0008150 biological_process	GO:0019222 regulation of metabolic process			IPR009429	Baculovirus LEF-11	0	2
GO:0005575 cellular_component	Other			IPR007589	Baculovirus major capsid protein VP39	101	96
GO:0005575 cellular_component	Other			IPR007978	Baculovirus occlusion-derived virus envelope EC27	2	4
GO:0005575 cellular_component	Other			IPR019655	Baculovirus occlusion-derived virus envelope, E18	3	0
GO:0005575 cellular_component	Other			IPR007938	Baculovirus occlusion-derived virus envelope, E25	2	2
GO:0005575 cellular_component	Other			IPR006733	Baculovirus occlusion-derived virus envelope, E56	4	8
GO:0005575 cellular_component	Other			IPR006934	Baculovirus occlusion-derived virus envelope, E66	7	8
GO:0008150 biological_process	Other			IPR007799	Baculovirus p47	1	1
GO:0003674 molecular_function	GO:0000166 nucleotide binding			IPR037689	BAG family molecular chaperone regulator 2	0	4
GO:0008150 biological_process	GO:0071840 cellular component organization or biogenesis			IPR028784	Bardet-Biedl syndrome 1 protein	0	1
GO:0008150 biological_process	GO:0071840 cellular component organization or biogenesis			IPR016616	Bardet-Biedl syndrome 2 protein	2	1
Unclassified				IPR030804	Bardet-Biedl syndrome 5 protein/sex-determination protein fem-3	15	18
GO:0008150 biological_process	GO:0071840 cellular component organization or biogenesis			IPR016575	Bardet-Biedl syndrome 7 protein	4	8
GO:0003674 molecular_function	GO:0003676 nucleic acid binding			IPR004122	Barrier- to-autointegration factor, BAF	0	1
GO:0005575 cellular_component	Other			IPR029582	Basal body-orientation factor 1	1	0
GO:0008150 biological_process	GO:0016032 viral process			IPR008987	Baseplate structural protein Gp9/Gp10	103	110
GO:0005575 cellular_component	Other			IPR034698	Baseplate wedge protein gp6	32	25
GO:0005575 cellular_component	Other			IPR034697	Baseplate wedge protein gp7	10	4
GO:0008150 biological_process	GO:0019222 regulation of metabolic process			IPR032666	Basic helix-loop-helix neural transcription factor TAP-like	3	3
GO:0005575 cellular_component	GO:0016020 membrane			IPR009151	Basigin	5	4
Unclassified				IPR034416	BATS domain containing	2208	2185
GO:0005575 cellular_component	GO:0016020 membrane			IPR003492	Batten's disease protein Cln3	36	35
GO:0008150 biological_process	GO:0016070 RNA metabolic process			IPR031150	BBP/SF1 family	42	65
GO:0008150 biological_process	GO:0006810 transport			IPR000060	BCCT transporter family	3340	3126
GO:0008150 biological_process	GO:0006810 transport			IPR008417	B-cell receptor-associated protein 29/31	19	19
GO:0008150 biological_process	Other			IPR018868	Bcl2-associated agonist of cell death	1	4
GO:0008150 biological_process	GO:0007165 signal transduction			IPR031661	Bcl-2-binding component 3	1	0
GO:0008150 biological_process	Other			IPR024579	Bcl-2-interacting killer	6	10
Unclassified				IPR002475	Bcl2-like	53	74
GO:0008150 biological_process	GO:0071840 cellular component organization or biogenesis			IPR030507	Bem1/Scd2	25	30
GO:0008150 biological_process	GO:0006810 transport			IPR004711	Benzoate transporter	729	601
GO:0003674 molecular_function	GO:0003824 catalytic activity	GO:0016874 ligase activity		IPR011957	Benzoate-CoA ligase family	459	446
Unclassified				IPR021134	Bestrophin/UPF0187	1089	1055
GO:0008150 biological_process	GO:0006950 response to stress			IPR001855	Beta defensin type	3	8
Unclassified				IPR019198	Beta propeller domain-containing family	481	401
GO:0003674 molecular_function	GO:0003824 catalytic activity	GO:0016787 hydrolase activity		IPR021016	Beta-1,3-xylanase	3	2
GO:0008150 biological_process	GO:0008152 metabolic process	GO:0005975 carbohydrate metabolic process		IPR003859	Beta-1,4-galactosyltransferase	52	42
GO:0003674 molecular_function	GO:0003824 catalytic activity	GO:0016740 transferase activity		IPR027389	Beta-1,4-mannosyltransferase Bre-3/Egh	4	10
GO:0008150 biological_process	Other			IPR015707	Beta-2-Microglobulin	27	26
GO:0003674 molecular_function	GO:0003824 catalytic activity	GO:0016787 hydrolase activity		IPR016287	Beta-agarase	33	23
GO:0008150 biological_process	GO:0008152 metabolic process	GO:0006807 nitrogen compound metabolic process	GO:0006508 proteolysis	IPR030873	Beta-barrel assembly-enhancing protease	267	319
GO:0008150 biological_process	GO:0008152 metabolic process			IPR022270	Beta-carotene 15,15'-monooxygenase, Brp/Blh family	129	107
GO:0008150 biological_process	GO:0007155 cell adhesion			IPR013284	Beta-catenin	14	5
GO:0008150 biological_process	Other			IPR033058	Beta-crystallin B2	1	0
GO:0008150 biological_process	Other			IPR033115	Beta-crystallin B3	0	1
GO:0008150 biological_process	GO:0006950 response to stress			IPR025933	Beta-defensin	13	21
GO:0008150 biological_process	GO:0008152 metabolic process	GO:0006807 nitrogen compound metabolic process		IPR011166	Beta-eliminating lyase family	569	582
GO:0008150 biological_process	GO:0008152 metabolic process	GO:0005975 carbohydrate metabolic process		IPR008264	Beta-glucanase	91	95
GO:0008150 biological_process	GO:0008152 metabolic process	GO:0006629 lipid metabolic process		IPR014551	Beta-glucosidase GBA2-type	884	904
GO:0008150 biological_process	GO:0008152 metabolic process	GO:0005975 carbohydrate metabolic process		IPR025705	Beta-hexosaminidase	1845	1861
GO:0003674 molecular_function	GO:0003824 catalytic activity	GO:0016787 hydrolase activity		IPR022956	Beta-hexosaminidase, bacterial	440	406
GO:0008150 biological_process	GO:0008152 metabolic process	GO:0009058 biosynthetic process		IPR010083	Beta-hydroxyacyl-(acyl-carrier-protein) dehydratase FabA	694	724
GO:0008150 biological_process	GO:0008152 metabolic process	GO:0009058 biosynthetic process		IPR010084	Beta-hydroxyacyl-(acyl-carrier-protein) dehydratase FabZ	1786	1729
GO:0008150 biological_process	GO:0008152 metabolic process	GO:0009058 biosynthetic process		IPR011264	Betaine aldehyde dehydrogenase	290	345
GO:0008150 biological_process	GO:0008152 metabolic process	GO:0009058 biosynthetic process		IPR017226	Betaine-homocysteine S-methyltransferase, BHMT	1666	1637
GO:0008150 biological_process	GO:0008152 metabolic process	GO:0044281 small molecule metabolic process		IPR012794	Beta-ketoadipate transcriptional regulator, PcaR/PcaU/PobR	330	348
GO:0003674 molecular_function	GO:0003824 catalytic activity	GO:0016787 hydrolase activity		IPR005939	Beta-lactamase hydrolase-like	832	723
GO:0008150 biological_process	GO:0008152 metabolic process	GO:0006807 nitrogen compound metabolic process		IPR000871	Beta-lactamase, class-A	1573	1553
GO:0003674 molecular_function	GO:0003824 catalytic activity	GO:0016740 transferase activity		IPR022525	Beta-lysine N-acetyltransferase	103	98
GO:0003674 molecular_function	GO:0003824 catalytic activity	GO:0016740 transferase activity		IPR021988	Beta-mannosyltransferase	2	0
GO:0008150 biological_process	GO:0071840 cellular component organization or biogenesis			IPR001152	Beta-thymosin	27	19
GO:0008150 biological_process	GO:0006810 transport			IPR003020	Bicarbonate transporter, eukaryotic	155	131
GO:0003674 molecular_function	GO:0005515 protein binding			IPR018477	Bicaudal-D protein	28	31
GO:0008150 biological_process	GO:0009405 pathogenesis			IPR003963	Bi-component toxin, staphylococci	127	129
GO:0008150 biological_process	GO:0008152 metabolic process	GO:0044281 small molecule metabolic process		IPR017774	Bicupin, oxalate decarboxylase/oxidase	125	136
GO:0008150 biological_process	GO:0008152 metabolic process	GO:0009058 biosynthetic process		IPR011241	Bifunctional acetylglutamate kinase/N-acetyl-gamma-glutamyl-phosphate reductase	1	9
GO:0008150 biological_process	GO:0008152 metabolic process	GO:0044281 small molecule metabolic process		IPR012079	Bifunctional aldehyde-alcohol dehydrogenase	926	981
GO:0008150 biological_process	GO:0008152 metabolic process	GO:0009058 biosynthetic process		IPR011244	Bifunctional argininosuccinate lyase/acetyltransferase	27	27
GO:0008150 biological_process	GO:0008152 metabolic process	GO:0009058 biosynthetic process		IPR011147	Bifunctional aspartokinase/homoserine dehydrogenase I	996	976
GO:0008150 biological_process	GO:0008152 metabolic process	GO:0009058 biosynthetic process		IPR008244	Bifunctional chorismate mutase/prephenate dehydrogenase T-protein	217	257
GO:0008150 biological_process	GO:0008152 metabolic process	GO:0044281 small molecule metabolic process		IPR012262	Bifunctional dihydrofolate reductase/thymidylate synthase	19	19
GO:0008150 biological_process	GO:0008152 metabolic process	GO:0009058 biosynthetic process		IPR020868	Bifunctional enzyme Fae/Hps	6	2
GO:0003674 molecular_function	GO:0003824 catalytic activity	GO:0016740 transferase activity	GO:0016779 nucleotidyltransferase activity	IPR023057	Bifunctional glutamine synthetase adenylyltransferase/adenylyl-removing enzyme	2421	2492
GO:0008150 biological_process	GO:0008152 metabolic process	GO:0006807 nitrogen compound metabolic process		IPR021175	Bifunctional inorganic polyphosphate/ATP-NAD kinase, predicted	13	5
GO:0003674 molecular_function	GO:0003824 catalytic activity	GO:0016740 transferase activity		IPR005177	Bifunctional kinase-pyrophosphorylase	1139	1127
GO:0008150 biological_process	GO:0008152 metabolic process	GO:0009058 biosynthetic process		IPR012247	Bifunctional molybdenum cofactor biosynthesis protein MoaC/MogA	53	60
GO:0008150 biological_process	GO:0008152 metabolic process	GO:0005975 carbohydrate metabolic process		IPR011857	Bifunctional phosphoglucose/phosphomannose isomerase	73	75
GO:0008150 biological_process	GO:0008152 metabolic process			IPR021168	Bifunctional polymyxin resistance protein, ArnA	57	49
GO:0008150 biological_process	GO:0008152 metabolic process	GO:0009058 biosynthetic process		IPR008242	Bifunctional P-protein, chorismate mutase/prephenate dehydratase	2395	2330
GO:0008150 biological_process	GO:0008152 metabolic process	GO:0009058 biosynthetic process		IPR023775	Bifunctional protein Aas	31	26
GO:0003674 molecular_function	GO:0003824 catalytic activity	GO:0016740 transferase activity	GO:0016779 nucleotidyltransferase activity	IPR023030	Bifunctional protein HldE	376	387
GO:0008150 biological_process	GO:0008152 metabolic process	GO:0006807 nitrogen compound metabolic process		IPR025703	Bifunctional protein PutA	3687	3668
GO:0008150 biological_process	GO:0008152 metabolic process	GO:0009058 biosynthetic process		IPR002695	Bifunctional purine biosynthesis protein PurH-like	4944	5097
GO:0008150 biological_process	GO:0019222 regulation of metabolic process			IPR016429	Bifunctional transcriptional regulator NadR	68	81
GO:0008150 biological_process	GO:0071840 cellular component organization or biogenesis			IPR005882	Bifunctional UDP-N-acetylglucosamine pyrophosphorylase/glucosamine-1-phosphate N-acetyltransferase	2931	2893
GO:0008150 biological_process	GO:0006810 transport			IPR031089	Bi-functional UDP-rhamnose/UDP-galactose transporter	0	1
GO:0008150 biological_process	GO:0008152 metabolic process	GO:0006807 nitrogen compound metabolic process		IPR010043	Bifunctional uridylyltransferase/uridylyl-removing enzyme	2913	2699
GO:0008150 biological_process	GO:0009607 response to biotic stimulus			IPR028060	Big defensin	20	13
GO:0005575 cellular_component	GO:0016020 membrane			IPR002657	Bile acid:sodium symporter/arsenical resistance protein Acr3	3019	2941
GO:0008150 biological_process	GO:0006810 transport			IPR030278	Bile salt export pump	15	19
GO:0008150 biological_process	GO:0008152 metabolic process	GO:0006629 lipid metabolic process		IPR033560	Bile salt-activated lipase	3	2
GO:0008150 biological_process	GO:0071840 cellular component organization or biogenesis			IPR000775	Bindin	8	10
GO:0005575 cellular_component	Other			IPR009395	Biogenesis of lysosome-related organelles complex 1 subunit 1	42	34
GO:0005575 cellular_component	Other			IPR017243	Biogenesis of lysosome-related organelles complex 1 subunit 5	4	5
GO:0005575 cellular_component	Other			IPR034455	Biogenesis of lysosome-related organelles complex 1, subunit CNL1	2	1
GO:0008150 biological_process	GO:0006810 transport			IPR003400	Biopolymer transport protein ExbD/TolR	4660	4516
GO:0008150 biological_process	GO:0008152 metabolic process	GO:0009058 biosynthetic process		IPR011812	Biosynthetic peptidoglycan transglycosylase	889	867
GO:0008150 biological_process	GO:0008152 metabolic process	GO:0006807 nitrogen compound metabolic process		IPR004408	Biotin--acetyl-CoA-carboxylase ligase	2354	2330
GO:0008150 biological_process	GO:0008152 metabolic process	GO:0005975 carbohydrate metabolic process		IPR009648	Biotin-dependent malonate decarboxylase, gamma subunit	128	116
GO:0003674 molecular_function	GO:0003824 catalytic activity	GO:0016787 hydrolase activity		IPR012101	Biotinidase-like, eukaryotic	5	6
GO:0008150 biological_process	GO:0008152 metabolic process	GO:0005975 carbohydrate metabolic process		IPR017556	Biotin-independent malonate decarboxylase, beta subunit	148	163
GO:0008150 biological_process	GO:0006810 transport			IPR003784	BioY protein	958	940
GO:0003674 molecular_function	Other			IPR002662	Birnavirus VP2 protein	178	136
GO:0003674 molecular_function	Other			IPR002663	Birnavirus VP3 protein	13	7
GO:0003674 molecular_function	GO:0003824 catalytic activity	GO:0016787 hydrolase activity		IPR003565	Bis(5'-nucleosyl)-tetraphosphatase	62	48
GO:0003674 molecular_function	GO:0003824 catalytic activity	GO:0016787 hydrolase activity		IPR004617	Bis(5'-nucleosyl)-tetraphosphatase (symmetrical)	377	433
GO:0003674 molecular_function	GO:0003824 catalytic activity	GO:0016787 hydrolase activity		IPR023937	Bis(5'-nucleosyl)-tetraphosphatase PrpE	12	13
GO:0008150 biological_process	GO:0019222 regulation of metabolic process			IPR005650	BlaI transcriptional regulatory family	2439	2437
GO:0008150 biological_process	GO:0042221 response to chemical			IPR000335	Bleomycin resistance protein	20	10
GO:0008150 biological_process	Other			IPR018780	BLOC-1-related complex subunit 5	15	14
GO:0005575 cellular_component	GO:0016020 membrane			IPR002229	Blood group Rhesus C/E/D polypeptide	1452	1325
GO:0003674 molecular_function	GO:0003824 catalytic activity	GO:0016491 oxidoreductase activity	GO:0009055 electron transfer activity	IPR001235	Blue (type 1) copper protein, plastocyanin-type	350	347
GO:0003674 molecular_function	GO:0003676 nucleic acid binding			IPR007602	Bluetongue virus nonstructural protein NS2	54	54
GO:0008150 biological_process	Other			IPR009345	BMP and activin membrane-bound inhibitor	3	14
GO:0008150 biological_process	Other			IPR033237	BMP/retinoic acid-inducible neural-specific protein	20	26
GO:0008150 biological_process	Other			IPR010548	BNIP3	5	0
GO:0008150 biological_process	GO:0007165 signal transduction			IPR000874	Bombesin/neuromedin-B/ranatensin peptide family	1	6
GO:0008150 biological_process	GO:0009607 response to biotic stimulus			IPR024886	Bone marrow stromal antigen 2	1	1
GO:0003674 molecular_function	GO:0003824 catalytic activity	GO:0016787 hydrolase activity	GO:0008233 peptidase activity	IPR015446	Bone morphogenetic protein 1/tolloid-like protein	61	69
GO:0005575 cellular_component	GO:0016020 membrane	GO:0019867 outer membrane		IPR010438	Bor	33	39
GO:0008150 biological_process	GO:0009405 pathogenesis			IPR003898	Bordetella pertussis toxin A	5	18
GO:0008150 biological_process	GO:0009405 pathogenesis			IPR003899	Bordetella pertussis toxin B	6	7
GO:0005575 cellular_component	GO:0042597 periplasmic space			IPR005064	Bordetella uptake gene	6413	6275
GO:0005575 cellular_component	GO:0016020 membrane			IPR000680	Borrelia lipoprotein	134	103
GO:0008150 biological_process	Other			IPR037366	BOULE/DAZ family	18	10
GO:0008150 biological_process	Other			IPR037548	Bouquet formation protein 4	11	6
Unclassified				IPR032942	BPI/LBP/Plunc family	106	65
GO:0008150 biological_process	GO:0071840 cellular component organization or biogenesis			IPR031056	BRAHMA (BRM) ATPase	6	1
GO:0008150 biological_process	GO:0006810 transport			IPR004685	Branched-chain amino acid transport system II carrier protein	840	795
Unclassified				IPR011606	Branched-chain amino acid transport, permease	1488	1552
GO:0008150 biological_process	GO:0006259 DNA metabolic process			IPR038868	BRCA1-A complex subunit RAP80	2	1
GO:0008150 biological_process	GO:0006259 DNA metabolic process			IPR031099	BRCA1-associated	229	237
GO:0008150 biological_process	GO:0006950 response to stress			IPR038904	BRCA1-associated ATM activator 1	49	43
GO:0008150 biological_process	GO:0006259 DNA metabolic process			IPR033860	Brcc36 isopeptidase	0	1
GO:0008150 biological_process	GO:0007165 signal transduction			IPR028849	Breast cancer anti-estrogen resistance protein 3	1	1
GO:0008150 biological_process	GO:0006259 DNA metabolic process			IPR015525	Breast cancer type 2 susceptibility protein	39	50
GO:0005575 cellular_component	Other			IPR033367	BRI3-binding protein	5	12
GO:0008150 biological_process	GO:0006810 transport			IPR007746	Broad mercury transporter MerE	7	8
GO:0005575 cellular_component	GO:1902494 catalytic complex			IPR038002	Bromodomain-containing protein 8	14	8
GO:0008150 biological_process	GO:0006810 transport			IPR002538	Bromovirus movement protein	26	23
GO:0008150 biological_process	GO:0006810 transport			IPR029961	BTB/POZ domain-containing protein NPY1	0	2
GO:0008150 biological_process	GO:0009628 response to abiotic stimulus			IPR029960	BTB/POZ domain-containing protein NPY2	3	2
Unclassified				IPR017096	BTB-kelch protein	538	491
GO:0005575 cellular_component	Other			IPR007971	Bundlin	4	1
GO:0008150 biological_process	GO:0016032 viral process			IPR000797	Bunyavirus non-structural protein NS-s	7	13
GO:0005575 cellular_component	Other			IPR001784	Bunyavirus nucleocapsid (N) protein	69	66
GO:0008150 biological_process	GO:0008152 metabolic process	GO:0006351 transcription, DNA-templated		IPR033264	BZR family	55	48
GO:0008150 biological_process	Other			IPR008105	C chemokine	20	24
GO:0003674 molecular_function	GO:0043167 ion binding			IPR038983	C2 domain-containing protein 5	58	63
GO:0005575 cellular_component	GO:0031224 intrinsic component of membrane			IPR018385	C4-dicarboxylate anaerobic carrier-like	1115	1029
GO:0003674 molecular_function	GO:0003824 catalytic activity	GO:0016740 transferase activity		IPR001525	C-5 cytosine methyltransferase	7773	7719
GO:0005575 cellular_component	GO:0016020 membrane			IPR003675	CAAX amino terminal protease	6083	6209
GO:0008150 biological_process	GO:0008152 metabolic process	GO:0006807 nitrogen compound metabolic process	GO:0006508 proteolysis	IPR027057	CAAX prenyl protease 1	1211	1180
GO:0005575 cellular_component	GO:0016020 membrane			IPR030276	Cadherin-related family member 2	33	27
GO:0008150 biological_process	GO:0007155 cell adhesion			IPR030326	Cadherin-related family member 5	16	13
Unclassified				IPR019171	Caffeine-induced death protein 2	3	2
GO:0003674 molecular_function	GO:0043167 ion binding			IPR004346	CagE, TrbE, VirB component of type IV transporter system	569	532
GO:0008150 biological_process	Other			IPR029634	Calbindin	1	5
GO:0008150 biological_process	GO:0007165 signal transduction			IPR006931	Calcipressin	4	4
GO:0005575 cellular_component	GO:0005576 extracellular region			IPR021116	Calcitonin/adrenomedullin	2	1
Unclassified				IPR029569	Calcium homeostasis modulator family	7	0
Unclassified				IPR012446	Calcium release-activated calcium channel protein	41	53
GO:0003674 molecular_function	Other			IPR026779	Calcium/calmodulin-dependent protein kinase II inhibitor	16	30
Unclassified				IPR020636	Calcium/calmodulin-dependent/calcium-dependent protein kinase	125	118
GO:0008150 biological_process	GO:0006810 transport			IPR004713	Calcium/proton exchanger	569	552
GO:0008150 biological_process	GO:0006810 transport			IPR033227	Calcium-dependent secretion activator	4	4
Unclassified				IPR006018	Caldesmon/lymphocyte specific protein	3	0
GO:0008150 biological_process	GO:0006950 response to stress			IPR012416	CALMODULIN-BINDING PROTEIN60	29	27
GO:0003674 molecular_function	GO:0005515 protein binding			IPR032940	Calmodulin-regulated spectrin-associated protein	4	3
GO:0008150 biological_process	GO:0006457 protein folding			IPR001580	Calreticulin/calnexin	125	131
GO:0003674 molecular_function	GO:0043167 ion binding	GO:0046872 metal ion binding		IPR001393	Calsequestrin	0	6
GO:0003674 molecular_function	GO:0043167 ion binding	GO:0046872 metal ion binding		IPR026914	Calsyntenin	10	18
GO:0008150 biological_process	GO:0019222 regulation of metabolic process			IPR001630	cAMP response element binding (CREB) protein	2	1
GO:0008150 biological_process	GO:0019222 regulation of metabolic process			IPR004171	cAMP-dependent protein kinase inhibitor	6	8
GO:0008150 biological_process	GO:0019222 regulation of metabolic process			IPR012198	cAMP-dependent protein kinase regulatory subunit	82	72
GO:0008150 biological_process	GO:0019222 regulation of metabolic process			IPR029801	cAMP-dependent transcription factor ATF-6 alpha	3	0
GO:0008150 biological_process	GO:0019222 regulation of metabolic process			IPR029809	cAMP-dependent transcription factor ATF-6 beta	11	13
GO:0008150 biological_process	GO:0019222 regulation of metabolic process			IPR029806	cAMP-responsive element-binding protein 3-like protein 3	0	1
GO:0008150 biological_process	GO:0008152 metabolic process			IPR031456	Cap-associated protein Caf20	2	1
GO:0008150 biological_process	GO:0016032 viral process			IPR009636	Capsid assembly scaffolding protein	252	248
GO:0005575 cellular_component	Other			IPR007291	Capsid protein	15	28
GO:0005575 cellular_component	Other			IPR000662	Capsid protein VP1,Polyomavirus	103	105
GO:0005575 cellular_component	Other			IPR003433	Capsid protein VP4	29	20
GO:0005575 cellular_component	GO:0019012 virion			IPR010762	Capsid protein, T4-like bacteriophage-like	567	581
GO:0008150 biological_process	GO:0016032 viral process			IPR009228	Capsid scaffolding protein GpO	237	193
GO:0008150 biological_process	GO:0016070 RNA metabolic process			IPR030376	Cap-specific mRNA (nucleoside-2-O-)-methyltransferase 1	32	37
GO:0003674 molecular_function	GO:0003824 catalytic activity	GO:0016787 hydrolase activity	GO:0016791 phosphatase activity	IPR016667	Capsular polysaccharide synthesis, CpsB/CapC	356	311
GO:0008150 biological_process	GO:0071840 cellular component organization or biogenesis			IPR008337	Capsule biosynthesis protein CapB	91	116
GO:0008150 biological_process	GO:0071840 cellular component organization or biogenesis			IPR008338	Capsule biosynthesis protein CapC	113	150
GO:0008150 biological_process	GO:0008152 metabolic process	GO:0009058 biosynthetic process		IPR007833	Capsule polysaccharide biosynthesis	1037	1041
GO:0008150 biological_process	GO:0008152 metabolic process	GO:0006807 nitrogen compound metabolic process		IPR003964	Carbamate kinase	843	788
GO:0008150 biological_process	GO:0008152 metabolic process	GO:0006807 nitrogen compound metabolic process		IPR006275	Carbamoyl-phosphate synthase, large subunit	7111	6833
GO:0008150 biological_process	GO:0008152 metabolic process	GO:0009058 biosynthetic process		IPR006274	Carbamoyl-phosphate synthase, small subunit	3023	3088
GO:0008150 biological_process	GO:0008152 metabolic process	GO:0006807 nitrogen compound metabolic process		IPR004421	Carbamoyltransferase, HypF-type	1356	1398
Unclassified				IPR006879	Carbohydrate deacetylase YdjC-like	480	447
GO:0008150 biological_process	GO:0008152 metabolic process	GO:0005975 carbohydrate metabolic process		IPR000577	Carbohydrate kinase, FGGY	9449	9071
GO:0008150 biological_process	GO:0008152 metabolic process	GO:0005975 carbohydrate metabolic process		IPR016469	Carbohydrate sulfotransferase	0	3
GO:0008150 biological_process	GO:0006810 transport			IPR007049	Carbohydrate-selective porin OprB	4346	4205
GO:0003674 molecular_function	GO:0003824 catalytic activity	GO:0016829 lyase activity		IPR001765	Carbonic anhydrase	3647	3790
GO:0003674 molecular_function	GO:0003824 catalytic activity	GO:0016829 lyase activity		IPR023561	Carbonic anhydrase, alpha-class	536	551
GO:0003674 molecular_function	GO:0003824 catalytic activity	GO:0016491 oxidoreductase activity		IPR012780	Carbon-monoxide dehydrogenase, large subunit	599	597
GO:0005575 cellular_component	GO:0031224 intrinsic component of membrane			IPR004779	Carboxylate/Amino Acid/Amine Transporter	125	110
GO:0008150 biological_process	GO:0008152 metabolic process	GO:0009058 biosynthetic process		IPR005730	Carboxynorspermidine decarboxylase	585	657
GO:0008150 biological_process	GO:0016070 RNA metabolic process			IPR005271	Carboxy-S-adenosyl-L-methionine synthase	334	288
GO:0008150 biological_process	GO:0008152 metabolic process	GO:0009058 biosynthetic process		IPR022924	Cardiolipin synthase	2568	2366
GO:0008150 biological_process	GO:0008152 metabolic process	GO:0009058 biosynthetic process		IPR030872	Cardiolipin synthase B	187	184
GO:0008150 biological_process	GO:0008152 metabolic process	GO:0009058 biosynthetic process		IPR030871	Cardiolipin synthase C	46	64
GO:0008150 biological_process	GO:0019222 regulation of metabolic process			IPR002568	Carlavirus nucleic acid-binding protein	11	8
GO:0008150 biological_process	GO:0008152 metabolic process	GO:0006807 nitrogen compound metabolic process		IPR039004	Carnitine monooxygenase oxygenase subunit	29	37
GO:0008150 biological_process	GO:0008152 metabolic process	GO:0009058 biosynthetic process		IPR031046	Carnosine synthase 1	7	13
Unclassified				IPR007354	Carotene biosynthesis associated membrane protein	594	520
GO:0008150 biological_process	GO:0008152 metabolic process			IPR004294	Carotenoid oxygenase	2936	3013
GO:0008150 biological_process	GO:0008152 metabolic process	GO:0009058 biosynthetic process		IPR014105	Carotenoid/retinoid oxidoreductase	2923	2924
GO:0008150 biological_process	GO:0019222 regulation of metabolic process			IPR009106	CART satiety factor	1	0
Unclassified				IPR037362	CAS family	3	3
GO:0005575 cellular_component	Other			IPR000704	Casein kinase II, regulatory subunit	61	51
GO:0005575 cellular_component	GO:0005576 extracellular region			IPR001588	Casein, alpha/beta	11	11
GO:0008150 biological_process	Other			IPR038991	Caspase activity and apoptosis inhibitor 1	1	0
GO:0008150 biological_process	GO:0019222 regulation of metabolic process			IPR033538	Caspase recruitment domain-containing protein 11	13	29
GO:0003674 molecular_function	GO:0003824 catalytic activity	GO:0016787 hydrolase activity	GO:0008233 peptidase activity	IPR035701	Caspase-10	14	24
GO:0008150 biological_process	Other			IPR037554	Caspase-6	3	2
GO:0008150 biological_process	GO:0008152 metabolic process	GO:0006807 nitrogen compound metabolic process	GO:0006508 proteolysis	IPR033170	Caspase-8	6	11
GO:0008150 biological_process	GO:0008152 metabolic process	GO:0006807 nitrogen compound metabolic process	GO:0006508 proteolysis	IPR033171	Caspase-9	14	8
Unclassified				IPR026249	CASTOR family	1	4
GO:0008150 biological_process	GO:0071840 cellular component organization or biogenesis			IPR029614	Cat eye syndrome critical region protein 2	1	0
GO:0008150 biological_process	GO:0019222 regulation of metabolic process			IPR006377	Catabolite control protein A	46	81
GO:0008150 biological_process	GO:0008152 metabolic process			IPR018028	Catalase, mono-functional, haem-containing	2230	2139
GO:0008150 biological_process	GO:0008152 metabolic process			IPR000763	Catalase-peroxidase haem	5134	5302
GO:0008150 biological_process	GO:0008152 metabolic process			IPR012801	Catechol 1,2-dioxygenase, proteobacteria	146	138
GO:0008150 biological_process	GO:0008152 metabolic process			IPR017624	Catechol 2,3 dioxygenase	352	383
GO:0008150 biological_process	GO:0006950 response to stress			IPR001894	Cathelicidin	28	22
GO:0008150 biological_process	Other			IPR028746	Cation channel sperm-associated protein 1	15	19
GO:0005575 cellular_component	GO:0098796 membrane protein complex			IPR028246	Cation channel sperm-associated protein, subunit gamma	0	3
GO:0008150 biological_process	GO:0006810 transport			IPR002524	Cation efflux protein	6381	6338
GO:0008150 biological_process	GO:0006810 transport			IPR003445	Cation transporter	4683	4432
GO:0008150 biological_process	GO:0006810 transport			IPR018422	Cation/H+ exchanger, CPA1 family	3026	2886
GO:0003674 molecular_function	GO:0003676 nucleic acid binding			IPR004986	Caulimovirus virion-associated protein	0	1
GO:0008150 biological_process	GO:0071840 cellular component organization or biogenesis			IPR001612	Caveolin	0	1
Unclassified				IPR008621	Cbb3-type cytochrome oxidase component	490	469
GO:0008150 biological_process	GO:0019222 regulation of metabolic process			IPR013289	CBFA2T family	0	3
GO:0003674 molecular_function	GO:0043167 ion binding			IPR000641	CbxX/CfqX	1709	1691
GO:0008150 biological_process	GO:0016070 RNA metabolic process			IPR023068	CCA-adding enzyme, firmicutes	84	69
GO:0005575 cellular_component	GO:0016020 membrane			IPR003425	CCB3/YggT	1182	1195
Unclassified				IPR008217	Ccc1 family	1842	1889
GO:0008150 biological_process	GO:0071840 cellular component organization or biogenesis	GO:0065003 protein-containing complex assembly	GO:0017004 cytochrome complex assembly	IPR004329	CcmE/CycJ protein	916	894
GO:0008150 biological_process	GO:0019222 regulation of metabolic process			IPR012270	CCR4-NOT complex, subunit 3/ 5	16	11
GO:0005575 cellular_component	Other			IPR019312	CCR4-NOT transcription complex subunit 11	4	2
GO:0008150 biological_process	GO:0019222 regulation of metabolic process			IPR007216	CCR4-NOT transcription complex subunit 9	11	14
Unclassified				IPR029160	CCSMST1 family	7	12
GO:0008150 biological_process	GO:0019222 regulation of metabolic process			IPR011791	Cd(II)/Pb(II)-responsive transcriptional regulator	132	160
GO:0005575 cellular_component	GO:0031224 intrinsic component of membrane			IPR007237	CD20-like family	43	30
GO:0008150 biological_process	GO:0009607 response to biotic stimulus			IPR007593	CD225/Dispanin family	135	162
Unclassified				IPR015484	CD3 protein, epsilon/gamma/delta subunit	5	0
Unclassified				IPR013836	CD34/Podocalyxin	3	4
GO:0005575 cellular_component	GO:0016020 membrane			IPR002159	CD36 family	102	84
GO:0008150 biological_process	GO:0007155 cell adhesion			IPR001231	CD44 antigen	6	7
Unclassified				IPR029273	Cdc42 effector	16	12
GO:0008150 biological_process	GO:0071840 cellular component organization or biogenesis			IPR028498	Cdc42-interacting protein 4	9	8
GO:0008150 biological_process	GO:0006259 DNA metabolic process			IPR003874	CDC45 family	12	19
GO:0005575 cellular_component	GO:0016020 membrane			IPR005045	CDC50/LEM3 family	10	19
GO:0008150 biological_process	GO:0071840 cellular component organization or biogenesis			IPR007852	Cdc73/Parafibromin	8	6
GO:0008150 biological_process	Other			IPR012388	CDK5 and ABL1 enzyme substrate 1/2	10	14
GO:0008150 biological_process	GO:0006259 DNA metabolic process			IPR004575	Cdk-activating kinase assembly factor MAT1/Tfb3	31	23
GO:0008150 biological_process	GO:0008152 metabolic process	GO:0009058 biosynthetic process		IPR000462	CDP-alcohol phosphatidyltransferase	5952	5827
GO:0008150 biological_process	GO:0008152 metabolic process	GO:0009058 biosynthetic process		IPR016270	CDP-alcohol phosphatidyltransferase class-II family	187	179
Unclassified				IPR032690	CDP-archaeol synthase	82	61
GO:0008150 biological_process	GO:0008152 metabolic process	GO:0009058 biosynthetic process		IPR003763	CDP-diacylglycerol pyrophosphatase	290	264
GO:0005575 cellular_component	GO:0016020 membrane			IPR007554	CDP-glycerol glycerophosphotransferase	942	894
Unclassified				IPR032776	CECR6/TMEM121 family	7	7
GO:0008150 biological_process	GO:0009607 response to biotic stimulus			IPR000875	Cecropin	0	3
GO:0008150 biological_process	GO:0007165 signal transduction			IPR032983	Cell adhesion molecule-related/down-regulated by oncogenes	0	1
GO:0008150 biological_process	GO:0019222 regulation of metabolic process			IPR025224	Cell cycle and apoptosis regulator protein	5	11
GO:0008150 biological_process	Other			IPR033588	Cell cycle progression protein 1	2	1
GO:0008150 biological_process	Other			IPR019666	Cell division activator CedA	30	40
GO:0008150 biological_process	Other			IPR034706	Cell division coordinator CpoB	812	832
GO:0008150 biological_process	Other			IPR009772	Cell division cycle protein 123	80	58
GO:0008150 biological_process	GO:0019222 regulation of metabolic process			IPR033064	Cell division cycle-associated protein 2	0	1
GO:0008150 biological_process	Other			IPR005286	Cell division protein FtsE, ATP-binding	1270	1282
GO:0008150 biological_process	GO:0006259 DNA metabolic process			IPR016314	Cell division protein Cdc6/18	10	15
GO:0008150 biological_process	Other			IPR032899	Cell division protein DamX	41	34
GO:0008150 biological_process	Other			IPR032898	Cell division protein DedD	134	146
GO:0008150 biological_process	Other			IPR020823	Cell division protein FtsA	2208	2274
GO:0008150 biological_process	Other			IPR011922	Cell division protein FtsL	547	495
GO:0003674 molecular_function	GO:0005515 protein binding			IPR011930	Cell division protein FtsN	57	51
GO:0008150 biological_process	Other			IPR026589	Cell division protein FtsP	81	71
Unclassified				IPR005548	Cell division protein FtsQ/DivIB	2275	2209
GO:0008150 biological_process	Other			IPR004513	Cell division protein FtsX	1757	1733
GO:0003674 molecular_function	GO:0043167 ion binding			IPR000158	Cell division protein FtsZ	3343	3235
GO:0008150 biological_process	GO:0071840 cellular component organization or biogenesis			IPR007561	Cell division protein SepF/SepF-related	842	844
GO:0008150 biological_process	GO:0071840 cellular component organization or biogenesis			IPR009252	Cell division protein ZapB	153	149
GO:0008150 biological_process	GO:0071840 cellular component organization or biogenesis			IPR011919	Cell division protein ZipA	516	428
GO:0008150 biological_process	GO:0006950 response to stress			IPR004596	Cell division suppressor protein, SulA	107	80
GO:0008150 biological_process	Other			IPR005527	Cell division topological specificity factor MinE	975	1044
GO:0008150 biological_process	GO:0071840 cellular component organization or biogenesis			IPR033481	Cell fusion protein Dni1/Fig1	12	21
GO:0008150 biological_process	GO:0071840 cellular component organization or biogenesis			IPR004753	Cell shape determining protein MreB	3468	3582
GO:0008150 biological_process	Other			IPR007227	Cell shape-determining protein MreD	1049	978
GO:0008150 biological_process	Other			IPR034087	Cell wall/vacuolar inhibitor of fructosidase	29	21
GO:0005575 cellular_component	GO:0031224 intrinsic component of membrane			IPR016975	Cell wall-active antibiotic response protein	131	114
GO:0003674 molecular_function	GO:0003824 catalytic activity	GO:0016853 isomerase activity		IPR028584	Cellobiose 2-epimerase	64	56
GO:0008150 biological_process	GO:0008152 metabolic process	GO:0009058 biosynthetic process		IPR005150	Cellulose synthase	691	664
GO:0008150 biological_process	GO:0008152 metabolic process	GO:0006807 nitrogen compound metabolic process		IPR018513	Cellulose synthase BcsB, bacterial	714	646
GO:0008150 biological_process	GO:0008152 metabolic process	GO:0006807 nitrogen compound metabolic process		IPR003919	Cellulose synthase, subunit A	396	464
GO:0008150 biological_process	GO:0008152 metabolic process	GO:0006807 nitrogen compound metabolic process		IPR003921	Cellulose synthase, subunit C	98	88
GO:0005575 cellular_component	Other			IPR029003	CENP-S/Mhf1	8	4
GO:0008150 biological_process	GO:0071840 cellular component organization or biogenesis			IPR033207	Centriolar coiled-coil protein of 110kDa	63	44
GO:0005575 cellular_component	Other			IPR029774	Centriole, cilia and spindle-associated protein	1	0
GO:0008150 biological_process	Other			IPR028640	Centriolin	0	1
GO:0008150 biological_process	GO:0071840 cellular component organization or biogenesis	GO:0065003 protein-containing complex assembly		IPR028386	Centromere protein C/Mif2/cnp3	10	9
GO:0008150 biological_process	GO:0071840 cellular component organization or biogenesis	GO:0065003 protein-containing complex assembly		IPR020993	Centromere protein Cenp-K	17	23
GO:0008150 biological_process	GO:0071840 cellular component organization or biogenesis	GO:0065003 protein-containing complex assembly		IPR007902	Centromere protein Chl4/mis15/CENP-N	1	1
GO:0008150 biological_process	GO:0071840 cellular component organization or biogenesis	GO:0065003 protein-containing complex assembly		IPR008426	Centromere protein H	2	0
GO:0008150 biological_process	GO:0071840 cellular component organization or biogenesis	GO:0065003 protein-containing complex assembly		IPR012485	Centromere protein I	3	0
GO:0008150 biological_process	Other			IPR008685	Centromere protein Mis12	3	1
GO:0008150 biological_process	GO:0071840 cellular component organization or biogenesis	GO:0065003 protein-containing complex assembly		IPR018464	Centromere protein O	6	8
GO:0008150 biological_process	GO:0071840 cellular component organization or biogenesis	GO:0065003 protein-containing complex assembly		IPR027801	Centromere protein P	3	1
GO:0005575 cellular_component	GO:0005634 nucleus			IPR018465	Centromere protein Scm3/HJURP	5	3
GO:0008150 biological_process	GO:0071840 cellular component organization or biogenesis	GO:0065003 protein-containing complex assembly		IPR028255	Centromere protein T	0	7
GO:0008150 biological_process	GO:0071840 cellular component organization or biogenesis	GO:0065003 protein-containing complex assembly		IPR028847	Centromere protein W	2	2
GO:0008150 biological_process	GO:0071840 cellular component organization or biogenesis	GO:0065003 protein-containing complex assembly		IPR018552	Centromere protein X	0	1
GO:0008150 biological_process	GO:0071840 cellular component organization or biogenesis			IPR010597	Centrosomal protein 57kDa	1	0
GO:0005575 cellular_component	Other			IPR029561	Centrosomal protein C10orf90	1	0
GO:0008150 biological_process	GO:0071840 cellular component organization or biogenesis			IPR026742	Centrosomal protein kizuna	0	3
GO:0008150 biological_process	GO:0071840 cellular component organization or biogenesis			IPR028257	Centrosomal protein of 126kDa	4	1
GO:0008150 biological_process	GO:0006810 transport			IPR030465	Centrosomal protein of 131kDa	2	0
GO:0008150 biological_process	GO:0071840 cellular component organization or biogenesis			IPR026732	Centrosomal protein of 135kDa	1	2
GO:0008150 biological_process	GO:0071840 cellular component organization or biogenesis			IPR029598	Centrosomal protein of 152kDa	2	1
GO:0008150 biological_process	GO:0071840 cellular component organization or biogenesis			IPR026201	Centrosomal protein of 290kDa	19	30
GO:0005575 cellular_component	Other			IPR029560	Centrosomal protein of 295kDa	0	2
GO:0008150 biological_process	GO:0071840 cellular component organization or biogenesis			IPR037692	Centrosomal protein of 70kDa	4	1
GO:0008150 biological_process	GO:0071840 cellular component organization or biogenesis			IPR033545	Centrosomal protein of 89kDa	4	5
GO:0005575 cellular_component	Other			IPR026619	Centrosomal protein of 95kDa	10	8
GO:0008150 biological_process	GO:0071840 cellular component organization or biogenesis			IPR028750	Centrosome-associated protein 350	5	1
GO:0005575 cellular_component	Other			IPR026048	Centrosome-associated protein CEP250	5	10
GO:0008150 biological_process	GO:0008152 metabolic process	GO:0006629 lipid metabolic process		IPR008901	Ceramidase	191	206
GO:0003674 molecular_function	GO:0003824 catalytic activity	GO:0016740 transferase activity		IPR025993	Ceramide glucosyltransferase	394	380
GO:0005575 cellular_component	GO:0005576 extracellular region			IPR010636	Cerato-ulmin hydrophobin family	2	1
GO:0003674 molecular_function	Other			IPR006106	Cereal seed allergen/grain softness/trypsin and alpha-amylase inhibitor	7	4
GO:0005575 cellular_component	Other			IPR026138	Ceroid-lipofuscinosis neuronal protein 5	1	0
GO:0008150 biological_process	GO:0006810 transport			IPR027150	Ceruloplasmin	1	0
GO:0008150 biological_process	GO:0019222 regulation of metabolic process			IPR033375	CGG triplet repeat-binding protein 1	2	0
Unclassified				IPR013926	CGI121/TPRKB	9	14
GO:0003674 molecular_function	GO:0003824 catalytic activity	GO:0016740 transferase activity	GO:0016301 kinase activity	IPR002374	cGMP-dependent kinase	41	47
GO:0008150 biological_process	GO:0006457 protein folding			IPR012724	Chaperone DnaJ	3516	3506
Unclassified				IPR019114	Chaperone lipoprotein, PulS/OutS-like	24	20
GO:0003674 molecular_function	GO:0005515 protein binding			IPR005632	Chaperone protein Skp	1370	1341
GO:0003674 molecular_function	GO:0043167 ion binding			IPR002423	Chaperonin Cpn60/TCP-1 family	8968	8616
GO:0008150 biological_process	GO:0006950 response to stress			IPR007150	Checkpoint protein Hus1/Mec3	19	23
GO:0008150 biological_process	GO:0006259 DNA metabolic process			IPR004582	Checkpoint protein Rad17/Rad24	12	16
GO:0008150 biological_process	Other			IPR005659	Chemoreceptor glutamine deamidase CheD	416	396
GO:0008150 biological_process	GO:0007165 signal transduction			IPR004090	Chemotaxis methyl-accepting receptor	10471	10062
GO:0008150 biological_process	Other			IPR007439	Chemotaxis phosphatase, CheZ	292	313
Unclassified				IPR028118	Chibby family	1	2
GO:0008150 biological_process	GO:0016032 viral process			IPR006858	Chicken anaemia virus VP-3 protein	14	5
GO:0008150 biological_process	Other			IPR017356	Chimaerin	3	3
GO:0003674 molecular_function	GO:0003824 catalytic activity	GO:0016740 transferase activity		IPR004835	Chitin synthase	263	281
GO:0008150 biological_process	Other			IPR028538	Chitinase-3-like protein 1	1	1
GO:0003674 molecular_function	GO:0003824 catalytic activity	GO:0016740 transferase activity		IPR026051	Chitobiosyldiphosphodolichol beta-mannosyltransferase ALG1-like	16	19
GO:0003674 molecular_function	Other			IPR003506	Chlamydia cysteine-rich outer membrane protein 6	5	6
GO:0003674 molecular_function	GO:0003824 catalytic activity	GO:0016740 transferase activity		IPR001707	Chloramphenicol acetyltransferase	163	169
GO:0003674 molecular_function	GO:0003824 catalytic activity	GO:0016740 transferase activity		IPR012853	Chloramphenicol phosphotransferase-like	158	149
GO:0008150 biological_process	GO:0006810 transport			IPR001807	Chloride channel, voltage gated	4727	4753
GO:0008150 biological_process	GO:0008152 metabolic process			IPR012817	Chlorocatechol 1,2-dioxygenase	1	0
Unclassified				IPR022796	Chlorophyll A-B binding protein	804	843
GO:0008150 biological_process	GO:0008152 metabolic process	GO:0006807 nitrogen compound metabolic process		IPR017395	Chlorophyllase	531	554
GO:0005575 cellular_component	GO:0031224 intrinsic component of membrane			IPR004282	Chloroplast envelope membrane protein, CemA	1149	1087
GO:0008150 biological_process	GO:0006810 transport			IPR005689	Chloroplast envelope protein translocase, IAP75	5	2
GO:0003674 molecular_function	GO:0003824 catalytic activity	GO:0016787 hydrolase activity		IPR005690	Chloroplast protein import component Toc86/159	5	5
GO:0008150 biological_process	GO:0008152 metabolic process	GO:0006807 nitrogen compound metabolic process		IPR038862	Chloroplast thylakoid lumenal protein MPH2	0	3
GO:0008150 biological_process	GO:0006810 transport			IPR017783	Choline ABC transporter, substrate-binding protein	498	492
GO:0003674 molecular_function	GO:0003824 catalytic activity	GO:0016829 lyase activity		IPR030897	Choline trimethylamine-lyase	20	9
GO:0008150 biological_process	GO:0008152 metabolic process	GO:0009058 biosynthetic process		IPR026712	Choline/Ethanolamine kinase	1	0
GO:0003674 molecular_function	GO:0003824 catalytic activity	GO:0016787 hydrolase activity		IPR000997	Cholinesterase	188	209
GO:0005575 cellular_component	GO:0016020 membrane			IPR008428	Chondroitin N-acetylgalactosaminyltransferase	10	10
GO:0008150 biological_process	GO:0008152 metabolic process	GO:0005975 carbohydrate metabolic process		IPR024200	Chondroitin sulfate ABC endolyase	4	1
GO:0008150 biological_process	GO:0071840 cellular component organization or biogenesis			IPR003436	Chordopoxvirus fusion protein/multifunctional envelope protein A27	19	32
GO:0008150 biological_process	Other			IPR002635	Chorion protein	3	11
GO:0008150 biological_process	GO:0008152 metabolic process			IPR031038	Chorismatase, FkbO/Hyg5 family	5	0
GO:0008150 biological_process	GO:0008152 metabolic process	GO:0009058 biosynthetic process		IPR008238	Chorismate mutase, AroQ class, eukaryotic type	27	22
GO:0008150 biological_process	GO:0008152 metabolic process	GO:0009058 biosynthetic process		IPR000453	Chorismate synthase	2915	3038
GO:0008150 biological_process	GO:0008152 metabolic process	GO:0009058 biosynthetic process		IPR007440	Chorismate--pyruvate lyase	252	260
GO:0008150 biological_process	GO:0006810 transport			IPR003370	Chromate transporter	2041	2051
GO:0008150 biological_process	GO:0071840 cellular component organization or biogenesis			IPR019440	Chromatid cohesion factor MAU2	18	15
GO:0005575 cellular_component	GO:1902494 catalytic complex			IPR037931	Chromatin complexes subunit BAP18	14	7
GO:0008150 biological_process	GO:0071840 cellular component organization or biogenesis			IPR015418	Chromatin modification-related protein Eaf6	19	24
GO:0008150 biological_process	GO:0019222 regulation of metabolic process			IPR012423	Chromatin modification-related protein Eaf7/MRGBP	17	8
GO:0005575 cellular_component	GO:1902494 catalytic complex			IPR037996	Chromatin modification-related protein Yng2/Png1	70	74
GO:0008150 biological_process	GO:0071840 cellular component organization or biogenesis			IPR037780	Chromo domain-containing protein 1	19	13
GO:0008150 biological_process	GO:0019222 regulation of metabolic process			IPR038033	Chromobox protein homologue 3	2	1
GO:0008150 biological_process	GO:0071840 cellular component organization or biogenesis			IPR031053	Chromodomain-helicase-DNA-binding protein 1-like	45	27
GO:0008150 biological_process	GO:0071840 cellular component organization or biogenesis			IPR028722	Chromodomain-helicase-DNA-binding protein 3	2	4
GO:0008150 biological_process	GO:0071840 cellular component organization or biogenesis			IPR034724	Chromodomain-helicase-DNA-binding protein 8	2	0
GO:0005575 cellular_component	Other			IPR001990	Chromogranin A/B/C	1	0
GO:0008150 biological_process	GO:0008152 metabolic process	GO:0006807 nitrogen compound metabolic process		IPR018536	Chromophore lyase CpcS/CpeS	1324	1272
GO:0008150 biological_process	GO:0008152 metabolic process	GO:0006807 nitrogen compound metabolic process		IPR010404	Chromophore lyase CpcT/CpeT	1039	1021
Unclassified				IPR020591	Chromosomal replication control, initiator DnaA-like	4644	4546
GO:0008150 biological_process	GO:0071840 cellular component organization or biogenesis	GO:0071103 DNA conformation change		IPR012090	Chromosome partition protein MukB	55	47
GO:0008150 biological_process	GO:0006259 DNA metabolic process			IPR005582	Chromosome partition protein MukF	56	29
GO:0008150 biological_process	GO:0006259 DNA metabolic process			IPR031783	Chromosome segregation in meiosis protein 2	7	0
GO:0008150 biological_process	Other			IPR005234	Chromosome segregation/condensation protein ScpB	2457	2413
GO:0008150 biological_process	GO:0071840 cellular component organization or biogenesis			IPR018607	Chromosome transmission fidelity protein 8	5	7
Unclassified				IPR007300	CidB/LrgB family	531	526
GO:0005575 cellular_component	Other			IPR038844	Cilia- and flagella-associated protein 157	2	1
GO:0008150 biological_process	GO:0071840 cellular component organization or biogenesis			IPR028233	Cilia BBSome complex subunit 10	1	4
Unclassified				IPR007714	Cilia/flagella-associated protein 20/WDR90/C3orf67	45	54
GO:0008150 biological_process	GO:0008152 metabolic process	GO:0006807 nitrogen compound metabolic process		IPR011648	Circadian clock protein KaiA	221	223
GO:0008150 biological_process	GO:0019222 regulation of metabolic process			IPR013474	Circadian clock protein KaiB	249	222
Unclassified				IPR030665	Circadian clock protein kinase KaiC	1420	1388
GO:0008150 biological_process	GO:0019222 regulation of metabolic process			IPR031373	Circadian-associated transcriptional repressor	1	0
GO:0008150 biological_process	GO:0016032 viral process			IPR003383	Circovirus capsid protein	246	262
GO:0008150 biological_process	GO:0008152 metabolic process	GO:0044281 small molecule metabolic process		IPR005675	Citramalate synthase	2541	2428
Unclassified				IPR011206	Citrate lyase beta subunit-like	3325	3119
GO:0003674 molecular_function	GO:0003824 catalytic activity	GO:0016874 ligase activity		IPR005216	Citrate lyase ligase	185	195
GO:0008150 biological_process	GO:0008152 metabolic process	GO:0006807 nitrogen compound metabolic process		IPR006472	Citrate lyase, alpha subunit	82	100
GO:0003674 molecular_function	GO:0003824 catalytic activity	GO:0016740 transferase activity		IPR002020	Citrate synthase	6774	6558
GO:0008150 biological_process	GO:0006810 transport			IPR014738	Citrate transporter	505	553
GO:0008150 biological_process	GO:0008152 metabolic process			IPR002207	Class I peroxidase	37	79
GO:0003674 molecular_function	GO:0003824 catalytic activity	GO:0016740 transferase activity		IPR016858	Class V SAM-dependent methyltransferases	45	54
GO:0008150 biological_process	GO:0006810 transport			IPR001392	Clathrin adaptor, mu subunit	67	73
GO:0008150 biological_process	GO:0006810 transport			IPR000996	Clathrin light chain	21	41
GO:0008150 biological_process	GO:0071840 cellular component organization or biogenesis	GO:0065003 protein-containing complex assembly		IPR016341	Clathrin, heavy chain	36	35
GO:0008150 biological_process	GO:0008152 metabolic process			IPR014503	Clavaminate synthase-like	301	304
GO:0008150 biological_process	Other			IPR033249	CLAVATA3/ESR (CLE)-related protein, plant	4	0
GO:0008150 biological_process	GO:0071840 cellular component organization or biogenesis			IPR028634	Clavesin-1	7	5
GO:0005575 cellular_component	GO:0031224 intrinsic component of membrane			IPR010761	Clc protein-like	1	0
GO:0008150 biological_process	GO:0016070 RNA metabolic process			IPR027075	Cleavage and polyadenylation specificity factor subunit 2	21	13
GO:0008150 biological_process	GO:0016070 RNA metabolic process			IPR016706	Cleavage/polyadenylation specificity factor subunit 5	34	46
GO:0005575 cellular_component	GO:0031224 intrinsic component of membrane			IPR008429	Cleft lip and palate transmembrane 1	39	22
GO:0005575 cellular_component	GO:0005874 microtubule			IPR028399	CLIP-associating protein 1	3	8
GO:0008150 biological_process	GO:0009405 pathogenesis			IPR024575	Cloacin colicin family	14	13
GO:0008150 biological_process	GO:0008152 metabolic process			IPR003063	Cloacin immunity protein family	1	0
GO:0008150 biological_process	GO:0019222 regulation of metabolic process			IPR031602	Clock-interacting pacemaker	5	3
GO:0005575 cellular_component	GO:0019012 virion			IPR002679	Closterovirus coat protein	141	135
Unclassified				IPR023562	Clp protease proteolytic subunit /Translocation-enhancing protein TepA	6671	6460
GO:0008150 biological_process	GO:0006457 protein folding			IPR004487	Clp protease, ATP-binding subunit ClpX	4036	3985
GO:0003674 molecular_function	GO:0043167 ion binding			IPR001270	ClpA/B family	18790	18222
GO:0008150 biological_process	GO:0071840 cellular component organization or biogenesis			IPR027523	Clustered mitochondria protein	6	2
Unclassified				IPR000753	Clusterin-like	1	0
GO:0008150 biological_process	GO:0006950 response to stress			IPR033052	Cmr1/WDR76	6	9
GO:0008150 biological_process	GO:0008152 metabolic process	GO:0015948 methanogenesis		IPR003704	CO dehydrogenase beta subunit/acetyl-CoA synthase epsilon subunit	18	15
GO:0008150 biological_process	GO:0008152 metabolic process	GO:0006807 nitrogen compound metabolic process		IPR004461	CO dehydrogenase/acetyl-CoA synthase complex beta subunit	50	45
GO:0008150 biological_process	GO:0008152 metabolic process	GO:0044281 small molecule metabolic process		IPR004486	CO dehydrogenase/acetyl-CoA synthase delta subunit	5	13
Unclassified				IPR024715	Coagulation factor 5/8-like	0	1
GO:0008150 biological_process	GO:0008152 metabolic process			IPR002681	Coat protein, Ilarvirus	22	28
GO:0005575 cellular_component	Other			IPR008879	Coat protein, trichovirus/vitivirus	91	87
GO:0008150 biological_process	GO:0006810 transport			IPR016460	Coatomer beta subunit (COPB1)	18	20
GO:0008150 biological_process	GO:0006810 transport			IPR027059	Coatomer delta subunit	22	12
GO:0008150 biological_process	GO:0006810 transport			IPR006822	Coatomer, epsilon subunit	16	24
GO:0003674 molecular_function	GO:0003824 catalytic activity			IPR003673	CoA-transferase family III	10839	10367
GO:0008150 biological_process	GO:0008152 metabolic process	GO:0009058 biosynthetic process		IPR012797	Cobalamin (vitamin B12) biosynthesis CobF, precorrin-6A synthase	236	267
GO:0008150 biological_process	GO:0008152 metabolic process	GO:0009058 biosynthetic process		IPR006365	Cobalamin (vitamin B12) biosynthesis CobL/Precorrin-6Y C(5,15)-methyltransferase	1704	1692
GO:0008150 biological_process	GO:0008152 metabolic process	GO:0009058 biosynthetic process		IPR012824	Cobalamin (vitamin B12) biosynthesis CobW	816	785
GO:0008150 biological_process	GO:0008152 metabolic process	GO:0009058 biosynthetic process		IPR014422	Cobalamin (vitamin B12) biosynthesis, bifunctional CbiH/CbiC	2	1
GO:0008150 biological_process	GO:0006810 transport			IPR002157	Cobalamin (vitamin B12)-binding protein	12	7
GO:0008150 biological_process	GO:0008152 metabolic process	GO:0009058 biosynthetic process		IPR004485	Cobalamin biosynthesis CobD/CbiB	1229	1186
GO:0008150 biological_process	GO:0008152 metabolic process	GO:0009058 biosynthetic process		IPR011822	Cobalamin-dependent methionine synthase	6353	6335
GO:0008150 biological_process	GO:0008152 metabolic process	GO:0009058 biosynthetic process		IPR006276	Cobalamin-independent methionine synthase	637	634
GO:0008150 biological_process	GO:0008152 metabolic process	GO:0009058 biosynthetic process		IPR006538	Cobalt chelatase, CobT subunit	968	887
GO:0008150 biological_process	GO:0006810 transport			IPR005876	Cobalt transport protein ATP-binding subunit	564	549
GO:0008150 biological_process	GO:0008152 metabolic process	GO:0009058 biosynthetic process		IPR003705	Cobalt transport protein CbiN	64	77
GO:0008150 biological_process	GO:0008152 metabolic process	GO:0009058 biosynthetic process		IPR002748	Cobalt-precorrin-5B C(1)-methyltransferase CbiD	631	637
GO:0008150 biological_process	GO:0008152 metabolic process	GO:0015948 methanogenesis		IPR017678	CoB--CoM heterodisulphide reductase, subunit B	10	8
GO:0008150 biological_process	GO:0008152 metabolic process	GO:0015948 methanogenesis		IPR017680	CoB--CoM heterodisulphide reductase, subunit C	6	2
GO:0008150 biological_process	GO:0008152 metabolic process	GO:0009058 biosynthetic process		IPR003203	Cobinamide kinase/cobinamide phosphate guanyltransferase	1362	1374
GO:0008150 biological_process	GO:0008152 metabolic process	GO:0009058 biosynthetic process		IPR003672	CobN/magnesium chelatase	6505	6388
GO:0008150 biological_process	GO:0071840 cellular component organization or biogenesis			IPR006918	COBRA, plant	7	7
GO:0008150 biological_process	GO:0008152 metabolic process	GO:0009058 biosynthetic process		IPR004459	Cobyric acid synthase CobQ	1815	1774
GO:0008150 biological_process	GO:0008152 metabolic process	GO:0009058 biosynthetic process		IPR004484	Cobyrinic acid a,c-diamide synthase CbiA	1077	1019
GO:0003674 molecular_function	GO:0003824 catalytic activity	GO:0016787 hydrolase activity		IPR005674	CocE/Serine esterase	2182	2049
GO:0003674 molecular_function	GO:0005515 protein binding			IPR023749	Co-chaperone DjlA	408	409
GO:0008150 biological_process	GO:0008152 metabolic process	GO:0006807 nitrogen compound metabolic process		IPR004640	Co-chaperone Hsc20	305	303
GO:0008150 biological_process	GO:0008152 metabolic process	GO:0009058 biosynthetic process		IPR005252	Coenzyme A biosynthesis bifunctional protein CoaBC	2963	2919
GO:0008150 biological_process	GO:0008152 metabolic process			IPR017758	Coenzyme A disulphide reductase	119	120
GO:0008150 biological_process	GO:0008152 metabolic process			IPR004165	Coenzyme A transferase family I	4846	4713
GO:0008150 biological_process	GO:0008152 metabolic process			IPR017682	Coenzyme F420 hydrogenase, subunit alpha	6	10
GO:0008150 biological_process	GO:0008152 metabolic process			IPR017679	Coenzyme F420 hydrogenase, subunit beta	1	4
GO:0008150 biological_process	GO:0008152 metabolic process			IPR017681	Coenzyme F420 hydrogenase, subunit gamma	4	0
GO:0008150 biological_process	GO:0008152 metabolic process	GO:0009058 biosynthetic process		IPR008225	Coenzyme F420:L-glutamate ligase	672	659
GO:0008150 biological_process	GO:0008152 metabolic process	GO:0009058 biosynthetic process		IPR011725	Coenzyme PQQ biosynthesis protein A	120	128
GO:0008150 biological_process	GO:0008152 metabolic process	GO:0009058 biosynthetic process		IPR011845	Coenzyme PQQ biosynthesis protein C	376	333
GO:0008150 biological_process	GO:0008152 metabolic process	GO:0009058 biosynthetic process		IPR011844	Coenzyme PQQ biosynthesis protein PqqF	146	162
Unclassified				IPR008792	Coenzyme PQQ synthesis D	967	939
GO:0008150 biological_process	GO:0019222 regulation of metabolic process			IPR010405	Cofactor of BRCA1	14	7
GO:0008150 biological_process	GO:0071840 cellular component organization or biogenesis			IPR009316	COG complex component, COG2	24	20
GO:0008150 biological_process	Other			IPR009800	Coiled-coil alpha-helical rod protein 1	1	1
GO:0008150 biological_process	Other			IPR034608	Coiled-coil domain-containing protein 125	7	6
GO:0008150 biological_process	GO:0071840 cellular component organization or biogenesis	GO:0065003 protein-containing complex assembly		IPR033192	Coiled-coil domain-containing protein 151	1	1
GO:0008150 biological_process	GO:0071840 cellular component organization or biogenesis	GO:0065003 protein-containing complex assembly		IPR033290	Coiled-coil domain-containing protein 39	1	3
GO:0008150 biological_process	GO:0071840 cellular component organization or biogenesis			IPR037386	Coiled-coil domain-containing protein 40	4	1
Unclassified				IPR024461	Coiled-coil domain-containing protein 90-like	18	23
GO:0003674 molecular_function	GO:0003676 nucleic acid binding			IPR012156	Cold shock, CspA	3228	3154
GO:0005575 cellular_component	GO:0031224 intrinsic component of membrane			IPR008892	Cold-regulated 413 protein	3	2
GO:0008150 biological_process	GO:0008152 metabolic process			IPR003061	Colicin E1 (microcin) immunity protein	21	26
GO:0008150 biological_process	GO:0008152 metabolic process			IPR000290	Colicin immunity protein/pyocin immunity protein	111	97
GO:0008150 biological_process	GO:0009405 pathogenesis			IPR003059	Colicin lysis protein	0	5
GO:0008150 biological_process	GO:0008152 metabolic process	GO:0009058 biosynthetic process	GO:0009403 toxin biosynthetic process	IPR003825	Colicin V production, CvpA	1432	1450
GO:0008150 biological_process	GO:0008152 metabolic process	GO:0006629 lipid metabolic process		IPR001981	Colipase	1	0
GO:0003674 molecular_function	GO:0003824 catalytic activity	GO:0016787 hydrolase activity	GO:0016791 phosphatase activity	IPR005238	ComB-like	857	801
GO:0008150 biological_process	Other			IPR016785	ComG operon protein 4	95	86
GO:0008150 biological_process	Other			IPR037351	COMM domain-containing protein 1	1	0
GO:0008150 biological_process	GO:0006810 transport			IPR037355	COMM domain-containing protein 3	0	1
GO:0005575 cellular_component	GO:1902494 catalytic complex			IPR037870	COMPASS component SDC1	1	0
GO:0005575 cellular_component	GO:1902494 catalytic complex			IPR037869	COMPASS component Spp1	6	4
GO:0005575 cellular_component	GO:1902494 catalytic complex			IPR037867	COMPASS component Swd2	2	5
GO:0008150 biological_process	Other			IPR004797	Competence protein ComEC/Rec2	939	939
GO:0008150 biological_process	Other			IPR010461	Competence protein ComK	71	109
GO:0003674 molecular_function	GO:0005515 protein binding			IPR004288	Competence protein, ComC	3	0
Unclassified				IPR010330	Competence-induced protein CoiA-like	210	190
GO:0008150 biological_process	GO:0008152 metabolic process	GO:0006807 nitrogen compound metabolic process		IPR037573	Complement C1q subcomponent B	2	8
GO:0008150 biological_process	GO:0008152 metabolic process	GO:0006807 nitrogen compound metabolic process		IPR035711	Complement C3-like	10	17
GO:0008150 biological_process	GO:0019222 regulation of metabolic process			IPR011176	Complement control protein, vaccinia C3L	14	13
Unclassified				IPR008011	Complex 1 LYR protein	83	73
GO:0008150 biological_process	GO:0006810 transport			IPR008276	Concentrative nucleoside transporter	2049	2049
GO:0008150 biological_process	GO:0071840 cellular component organization or biogenesis	GO:0071103 DNA conformation change		IPR022816	Condensin complex subunit 2/barren	15	25
GO:0008150 biological_process	GO:0071840 cellular component organization or biogenesis	GO:0071103 DNA conformation change		IPR027165	Condensin complex subunit 3	16	14
GO:0008150 biological_process	GO:0071840 cellular component organization or biogenesis	GO:0071103 DNA conformation change		IPR026971	Condensin subunit 1/Condensin-2 complex subunit D3	74	69
GO:0008150 biological_process	GO:0071840 cellular component organization or biogenesis	GO:0071103 DNA conformation change		IPR031739	Condensin-2 complex subunit H2	4	4
GO:0008150 biological_process	Other			IPR016707	Conjugal transfer, TraB, rhizobiales	4	6
GO:0008150 biological_process	Other			IPR009444	Conjugal transfer, TraD, alpha-type	354	355
Unclassified				IPR010258	Conjugal transfer, TrbG/VirB9/CagX	585	514
Unclassified				IPR022458	Conjugative coupling factor TraG/TraD	217	234
GO:0008150 biological_process	Other			IPR014149	Conjugative transfer, TrbB	368	428
GO:0008150 biological_process	Other			IPR000500	Connexin	7	6
GO:0008150 biological_process	GO:0009405 pathogenesis			IPR004214	Conotoxin	122	120
GO:0008150 biological_process	GO:0009405 pathogenesis			IPR009958	Conotoxin, alpha-type	42	28
Unclassified				IPR004792	Conserved hypothetical protein CHP00275, flavoprotein HI0933-like	2556	2540
Unclassified				IPR011971	Conserved hypothetical protein CHP02284	666	623
Unclassified				IPR012808	Conserved hypothetical protein CHP02453	679	637
Unclassified				IPR014061	Conserved hypothetical protein CHP02688	0	1
Unclassified				IPR017517	Conserved hypothetical protein CHP03083, actinobacterial-type	2146	2249
Unclassified				IPR019962	Conserved hypothetical protein CHP03663	382	339
GO:0008150 biological_process	GO:0006810 transport			IPR033370	Conserved oligomeric Golgi complex subunit 1	25	17
GO:0008150 biological_process	GO:0006810 transport			IPR019465	Conserved oligomeric Golgi complex subunit 5	1	1
GO:0008150 biological_process	GO:0006810 transport			IPR010490	Conserved oligomeric Golgi complex subunit 6	14	23
GO:0008150 biological_process	GO:0006810 transport			IPR019335	Conserved oligomeric Golgi complex subunit 7	0	4
GO:0005575 cellular_component	Other			IPR007255	Conserved oligomeric Golgi complex subunit 8	81	64
GO:0008150 biological_process	GO:0006810 transport			IPR007265	Conserved oligomeric Golgi complex, subunit 3	3	1
GO:0005575 cellular_component	GO:0005634 nucleus			IPR026784	Constitutive coactivator of PPAR-gamma	8	10
GO:0008150 biological_process	GO:0071840 cellular component organization or biogenesis			IPR028872	Contactin-associated protein 1	1	1
GO:0008150 biological_process	Other			IPR029831	Contactin-associated protein-like 2	1	0
GO:0005575 cellular_component	GO:0031224 intrinsic component of membrane			IPR028873	Contactin-associated protein-like 3	1	0
Unclassified				IPR010368	Control of competence regulator ComK, YlbF/YmcA	305	332
GO:0005575 cellular_component	Other			IPR037753	COP9 signalosome complex subunit 3	12	10
GO:0005575 cellular_component	Other			IPR037754	COP9 signalosome complex subunit 4	13	10
GO:0005575 cellular_component	Other			IPR037740	COP9 signalosome complex subunit 5	5	9
GO:0005575 cellular_component	Other			IPR037757	COP9 Signalosome complex subunit 7A	25	23
GO:0008150 biological_process	GO:0008152 metabolic process	GO:0006807 nitrogen compound metabolic process	GO:0006508 proteolysis	IPR033859	COP9 signalosome subunit 6	2	5
GO:0008150 biological_process	GO:0071840 cellular component organization or biogenesis	GO:0065003 protein-containing complex assembly		IPR024880	COPII coat assembly protein, Sec16	3	3
GO:0008150 biological_process	GO:0008152 metabolic process	GO:0006807 nitrogen compound metabolic process		IPR000269	Copper amine oxidase	327	314
Unclassified				IPR007410	Copper chaperone PCuAC	773	751
Unclassified				IPR003782	Copper chaperone SCO1/SenC	2831	2771
GO:0008150 biological_process	Other			IPR005627	Copper homeostasis protein CutC	757	783
GO:0008150 biological_process	GO:0006810 transport			IPR000428	Copper ion binding protein	138	185
GO:0008150 biological_process	Other			IPR007939	Copper resistance B precursor	705	691
GO:0003674 molecular_function	GO:0043167 ion binding	GO:0046872 metal ion binding		IPR021604	Copper resistance protein K	5	7
GO:0008150 biological_process	GO:0006810 transport			IPR032694	Copper transport protein C/D	1338	1240
GO:0008150 biological_process	Other			IPR021522	Copper transporter MctB	197	143
GO:0005575 cellular_component	GO:0042597 periplasmic space			IPR006376	Copper-resistance protein CopA	1120	1092
GO:0008150 biological_process	GO:0008152 metabolic process	GO:0009058 biosynthetic process		IPR001260	Coproporphyrinogen III oxidase, aerobic	2008	1941
Unclassified				IPR008445	Core protein A15	3	1
GO:0005575 cellular_component	GO:0005634 nucleus			IPR003417	Core-binding factor, beta subunit	15	27
GO:0008150 biological_process	GO:0006810 transport			IPR003377	Cornichon	1	3
GO:0008150 biological_process	GO:0016032 viral process			IPR002574	Coronavirus M matrix/glycoprotein	117	112
GO:0005575 cellular_component	Other			IPR001218	Coronavirus nucleocapsid protein	388	473
Unclassified				IPR015505	Coronin	31	22
GO:0005575 cellular_component	GO:0031224 intrinsic component of membrane			IPR020066	Cortexin	18	20
GO:0003674 molecular_function	Other			IPR008435	Corticotropin-releasing factor-binding protein	1	1
GO:0008150 biological_process	GO:0008152 metabolic process	GO:0009058 biosynthetic process		IPR003780	COX15/CtaA family	2493	2444
GO:0008150 biological_process	GO:0071840 cellular component organization or biogenesis	GO:0065003 protein-containing complex assembly	GO:0017004 cytochrome complex assembly	IPR022533	Cox20	3	8
GO:0008150 biological_process	GO:0019222 regulation of metabolic process			IPR008025	CPI-17	12	5
GO:0008150 biological_process	GO:0016032 viral process			IPR016407	C-protein	0	1
Unclassified				IPR034772	CPSF6/7 family	14	15
Unclassified				IPR003785	Creatininase/formamide hydrolase	2250	2213
GO:0008150 biological_process	GO:0019222 regulation of metabolic process			IPR024786	CREB-regulated transcription coactivator	4	2
Unclassified				IPR005537	CRISPR type III-associated RAMP protein	1501	1544
Unclassified				IPR019092	CRISPR-assoc protein, NE0113/Csx13	82	100
Unclassified				IPR019016	CRISPR-associated DxTHG protein	287	270
GO:0003674 molecular_function	GO:0003824 catalytic activity	GO:0016787 hydrolase activity		IPR028629	CRISPR-associated endonuclease Cas9	485	466
GO:0008150 biological_process	GO:0009607 response to biotic stimulus			IPR035011	CRISPR-associated endonuclease/helicase Cas3	751	758
GO:0008150 biological_process	GO:0071840 cellular component organization or biogenesis			IPR013396	CRISPR-associated endoribonuclease Cas6/Csy4, subtype I-F/YPEST	66	51
GO:0008150 biological_process	GO:0071840 cellular component organization or biogenesis			IPR002729	CRISPR-associated protein Cas1	2262	2221
GO:0008150 biological_process	GO:0009607 response to biotic stimulus			IPR013415	CRISPR-associated protein Cas5, bacterial	0	4
Unclassified				IPR006482	CRISPR-associated protein Cas7, subtype I-B/I-C	179	184
Unclassified				IPR010154	CRISPR-associated protein Cas7/Cst2/DevR	143	130
GO:0008150 biological_process	GO:0071840 cellular component organization or biogenesis			IPR021124	CRISPR-associated protein, Cas5	593	657
GO:0003674 molecular_function	GO:0003824 catalytic activity	GO:0016787 hydrolase activity		IPR010156	CRISPR-associated protein, Cas6	266	276
Unclassified				IPR019117	CRISPR-associated protein, Cmr3	675	586
GO:0008150 biological_process	GO:0006259 DNA metabolic process			IPR002176	Crossover junction endodeoxyribonuclease RuvC	2074	2063
GO:0008150 biological_process	GO:0008152 metabolic process	GO:0006807 nitrogen compound metabolic process		IPR023456	Crotonobetaine/carnitine-CoA ligase CaiC	37	44
GO:0008150 biological_process	GO:0008152 metabolic process	GO:0006807 nitrogen compound metabolic process		IPR023450	Crotonobetainyl-CoA reductase CaiA	8	6
GO:0003674 molecular_function	GO:0003824 catalytic activity	GO:0016491 oxidoreductase activity		IPR010085	Crotonyl-CoA reductase	929	944
Unclassified				IPR031098	Crustacean CHH/MIH/GIH neurohormone family	20	30
GO:0008150 biological_process	GO:0071840 cellular component organization or biogenesis			IPR038986	Cryptic loci regulator 2	28	46
Unclassified				IPR002081	Cryptochrome/DNA photolyase class 1	4019	4019
GO:0008150 biological_process	GO:0019222 regulation of metabolic process			IPR012751	CspD, cold shock	119	129
GO:0003674 molecular_function	GO:0003676 nucleic acid binding			IPR029156	CST complex subunit CTC1	6	7
GO:0005575 cellular_component	Other			IPR029146	CST complex subunit Ten1, animal and plant type	2	5
Unclassified				IPR033614	C-terminal RASSF family	4	8
GO:0008150 biological_process	GO:0008152 metabolic process	GO:0006807 nitrogen compound metabolic process	GO:0006508 proteolysis	IPR004447	C-terminal-processing peptidase S41A	5668	5505
GO:0008150 biological_process	GO:0006259 DNA metabolic process			IPR000647	CTF transcription factor/nuclear factor 1	14	19
GO:0008150 biological_process	GO:0008152 metabolic process	GO:0009058 biosynthetic process		IPR004468	CTP synthase	4883	4741
GO:0003674 molecular_function	GO:0003824 catalytic activity	GO:0016740 transferase activity	GO:0016301 kinase activity	IPR037997	CTP-dependent diacylglycerol kinase 1	70	89
GO:0008150 biological_process	GO:0006810 transport			IPR007274	Ctr copper transporter	28	43
GO:0008150 biological_process	GO:0019222 regulation of metabolic process			IPR011789	Cu(I)-responsive transcriptional regulator	415	418
GO:0005575 cellular_component	Other			IPR000247	Cucumovirus coat protein	47	36
GO:0005575 cellular_component	GO:0042597 periplasmic space			IPR005534	Curli production assembly/transport component CsgG	665	657
GO:0005575 cellular_component	GO:0005576 extracellular region			IPR011150	Cutinase, monofunctional	79	78
GO:0008150 biological_process	GO:0016070 RNA metabolic process			IPR026300	CWF11 family	48	54
GO:0008150 biological_process	Other			IPR001089	CXC chemokine	25	16
GO:0005575 cellular_component	GO:1902494 catalytic complex			IPR037852	CXXC-type zinc finger protein 1	12	17
GO:0008150 biological_process	GO:0008152 metabolic process	GO:0006807 nitrogen compound metabolic process		IPR008076	Cyanate hydratase	381	377
GO:0008150 biological_process	GO:0008152 metabolic process	GO:0006807 nitrogen compound metabolic process		IPR037544	Cyanide hydratase	1	3
GO:0008150 biological_process	GO:0008152 metabolic process	GO:0009058 biosynthetic process		IPR011810	Cyanophycin synthetase	1571	1629
GO:0003674 molecular_function	GO:0003824 catalytic activity	GO:0016787 hydrolase activity		IPR014086	Cyanuric acid hydrolase/Barbiturase	79	67
GO:0008150 biological_process	GO:0008152 metabolic process	GO:0009058 biosynthetic process		IPR016557	Cyclic 2, 3-diphospoglycerate synthetase	25	16
GO:0008150 biological_process	GO:0008152 metabolic process	GO:0009058 biosynthetic process		IPR008431	Cyclic nucleotide phosphodiesterase	1	1
GO:0008150 biological_process	GO:0006810 transport			IPR005898	Cyclic peptide transporter	557	593
GO:0008150 biological_process	GO:0008152 metabolic process	GO:0009058 biosynthetic process		IPR000396	Cyclic-AMP phosphodiesterase, class-II	148	158
GO:0008150 biological_process	GO:0019222 regulation of metabolic process			IPR015452	Cyclin B3, G2/mitotic-specific	1	0
GO:0005575 cellular_component	Other			IPR028367	Cyclin C/cyclin-like subunit Ssn8	43	41
GO:0008150 biological_process	GO:0019222 regulation of metabolic process			IPR015431	Cyclin L1	3	12
GO:0008150 biological_process	GO:0019222 regulation of metabolic process			IPR013922	Cyclin PHO80-like	42	51
GO:0008150 biological_process	GO:0019222 regulation of metabolic process			IPR012399	Cyclin Y	0	1
GO:0008150 biological_process	Other			IPR026907	Cyclin-D1-binding protein 1	51	19
GO:0008150 biological_process	Other			IPR028788	Cyclin-dependent kinase 6	9	0
GO:0005575 cellular_component	GO:1902494 catalytic complex			IPR037770	Cyclin-dependent kinase 7	9	18
GO:0008150 biological_process	Other			IPR003175	Cyclin-dependent kinase inhibitor	5	3
GO:0008150 biological_process	Other			IPR000789	Cyclin-dependent kinase, regulatory subunit	7	11
GO:0008150 biological_process	Other			IPR028857	Cyclin-F, metazoan	1	0
GO:0008150 biological_process	GO:0006810 transport			IPR031609	Cyclodextrin porin CymA	9	9
GO:0003674 molecular_function	GO:0003824 catalytic activity	GO:0016740 transferase activity		IPR030903	Cyclodipeptide synthase	24	34
GO:0003674 molecular_function	GO:0003824 catalytic activity	GO:0016853 isomerase activity		IPR020532	Cycloeucalenol cycloisomerase	12	11
GO:0003674 molecular_function	GO:0003824 catalytic activity	GO:0016853 isomerase activity		IPR024936	Cyclophilin-type peptidyl-prolyl cis-trans isomerase	4753	4828
GO:0008150 biological_process	GO:0006950 response to stress			IPR005535	Cyclotide	55	57
GO:0003674 molecular_function	GO:0030170 pyridoxal phosphate binding			IPR000277	Cys/Met metabolism, pyridoxal phosphate-dependent enzyme	14056	13808
GO:0008150 biological_process	GO:0008152 metabolic process	GO:0009058 biosynthetic process		IPR005857	Cystathionine beta-synthase	715	742
GO:0003674 molecular_function	Other			IPR027214	Cystatin	221	177
GO:0003674 molecular_function	GO:0003824 catalytic activity	GO:0016740 transferase activity		IPR022401	Cysteate synthase	8	1
Unclassified				IPR016454	Cysteine desulfurase	9076	8869
GO:0008150 biological_process	GO:0016226 iron-sulfur cluster assembly			IPR023939	Cysteine desulfuration protein SufE	60	61
GO:0008150 biological_process	GO:0016226 iron-sulfur cluster assembly			IPR022471	Cysteine desulphurase, catalytic subunit, CsdA	96	119
[truncated: 4,869 more rows]

## Sheet: N-Cycling
Lowest taxonomic Classification	Go Category and InterPro classification	counts
[truncated: 1,085 more rows]
