# Supplementary material for: N2 fixation dominates nitrogen cycling in a mangrove fiddler crab holobiont
Source: Sci Rep. 2020 Aug 18;10:13966. doi: 10.1038/s41598-020-70834-0 (PMC7435186; doi:10.1038/s41598-020-70834-0)
Supplement: Supplementary file 3 — Supplementary Information 3 [file 41598_2020_70834_MOESM3_ESM.xlsx]

## Sheet: Title page
N2 fixation dominates nitrogen cycling in a mangrove fiddler crab holobiont
Mindaugas Zilius, Stefano Bonaglia, Elias Broman, Vitor Gonsalez Chiozzini, Aurelija Samuilovienė, Francisco J.A. Nascimento, Ulisse Cardini, Marco Bartoli

## Sheet: Supplementary Information 3
Supplementary Information 3
Isotopic results
Natural abundance of N and C stable isotopes in fiddler crab

## Sheet: Elemental and isotopic data
Location	Study object	Species	Sample type	d13C	d15N
Cananéia	Fiddler crab	Leptuca thayeri	gill	-18.983	5.69566
Cananéia	Fiddler crab	Leptuca thayeri	gill	-18.736	4.87096
Cananéia	Fiddler crab	Leptuca thayeri	gill	-19.164	5.41034
Cananéia	Fiddler crab	Leptuca thayeri	gill	-19.296	5.65937
Cananéia	Fiddler crab	Leptuca thayeri	gill	-19.394	5.95376
Cananéia	Fiddler crab	Leptuca thayeri	muscle	-21.861	6.22598
Cananéia	Fiddler crab	Leptuca thayeri	muscle	-20.086	4.88003
Cananéia	Fiddler crab	Leptuca thayeri	muscle	-19.502	7.6425
Cananéia	Fiddler crab	Leptuca thayeri	muscle	-19.629	5.25609
Cananéia	Fiddler crab	Leptuca thayeri	muscle	-19.989	7.25333
Cananéia	Fiddler crab	Leptuca thayeri	carapace	-19.652	0.396563
Cananéia	Fiddler crab	Leptuca thayeri	carapace	-19.435	0.0376442
Cananéia	Fiddler crab	Leptuca thayeri	carapace	-20.525	-0.693301
Cananéia	Fiddler crab	Leptuca thayeri	carapace	-19.765	-0.976605
Cananéia	Fiddler crab	Leptuca thayeri	carapace	-20.441	-1.58657
Cananéia	Fiddler crab	Leptuca thayeri	viscera	-19.719	3.34958
Cananéia	Fiddler crab	Leptuca thayeri	viscera	-18.889	3.7085
Cananéia	Fiddler crab	Leptuca thayeri	viscera	-21.635	5.79447
Cananéia	Fiddler crab	Leptuca thayeri	viscera	-18.182	2.21536
Cananéia	Fiddler crab	Leptuca thayeri	viscera	-19.82	3.61474
